# Supplementary material for: Dissecting Agronomically favorable genotypes in temperate japonica rice via haplotype analysis of a Japan‐MAGIC population
Source: Plant J. 2026 Jun 4;126(5):e70936. doi: 10.1111/tpj.70936 (PMC13238393; doi:10.1111/tpj.70936)
Supplement: Supplementary file 2 — Table S1. Haplotype data for 100 JAM2 lines. Table S2. Primers used in this study. Table S3. Ratio of average depth between GA20ox1 locus and the whole genome (GA20ox1/genome) in 220 varieties. Table S4. ga20ox2 natural variants determined by more than 380 bp deletion in the first exon in 220 varieties. Table S5. hd1 natural variants determined by a 36‐bp insertion in the first exon in 220 varieties. Table S6. GA20ox1 and GA20ox2 combinational genotypes, year of name release, and breeding regions in 58 Japanese varieties. Table S7. Hd1 and GA20ox2 combinational genotypes, year of name release, and breeding regions in 58 Japanese varieties. [file TPJ-126-0-s004.xlsx]

## Sheet: Table S1
Table S1. Haplotype data for 100 JAM2 lines
SNP	Chromosome	Position	J2_352	J2_314	J2_323	J2_317	J2_389	J2_412	J2_418	J2_413	J2_304	J2_381	J2_372	J2_379	J2_417	J2_330	J2_416	J2_378	J2_395	J2_293	J2_403	J2_391	J2_362	J2_410	J2_397	J2_325	J2_385	J2_288	J2_404	J2_346	J2_334	J2_318	J2_282	J2_387	J2_319	J2_411	J2_349	J2_298	J2_382	J2_287	J2_316	J2_315	J2_359	J2_400	J2_306	J2_348	J2_368	J2_374	J2_342
M1	1	1151	TH	TH	TM	TH	TH	AD	ID	AD	ID	ID	TM	AD	TM	AD	AD	ID	TH	TM	TM	TH	TH	TH	ID	ID	TH	TM	AD	TH	TH	TH	TH	ID	TM	ID	TM	TM	TM	TH	TH	AD	TM	TM	TH	TM	TH	TM	TH
M2	1	123009	TH	TH	TM	TH	TH	AD	ID	AD	ID	ID	TM	AD	TM	AD	AD	ID	TH	TM	TM	TH	TH	TH	ID	ID	TH	TM	AD	TH	TH	TH	TH	ID	TM	ID	TM	TM	TM	TH	TH	AD	TM	TM	TH	TM	TH	TM	TH
M3	1	133537	TH	TH	TM	TH	TH	AD	ID	AD	ID	ID	TM	AD	TM	AD	AD	ID	TH	TM	TM	TH	TH	TH	ID	ID	TH	TM	AD	TH	TH	TH	TH	ID	TM	ID	TM	TM	TM	TH	TH	AD	TM	TM	TH	TM	TH	TM	TH
M4	1	175973	TH	TH	TM	TH	TH	AD	ID	AD	ID	ID	TM	AD	TM	AD	AD	ID	TH	TM	TM	TH	TH	TH	ID	ID	TH	TM	AD	TH	TH	TH	TH	ID	TM	ID	TM	TM	TM	TH	TH	AD	TM	TM	TH	TM	TH	TM	TH
M5	1	176183	TH	TH	TM	TH	TH	AD	ID	AD	ID	ID	TM	AD	TM	AD	AD	ID	TH	TM	TM	TH	TH	TH	ID	ID	TH	TM	AD	TH	TH	TH	TH	ID	TM	ID	TM	TM	TM	TH	TH	AD	TM	TM	TH	TM	TH	TM	TH
M6	1	195136	TH	TH	TM	TH	TH	AD	ID	AD	ID	ID	TM	AD	TM	AD	AD	ID	TH	TM	TM	TH	TH	TH	ID	ID	TH	TM	AD	TH	TH	TH	TH	ID	TM	ID	TM	TM	TM	TH	TH	AD	TM	TM	TH	TM	TH	TM	TH
M7	1	214775	TH	TH	TM	TH	TH	AD	ID	AD	ID	ID	TM	AD	TM	AD	AD	ID	TH	TM	TM	TH	TH	TH	ID	ID	TH	TM	AD	TH	TH	TH	TH	ID	TM	ID	TM	TM	TM	TH	TH	AD	TM	TM	TH	TM	TH	TM	TH
M8	1	223042	TH	TH	TM	TH	TH	AD	ID	AD	ID	ID	TM	AD	TM	AD	AD	ID	TH	TM	TM	TH	TH	TH	ID	ID	TH	TM	AD	TH	TH	TH	TH	ID	TM	ID	TM	TM	TM	TH	TH	AD	TM	TM	TH	TM	TH	TM	TH
M9	1	234054	TH	TH	TM	TH	TH	AD	ID	AD	ID	ID	TM	AD	TM	AD	AD	ID	TH	TM	TM	TH	TH	TH	ID	ID	TH	TM	AD	TH	TH	TH	TH	ID	TM	ID	TM	TM	TM	TH	TH	AD	TM	TM	TH	TM	TH	TM	TH
M10	1	288842	TH	TH	TM	TH	TH	AD	ID	AD	ID	ID	TM	AD	TM	AD	AD	ID	TH	TM	TM	TH	TH	TH	ID	ID	TH	TM	AD	TH	TH	TH	TH	ID	TM	ID	TM	TM	TM	TH	TH	AD	TM	TM	TH	TM	TH	TM	TH
M11	1	298590	TH	TH	TM	TH	TH	AD	ID	AD	ID	ID	TM	AD	TM	AD	AD	ID	TH	TM	TM	TH	TH	TH	ID	ID	TH	TM	AD	TH	TH	TH	TH	ID	TM	ID	TM	TM	TM	TH	TH	AD	TM	TM	TH	TM	TH	TM	TH
M12	1	304168	TH	TH	TM	TH	TH	AD	ID	AD	ID	ID	TM	AD	TM	AD	AD	ID	TH	TM	TM	TH	TH	TH	ID	ID	TH	TM	AD	TH	TH	TH	TH	ID	TM	ID	TM	TM	TM	TH	TH	AD	TM	TM	TH	TM	TH	TM	TH
M13	1	325341	TH	TH	TM	TH	TH	AD	ID	AD	ID	ID	TM	AD	TM	AD	AD	ID	TH	TM	TM	TH	TH	TH	ID	ID	TH	TM	AD	TH	TH	TH	TH	ID	TM	ID	TM	TM	TM	TH	TH	AD	TM	TM	TH	TM	TH	TM	TH
M14	1	371149	TH	TH	TM	TH	TH	AD	ID	AD	ID	ID	TM	AD	TM	AD	AD	ID	TH	TM	TM	TH	TH	TH	ID	ID	TH	TM	AD	TH	TH	TH	TH	ID	TM	ID	TM	TM	TM	TH	TH	AD	TM	TM	TH	TM	TH	TM	TH
M15	1	390604	TH	TH	TM	TH	TH	AD	ID	AD	ID	ID	TM	AD	TM	AD	AD	ID	TH	TM	TM	TH	TH	TH	ID	ID	TH	TM	AD	TH	TH	TH	TH	ID	TM	ID	TM	TM	TM	TH	TH	AD	TM	TM	TH	TM	TH	TM	TH
M16	1	397655	TH	TH	TM	TH	TH	AD	ID	AD	ID	ID	TM	AD	TM	AD	AD	ID	TH	TM	TM	TH	TH	TH	ID	ID	TH	TM	AD	TH	TH	TH	TH	ID	TM	ID	TM	TM	TM	TH	TH	AD	TM	TM	TH	TM	TH	TM	TH
M17	1	401692	TH	TH	TM	TH	TH	AD	ID	AD	ID	ID	TM	AD	TM	AD	AD	ID	TH	TM	TM	TH	TH	TH	ID	ID	TH	TM	AD	TH	TH	TH	TH	ID	TM	ID	TM	TM	TM	TH	TH	AD	TM	TM	TH	TM	TH	TM	TH
M18	1	404080	TH	TH	TM	TH	TH	AD	ID	AD	ID	ID	TM	AD	TM	AD	AD	ID	TH	TM	TM	TH	TH	TH	ID	ID	TH	TM	AD	TH	TH	TH	TH	ID	TM	ID	TM	TM	TM	TH	TH	AD	TM	TM	TH	TM	TH	TM	TH
M19	1	422153	TH	TH	TM	TH	TH	AD	ID	AD	ID	ID	TM	AD	TM	AD	AD	ID	TH	TM	TM	TH	TH	TH	ID	ID	TH	TM	AD	TH	TH	TH	TH	ID	TM	ID	TM	TM	TM	TH	TH	AD	TM	TM	TH	TM	TH	TM	TH
M20	1	444350	TH	TH	TM	TH	TH	AD	ID	AD	ID	ID	TM	AD	TM	AD	AD	ID	TH	TM	TM	TH	TH	TH	ID	ID	TH	TM	AD	TH	TH	TH	TH	ID	TM	ID	TM	TM	TM	TH	TH	AD	TM	TM	TH	TM	TH	TM	TH
M21	1	469432	TH	TH	TM	TH	TH	AD	ID	AD	ID	ID	TM	AD	TM	AD	AD	ID	TH	TM	TM	TH	TH	TH	ID	ID	TH	TM	AD	TH	TH	TH	TH	ID	TM	ID	TM	TM	TM	TH	TH	AD	TM	TM	TH	TM	TH	TM	TH
M22	1	571465	TH	TH	TM	TH	TH	AD	ID	AD	ID	ID	TM	AD	TM	AD	AD	ID	TH	TM	TM	TH	TH	TH	ID	ID	TH	TM	AD	TH	TH	TH	TH	ID	TM	ID	TM	TM	TM	TH	TH	AD	TM	TM	TH	TM	TH	TM	TH
M23	1	581140	TH	TH	TM	TH	TH	AD	ID	AD	ID	ID	TM	AD	TM	AD	AD	ID	TH	TM	TM	TH	TH	TH	ID	ID	TH	TM	AD	TH	TH	TH	TH	ID	TM	ID	TM	TM	TM	TH	TH	AD	TM	TM	TH	TM	TH	TM	TH
M24	1	581330	TH	TH	TM	TH	TH	AD	ID	AD	ID	ID	TM	AD	TM	AD	AD	ID	TH	TM	TM	TH	TH	TH	ID	ID	TH	TM	AD	TH	TH	TH	TH	ID	TM	ID	TM	TM	TM	TH	TH	AD	TM	TM	TH	TM	TH	TM	TH
M25	1	594195	TH	TH	TM	TH	TH	AD	ID	AD	ID	ID	TM	AD	TM	AD	AD	ID	TH	TM	TM	TH	TH	TH	ID	ID	TH	TM	AD	TH	TH	TH	TH	ID	TM	ID	TM	TM	TM	TH	TH	AD	TM	TM	TH	TM	TH	TM	TH
M26	1	600441	TH	TH	TM	TH	TH	AD	ID	AD	ID	ID	TM	AD	TM	AD	AD	ID	TH	TM	TM	TH	TH	TH	ID	ID	TH	TM	AD	TH	TH	TH	TH	ID	TM	ID	TM	TM	TM	TH	TH	AD	TM	TM	TH	TM	TH	TM	TH
M27	1	618781	TH	TH	TM	TH	TH	AD	ID	AD	ID	ID	TM	AD	TM	AD	AD	ID	TH	TM	TM	TH	TH	TH	ID	ID	TH	TM	AD	TH	TH	TH	TH	ID	TM	ID	TM	TM	TM	TH	TH	AD	TM	TM	TH	TM	TH	TM	TH
M28	1	726457	TH	TH	TM	TH	TH	AD	ID	AD	ID	ID	TM	AD	TM	AD	AD	ID	TH	TM	TM	TH	TH	TH	ID	ID	TH	TM	AD	TH	TH	TH	TH	ID	TM	ID	TM	TM	TM	TH	TH	AD	TM	TM	TH	TM	TH	TM	TH
M29	1	728101	TH	TH	TM	TH	TH	AD	ID	AD	ID	ID	TM	AD	TM	AD	AD	ID	TH	TM	TM	TH	TH	TH	ID	ID	TH	TM	AD	TH	TH	TH	TH	ID	TM	ID	TM	TM	TM	TH	TH	AD	TM	TM	TH	TM	TH	TM	TH
M30	1	728108	TH	TH	TM	TH	TH	AD	ID	AD	ID	ID	TM	AD	TM	AD	AD	ID	TH	TM	TM	TH	TH	TH	ID	ID	TH	TM	AD	TH	TH	TH	TH	ID	TM	ID	TM	TM	TM	TH	TH	AD	TM	TM	TH	TM	TH	TM	TH
M31	1	728414	TH	TH	TM	TH	TH	AD	ID	AD	ID	ID	TM	AD	TM	AD	AD	ID	TH	TM	TM	TH	TH	TH	ID	ID	TH	TM	AD	TH	TH	TH	TH	ID	TM	ID	TM	TM	TM	TH	TH	AD	TM	TM	TH	TM	TH	TM	TH
M32	1	728682	TH	TH	TM	TH	TH	AD	ID	AD	ID	ID	TM	AD	TM	AD	AD	ID	TH	TM	TM	TH	TH	TH	ID	ID	TH	TM	AD	TH	TH	TH	TH	ID	TM	ID	TM	TM	TM	TH	TH	AD	TM	TM	TH	TM	TH	TM	TH
M33	1	728809	TH	TH	TM	TH	TH	AD	ID	AD	ID	ID	TM	AD	TM	AD	AD	ID	TH	TM	TM	TH	TH	TH	ID	ID	TH	TM	AD	TH	TH	TH	TH	ID	TM	ID	TM	TM	TM	TH	TH	AD	TM	TM	TH	TM	TH	TM	TH
M34	1	732030	TH	TH	TM	TH	TH	AD	ID	AD	ID	ID	TM	AD	TM	AD	AD	ID	TH	TM	TM	TH	TH	TH	ID	ID	TH	TM	AD	TH	TH	TH	TH	ID	TM	ID	TM	TM	TM	TH	TH	AD	TM	TM	TH	TM	TH	TM	TH
M35	1	732381	TH	TH	TM	TH	TH	AD	ID	AD	ID	ID	TM	AD	TM	AD	AD	ID	TH	TM	TM	TH	TH	TH	ID	ID	TH	TM	AD	TH	TH	TH	TH	ID	TM	ID	TM	TM	TM	TH	TH	AD	TM	TM	TH	TM	TH	TM	TH
M36	1	732492	TH	TH	TM	TH	TH	AD	ID	AD	ID	ID	TM	AD	TM	AD	AD	ID	TH	TM	TM	TH	TH	TH	ID	ID	TH	TM	AD	TH	TH	TH	TH	ID	TM	ID	TM	TM	TM	TH	TH	AD	TM	TM	TH	TM	TH	TM	TH
M37	1	732526	TH	TH	TM	TH	TH	AD	ID	AD	ID	ID	TM	AD	TM	AD	AD	ID	TH	TM	TM	TH	TH	TH	ID	ID	TH	TM	AD	TH	TH	TH	TH	ID	TM	ID	TM	TM	TM	TH	TH	AD	TM	TM	TH	TM	TH	TM	TH
M38	1	733483	TH	TH	TM	TH	TH	AD	ID	AD	ID	ID	TM	AD	TM	AD	AD	ID	TH	TM	TM	TH	TH	TH	ID	ID	TH	TM	AD	TH	TH	TH	TH	ID	TM	ID	TM	TM	TM	TH	TH	AD	TM	TM	TH	TM	TH	TM	TH
M39	1	733500	TH	TH	TM	TH	TH	AD	ID	AD	ID	ID	TM	AD	TM	AD	AD	ID	TH	TM	TM	TH	TH	TH	ID	ID	TH	TM	AD	TH	TH	TH	TH	ID	TM	ID	TM	TM	TM	TH	TH	AD	TM	TM	TH	TM	TH	TM	TH
M40	1	733551	TH	TH	TM	TH	TH	AD	ID	AD	ID	ID	TM	AD	TM	AD	AD	ID	TH	TM	TM	TH	TH	TH	ID	ID	TH	TM	AD	TH	TH	TH	TH	ID	TM	ID	TM	TM	TM	TH	TH	AD	TM	TM	TH	TM	TH	TM	TH
M41	1	733586	TH	TH	TM	TH	TH	AD	ID	AD	ID	ID	TM	AD	TM	AD	AD	ID	TH	TM	TM	TH	TH	TH	ID	ID	TH	TM	AD	TH	TH	TH	TH	ID	TM	ID	TM	TM	TM	TH	TH	AD	TM	TM	TH	TM	TH	TM	TH
M42	1	733719	TH	TH	TM	TH	TH	AD	ID	AD	ID	ID	TM	AD	TM	AD	AD	ID	TH	TM	TM	TH	TH	TH	ID	ID	TH	TM	AD	TH	TH	TH	TH	ID	TM	ID	TM	TM	TM	TH	TH	AD	TM	TM	TH	TM	TH	TM	TH
M43	1	734822	TH	TH	TM	TH	TH	AD	ID	AD	ID	ID	TM	AD	TM	AD	AD	ID	TH	TM	TM	TH	TH	TH	ID	ID	TH	TM	AD	TH	TH	TH	TH	ID	TM	ID	TM	TM	TM	TH	TH	AD	TM	TM	TH	TM	TH	TM	TH
M44	1	736058	TH	TH	TM	TH	TH	AD	ID	AD	ID	ID	TM	AD	TM	AD	AD	ID	TH	TM	TM	TH	TH	TH	ID	ID	TH	TM	AD	TH	TH	TH	TH	ID	TM	ID	TM	TM	TM	TH	TH	AD	TM	TM	TH	TM	TH	TM	TH
M45	1	736353	TH	TH	TM	TH	TH	AD	ID	AD	ID	ID	TM	AD	TM	AD	AD	ID	TH	TM	TM	TH	TH	TH	ID	ID	TH	TM	AD	TH	TH	TH	TH	ID	TM	ID	TM	TM	TM	TH	TH	AD	TM	TM	TH	TM	TH	TM	TH
M46	1	736396	TH	TH	TM	TH	TH	AD	ID	AD	ID	ID	TM	AD	TM	AD	AD	ID	TH	TM	TM	TH	TH	TH	ID	ID	TH	TM	AD	TH	TH	TH	TH	ID	TM	ID	TM	TM	TM	TH	TH	AD	TM	TM	TH	TM	TH	TM	TH
M47	1	736633	TH	TH	TM	TH	TH	AD	ID	AD	ID	ID	TM	AD	TM	AD	AD	ID	TH	TM	TM	TH	TH	TH	ID	ID	TH	TM	AD	TH	TH	TH	TH	ID	TM	ID	TM	TM	TM	TH	TH	AD	TM	TM	TH	TM	TH	TM	TH
M48	1	737354	TH	TH	TM	TH	TH	AD	ID	AD	ID	ID	TM	AD	TM	AD	AD	ID	TH	TM	TM	TH	TH	TH	ID	ID	TH	TM	AD	TH	TH	TH	TH	ID	TM	ID	TM	TM	TM	TH	TH	AD	TM	TM	TH	TM	TH	TM	TH
M49	1	737436	TH	TH	TM	TH	TH	AD	ID	AD	ID	ID	TM	AD	TM	AD	AD	ID	TH	TM	TM	TH	TH	TH	ID	ID	TH	TM	AD	TH	TH	TH	TH	ID	TM	ID	TM	TM	TM	TH	TH	AD	TM	TM	TH	TM	TH	TM	TH
M50	1	737438	TH	TH	TM	TH	TH	AD	ID	AD	ID	ID	TM	AD	TM	AD	AD	ID	TH	TM	TM	TH	TH	TH	ID	ID	TH	TM	AD	TH	TH	TH	TH	ID	TM	ID	TM	TM	TM	TH	TH	AD	TM	TM	TH	TM	TH	TM	TH
M51	1	737487	TH	TH	TM	TH	TH	AD	ID	AD	ID	ID	TM	AD	TM	AD	AD	ID	TH	TM	TM	TH	TH	TH	ID	ID	TH	TM	AD	TH	TH	TH	TH	ID	TM	ID	TM	TM	TM	TH	TH	AD	TM	TM	TH	TM	TH	TM	TH
M52	1	741630	TH	TH	TM	TH	TH	AD	ID	AD	ID	ID	TM	AD	TM	AD	AD	ID	TH	TM	TM	TH	TH	TH	ID	ID	TH	TM	AD	TH	TH	TH	TH	ID	TM	ID	TM	TM	TM	TH	TH	AD	TM	TM	TH	TM	TH	TM	TH
M53	1	741863	TH	TH	TM	TH	TH	AD	ID	AD	ID	ID	TM	AD	TM	AD	AD	ID	TH	TM	TM	TH	TH	TH	ID	ID	TH	TM	AD	TH	TH	TH	TH	ID	TM	ID	TM	TM	TM	TH	TH	AD	TM	TM	TH	TM	TH	TM	TH
M54	1	742996	TH	TH	TM	TH	TH	AD	ID	AD	ID	ID	TM	AD	TM	AD	AD	ID	TH	TM	TM	TH	TH	TH	ID	ID	TH	TM	AD	TH	TH	TH	TH	ID	TM	ID	TM	TM	TM	TH	TH	AD	TM	TM	TH	TM	TH	TM	TH
M55	1	743047	TH	TH	TM	TH	TH	AD	ID	AD	ID	ID	TM	AD	TM	AD	AD	ID	TH	TM	TM	TH	TH	TH	ID	ID	TH	TM	AD	TH	TH	TH	TH	ID	TM	ID	TM	TM	TM	TH	TH	AD	TM	TM	TH	TM	TH	TM	TH
M56	1	743051	TH	TH	TM	TH	TH	AD	ID	AD	ID	ID	TM	AD	TM	AD	AD	ID	TH	TM	TM	TH	TH	TH	ID	ID	TH	TM	AD	TH	TH	TH	TH	ID	TM	ID	TM	TM	TM	TH	TH	AD	TM	TM	TH	TM	TH	TM	TH
M57	1	743201	TH	TH	TM	TH	TH	AD	ID	AD	ID	ID	TM	AD	TM	AD	AD	ID	TH	TM	TM	TH	TH	TH	ID	ID	TH	TM	AD	TH	TH	TH	TH	ID	TM	ID	TM	TM	TM	TH	TH	AD	TM	TM	TH	TM	TH	TM	TH
M58	1	743211	TH	TH	TM	TH	TH	AD	ID	AD	ID	ID	TM	AD	TM	AD	AD	ID	TH	TM	TM	TH	TH	TH	ID	ID	TH	TM	AD	TH	TH	TH	TH	ID	TM	ID	TM	TM	TM	TH	TH	AD	TM	TM	TH	TM	TH	TM	TH
M59	1	743282	TH	TH	TM	TH	TH	AD	ID	AD	ID	ID	TM	AD	TM	AD	AD	ID	TH	TM	TM	TH	TH	TH	ID	ID	TH	TM	AD	TH	TH	TH	TH	ID	TM	ID	TM	TM	TM	TH	TH	AD	TM	TM	TH	TM	TH	TM	TH
M60	1	744627	TH	TH	TM	TH	TH	AD	ID	AD	ID	ID	TM	AD	TM	AD	AD	ID	TH	TM	TM	TH	TH	TH	ID	ID	TH	TM	AD	TH	TH	TH	TH	ID	TM	ID	TM	TM	TM	TH	TH	AD	TM	TM	TH	TM	TH	TM	TH
M61	1	744685	TH	TH	TM	TH	TH	AD	ID	AD	ID	ID	TM	AD	TM	AD	AD	ID	TH	TM	TM	TH	TH	TH	ID	ID	TH	TM	AD	TH	TH	TH	TH	ID	TM	ID	TM	TM	TM	TH	TH	AD	TM	TM	TH	TM	TH	TM	TH
M62	1	746340	TH	TH	TM	TH	TH	AD	ID	AD	ID	ID	TM	AD	TM	AD	AD	ID	TH	TM	TM	TH	TH	TH	ID	ID	TH	TM	AD	TH	TH	TH	TH	ID	TM	ID	TM	TM	TM	TH	TH	AD	TM	TM	TH	TM	TH	TM	TH
M63	1	746392	TH	TH	TM	TH	TH	AD	ID	AD	ID	ID	TM	AD	TM	AD	AD	ID	TH	TM	TM	TH	TH	TH	ID	ID	TH	TM	AD	TH	TH	TH	TH	ID	TM	ID	TM	TM	TM	TH	TH	AD	TM	TM	TH	TM	TH	TM	TH
M64	1	746398	TH	TH	TM	TH	TH	AD	ID	AD	ID	ID	TM	AD	TM	AD	AD	ID	TH	TM	TM	TH	TH	TH	ID	ID	TH	TM	AD	TH	TH	TH	TH	ID	TM	ID	TM	TM	TM	TH	TH	AD	TM	TM	TH	TM	TH	TM	TH
M65	1	746408	TH	TH	TM	TH	TH	AD	ID	AD	ID	ID	TM	AD	TM	AD	AD	ID	TH	TM	TM	TH	TH	TH	ID	ID	TH	TM	AD	TH	TH	TH	TH	ID	TM	ID	TM	TM	TM	TH	TH	AD	TM	TM	TH	TM	TH	TM	TH
M66	1	746503	TH	TH	TM	TH	TH	AD	ID	AD	ID	ID	TM	AD	TM	AD	AD	ID	TH	TM	TM	TH	TH	TH	ID	ID	TH	TM	AD	TH	TH	TH	TH	ID	TM	ID	TM	TM	TM	TH	TH	AD	TM	TM	TH	TM	TH	TM	TH
M67	1	746540	TH	TH	TM	TH	TH	AD	ID	AD	ID	ID	TM	AD	TM	AD	AD	ID	TH	TM	TM	TH	TH	TH	ID	ID	TH	TM	AD	TH	TH	TH	TH	ID	TM	ID	TM	TM	TM	TH	TH	AD	TM	TM	TH	TM	TH	TM	TH
M68	1	746866	TH	TH	TM	TH	TH	AD	ID	AD	ID	ID	TM	AD	TM	AD	AD	ID	TH	TM	TM	TH	TH	TH	ID	ID	TH	TM	AD	TH	TH	TH	TH	ID	TM	ID	TM	TM	TM	TH	TH	AD	TM	TM	TH	TM	TH	TM	TH
M69	1	747049	TH	TH	TM	TH	TH	AD	ID	AD	ID	ID	TM	AD	TM	AD	AD	ID	TH	TM	TM	TH	TH	TH	ID	ID	TH	TM	AD	TH	TH	TH	TH	ID	TM	ID	TM	TM	TM	TH	TH	AD	TM	TM	TH	TM	TH	TM	TH
M70	1	747060	TH	TH	TM	TH	TH	AD	ID	AD	ID	ID	TM	AD	TM	AD	AD	ID	TH	TM	TM	TH	TH	TH	ID	ID	TH	TM	AD	TH	TH	TH	TH	ID	TM	ID	TM	TM	TM	TH	TH	AD	TM	TM	TH	TM	TH	TM	TH
M71	1	747209	TH	TH	TM	TH	TH	AD	ID	AD	ID	ID	TM	AD	TM	AD	AD	ID	TH	TM	TM	TH	TH	TH	ID	ID	TH	TM	AD	TH	TH	TH	TH	ID	TM	ID	TM	TM	TM	TH	TH	AD	TM	TM	TH	TM	TH	TM	TH
M72	1	747243	TH	TH	TM	TH	TH	AD	ID	AD	ID	ID	TM	AD	TM	AD	AD	ID	TH	TM	TM	TH	TH	TH	ID	ID	TH	TM	AD	TH	TH	TH	TH	ID	TM	ID	TM	TM	TM	TH	TH	AD	TM	TM	TH	TM	TH	TM	TH
M73	1	747259	TH	TH	TM	TH	TH	AD	ID	AD	ID	ID	TM	AD	TM	AD	AD	ID	TH	TM	TM	TH	TH	TH	ID	ID	TH	TM	AD	TH	TH	TH	TH	ID	TM	ID	TM	TM	TM	TH	TH	AD	TM	TM	TH	TM	TH	TM	TH
M74	1	747271	TH	TH	TM	TH	TH	AD	ID	AD	ID	ID	TM	AD	TM	AD	AD	ID	TH	TM	TM	TH	TH	TH	ID	ID	TH	TM	AD	TH	TH	TH	TH	ID	TM	ID	TM	TM	TM	TH	TH	AD	TM	TM	TH	TM	TH	TM	TH
M75	1	747280	TH	TH	TM	TH	TH	AD	ID	AD	ID	ID	TM	AD	TM	AD	AD	ID	TH	TM	TM	TH	TH	TH	ID	ID	TH	TM	AD	TH	TH	TH	TH	ID	TM	ID	TM	TM	TM	TH	TH	AD	TM	TM	TH	TM	TH	TM	TH
M76	1	750580	TH	TH	TM	TH	TH	AD	ID	AD	ID	ID	TM	AD	TM	AD	AD	ID	TH	TM	TM	TH	TH	TH	ID	ID	TH	TM	AD	TH	TH	TH	TH	ID	TM	ID	TM	TM	TM	TH	TH	AD	TM	TM	TH	TM	TH	TM	TH
M77	1	750620	TH	TH	TM	TH	TH	AD	ID	AD	ID	ID	TM	AD	TM	AD	AD	ID	TH	TM	TM	TH	TH	TH	ID	ID	TH	TM	AD	TH	TH	TH	TH	ID	TM	ID	TM	TM	TM	TH	TH	AD	TM	TM	TH	TM	TH	TM	TH
M78	1	750631	TH	TH	TM	TH	TH	AD	ID	AD	ID	ID	TM	AD	TM	AD	AD	ID	TH	TM	TM	TH	TH	TH	ID	ID	TH	TM	AD	TH	TH	TH	TH	ID	TM	ID	TM	TM	TM	TH	TH	AD	TM	TM	TH	TM	TH	TM	TH
M79	1	750752	TH	TH	TM	TH	TH	AD	ID	AD	ID	ID	TM	AD	TM	AD	AD	ID	TH	TM	TM	TH	TH	TH	ID	ID	TH	TM	AD	TH	TH	TH	TH	ID	TM	ID	TM	TM	TM	TH	TH	AD	TM	TM	TH	TM	TH	TM	TH
M80	1	752255	TH	TH	TM	TH	TH	AD	ID	AD	ID	ID	TM	AD	TM	AD	AD	ID	TH	TM	TM	TH	TH	TH	ID	ID	TH	TM	AD	TH	TH	TH	TH	ID	TM	ID	TM	TM	TM	TH	TH	AD	TM	TM	TH	TM	TH	TM	TH
M81	1	752384	TH	TH	TM	TH	TH	AD	ID	AD	ID	ID	TM	AD	TM	AD	AD	ID	TH	TM	TM	TH	TH	TH	ID	ID	TH	TM	AD	TH	TH	TH	TH	ID	TM	ID	TM	TM	TM	TH	TH	AD	TM	TM	TH	TM	TH	TM	TH
M82	1	752509	TH	TH	TM	TH	TH	AD	ID	AD	ID	ID	TM	AD	TM	AD	AD	ID	TH	TM	TM	TH	TH	TH	ID	ID	TH	TM	AD	TH	TH	TH	TH	ID	TM	ID	TM	TM	TM	TH	TH	AD	TM	TM	TH	TM	TH	TM	TH
M83	1	791504	TH	TH	TM	TH	TH	AD	ID	AD	ID	ID	TM	AD	TM	AD	AD	ID	TH	TM	TM	TH	TH	TH	ID	ID	TH	TM	AD	TH	TH	TH	TH	ID	TM	ID	TM	TM	TM	TH	TH	AD	TM	TM	TH	TM	TH	TM	TH
M84	1	791512	TH	TH	TM	TH	TH	AD	ID	AD	ID	ID	TM	AD	TM	AD	AD	ID	TH	TM	TM	TH	TH	TH	ID	ID	TH	TM	AD	TH	TH	TH	TH	ID	TM	ID	TM	TM	TM	TH	TH	AD	TM	TM	TH	TM	TH	TM	TH
M85	1	791586	TH	TH	TM	TH	TH	AD	ID	AD	ID	ID	TM	AD	TM	AD	AD	ID	TH	TM	TM	TH	TH	TH	ID	ID	TH	TM	AD	TH	TH	TH	TH	ID	TM	ID	TM	TM	TM	TH	TH	AD	TM	TM	TH	TM	TH	TM	TH
M86	1	792042	TH	TH	TM	TH	TH	AD	ID	AD	ID	ID	TM	AD	TM	AD	AD	ID	TH	TM	TM	TH	TH	TH	ID	ID	TH	TM	AD	TH	TH	TH	TH	ID	TM	ID	TM	TM	TM	TH	TH	AD	TM	TM	TH	TM	TH	TM	TH
M87	1	792084	TH	TH	TM	TH	TH	AD	ID	AD	ID	ID	TM	AD	TM	AD	AD	ID	TH	TM	TM	TH	TH	TH	ID	ID	TH	TM	AD	TH	TH	TH	TH	ID	TM	ID	TM	TM	TM	TH	TH	AD	TM	TM	TH	TM	TH	TM	TH
M88	1	792087	TH	TH	TM	TH	TH	AD	ID	AD	ID	ID	TM	AD	TM	AD	AD	ID	TH	TM	TM	TH	TH	TH	ID	ID	TH	TM	AD	TH	TH	TH	TH	ID	TM	ID	TM	TM	TM	TH	TH	AD	TM	TM	TH	TM	TH	TM	TH
M89	1	792132	TH	TH	TM	TH	TH	AD	ID	AD	ID	ID	TM	AD	TM	AD	AD	ID	TH	TM	TM	TH	TH	TH	ID	ID	TH	TM	AD	TH	TH	TH	TH	ID	TM	ID	TM	TM	TM	TH	TH	AD	TM	TM	TH	TM	TH	TM	TH
M90	1	792312	TH	TH	TM	TH	TH	AD	ID	AD	ID	ID	TM	AD	TM	AD	AD	ID	TH	TM	TM	TH	TH	TH	ID	ID	TH	TM	AD	TH	TH	TH	TH	ID	TM	ID	TM	TM	TM	TH	TH	AD	TM	TM	TH	TM	TH	TM	TH
M91	1	792382	TH	TH	TM	TH	TH	AD	ID	AD	ID	ID	TM	AD	TM	AD	AD	ID	TH	TM	TM	TH	TH	TH	ID	ID	TH	TM	AD	TH	TH	TH	TH	ID	TM	ID	TM	TM	TM	TH	TH	AD	TM	TM	TH	TM	TH	TM	TH
M92	1	793581	TH	TH	TM	TH	TH	AD	ID	AD	ID	ID	TM	AD	TM	AD	AD	ID	TH	TM	TM	TH	TH	TH	ID	ID	TH	TM	AD	TH	TH	TH	TH	ID	TM	ID	TM	TM	TM	TH	TH	AD	TM	TM	TH	TM	TH	TM	TH
M93	1	793613	TH	TH	TM	TH	TH	AD	ID	AD	ID	ID	TM	AD	TM	AD	AD	ID	TH	TM	TM	TH	TH	TH	ID	ID	TH	TM	AD	TH	TH	TH	TH	ID	TM	ID	TM	TM	TM	TH	TH	AD	TM	TM	TH	TM	TH	TM	TH
M94	1	793763	TH	TH	TM	TH	TH	AD	ID	AD	ID	ID	TM	AD	TM	AD	AD	ID	TH	TM	TM	TH	TH	TH	ID	ID	TH	TM	AD	TH	TH	TH	TH	ID	TM	ID	TM	TM	TM	TH	TH	AD	TM	TM	TH	TM	TH	TM	TH
M95	1	793793	TH	TH	TM	TH	TH	AD	ID	AD	ID	ID	TM	AD	TM	AD	AD	ID	TH	TM	TM	TH	TH	TH	ID	ID	TH	TM	AD	TH	TH	TH	TH	ID	TM	ID	TM	TM	TM	TH	TH	AD	TM	TM	TH	TM	TH	TM	TH
M96	1	841457	TH	TH	TM	TH	TH	AD	ID	AD	ID	ID	TM	AD	TM	AD	AD	ID	TH	TM	TM	TH	TH	TH	ID	ID	TH	TM	AD	TH	TH	TH	TH	ID	TM	ID	TM	TM	TM	TH	TH	AD	TM	TM	TH	TM	TH	TM	TH
M97	1	841514	TH	TH	TM	TH	TH	AD	ID	AD	ID	ID	TM	AD	TM	AD	AD	ID	TH	TM	TM	TH	TH	TH	ID	ID	TH	TM	AD	TH	TH	TH	TH	ID	TM	ID	TM	TM	TM	TH	TH	AD	TM	TM	TH	TM	TH	TM	TH
M98	1	841558	TH	TH	TM	TH	TH	AD	ID	AD	ID	ID	TM	AD	TM	AD	AD	ID	TH	TM	TM	TH	TH	TH	ID	ID	TH	TM	AD	TH	TH	TH	TH	ID	TM	ID	TM	TM	TM	TH	TH	AD	TM	TM	TH	TM	TH	TM	TH
M99	1	841614	TH	TH	TM	TH	TH	AD	ID	AD	ID	ID	TM	AD	TM	AD	AD	ID	TH	TM	TM	TH	TH	TH	ID	ID	TH	TM	AD	TH	TH	TH	TH	ID	TM	ID	TM	TM	TM	TH	TH	AD	TM	TM	TH	TM	TH	TM	TH
M100	1	842811	TH	TH	TM	TH	TH	AD	ID	AD	ID	ID	TM	AD	TM	AD	AD	ID	TH	TM	TM	TH	TH	TH	ID	ID	TH	TM	AD	TH	TH	TH	TH	ID	TM	ID	TM	TM	TM	TH	TH	AD	TM	TM	TH	TM	TH	TM	TH
M101	1	842815	TH	TH	TM	TH	TH	AD	ID	AD	ID	ID	TM	AD	TM	AD	AD	ID	TH	TM	TM	TH	TH	TH	ID	ID	TH	TM	AD	TH	TH	TH	TH	ID	TM	ID	TM	TM	TM	TH	TH	AD	TM	TM	TH	TM	TH	TM	TH
M102	1	874522	TH	TH	TM	TH	TH	AD	ID	AD	ID	ID	TM	AD	TM	AD	AD	ID	TH	TM	TM	TH	TH	TH	ID	ID	TH	TM	AD	TH	TH	TH	TH	ID	TM	ID	TM	TM	TM	TH	TH	AD	TM	TM	TH	TM	TH	TM	TH
M103	1	874953	TH	TH	TM	TH	TH	AD	ID	AD	ID	ID	TM	AD	TM	AD	AD	ID	TH	TM	TM	TH	TH	TH	ID	ID	TH	TM	AD	TH	TH	TH	TH	ID	TM	ID	TM	TM	TM	TH	TH	AD	TM	TM	TH	TM	TH	TM	TH
M104	1	874993	TH	TH	TM	TH	TH	AD	ID	AD	ID	ID	TM	AD	TM	AD	AD	ID	TH	TM	TM	TH	TH	TH	ID	ID	TH	TM	AD	TH	TH	TH	TH	ID	TM	ID	TM	TM	TM	TH	TH	AD	TM	TM	TH	TM	TH	TM	TH
M105	1	875313	TH	TH	TM	TH	TH	AD	ID	AD	ID	ID	TM	AD	TM	AD	AD	ID	TH	TM	TM	TH	TH	TH	ID	ID	TH	TM	AD	TH	TH	TH	TH	ID	TM	ID	TM	TM	TM	TH	TH	AD	TM	TM	TH	TM	TM	TM	TH
M106	1	905616	TH	TH	TM	TH	TH	AD	ID	AD	ID	ID	TM	AD	TM	AD	AD	ID	TH	TM	TM	TH	TH	TH	ID	ID	TH	TM	AD	TH	TH	TH	TH	ID	TM	ID	TM	TM	TM	TH	TH	AD	TM	TM	TH	TM	TM	TM	TH
M107	1	905734	TH	TH	TM	TH	TH	AD	ID	AD	ID	ID	TM	AD	TM	AD	AD	ID	TH	TM	TM	TH	TH	TH	ID	ID	TH	TM	AD	TH	TH	TH	TH	ID	TM	ID	TM	TM	TM	TH	TH	AD	TM	TM	TH	TM	TM	TM	TH
M108	1	905738	TH	TH	TM	TH	TH	AD	ID	AD	ID	ID	TM	AD	TM	AD	AD	ID	TH	TM	TM	TH	TH	TH	ID	ID	TH	TM	AD	TH	TH	TH	TH	ID	TM	ID	TM	TM	TM	TH	TH	AD	TM	TM	TH	TM	TM	TM	TH
M109	1	905805	TH	TH	TM	TH	TH	AD	ID	AD	ID	ID	TM	AD	TM	AD	AD	ID	TH	TM	TM	TH	TH	TH	ID	ID	TH	TM	AD	TH	TH	TH	TH	ID	TM	ID	TM	TM	TM	TH	TH	AD	TM	TM	TH	TM	TM	TM	TH
M110	1	906444	TH	TH	TM	TH	TH	AD	ID	AD	ID	ID	TM	AD	TM	AD	AD	ID	TH	TM	TM	TH	TH	TH	ID	ID	TH	TM	AD	TH	TH	TH	TH	ID	TM	ID	TM	TM	TM	TH	TH	AD	TM	TM	TH	TM	TM	TM	TH
M111	1	906599	TH	TH	TM	TH	TH	AD	ID	AD	ID	ID	TM	AD	TM	AD	AD	ID	TH	TM	TM	TH	TH	TH	ID	ID	TH	TM	AD	TH	TH	TH	TH	ID	TM	ID	TM	TM	TM	TH	TH	AD	TM	TM	TH	TM	TM	TM	TH
M112	1	916549	TH	TH	TM	TH	TH	AD	ID	AD	ID	ID	TM	AD	TM	AD	AD	ID	TH	TM	TM	TH	TH	TH	ID	ID	TH	TM	AD	TH	TH	TH	TH	ID	TM	ID	TM	TM	TM	TH	TH	AD	TM	TM	TH	TM	TM	TM	TH
M113	1	916567	TH	TH	TM	TH	TH	AD	ID	AD	ID	ID	TM	AD	TM	AD	AD	ID	TH	TM	TM	TH	TH	TH	ID	ID	TH	TM	AD	TH	TH	TH	TH	ID	TM	ID	TM	TM	TM	TH	TH	AD	TM	TM	TH	TM	TM	TM	TH
M114	1	916621	TH	TH	TM	TH	TH	AD	ID	AD	ID	ID	TM	AD	TM	AD	AD	ID	TH	TM	TM	TH	TH	TH	ID	ID	TH	TM	AD	TH	TH	TH	TH	ID	TM	ID	TM	TM	TM	TH	TH	AD	TM	TM	TH	TM	TM	TM	TH
M115	1	916839	TH	TH	TM	TH	TH	AD	ID	AD	ID	ID	TM	AD	TM	AD	AD	ID	TH	TM	TM	TH	TH	TH	ID	ID	TH	TM	AD	TH	TH	TH	TH	ID	TM	ID	TM	TM	TM	TH	TH	AD	TM	TM	TH	TM	TM	TM	TH
M116	1	934219	TH	TH	TM	TH	TH	AD	ID	AD	ID	ID	TM	AD	TM	AD	AD	ID	TH	TM	TM	TH	TH	TH	ID	ID	TH	TM	AD	TH	TH	TH	TH	ID	TM	ID	TM	TM	TM	TH	TH	AD	TM	TM	TH	TM	TM	TM	TH
M117	1	934258	TH	TH	TM	TH	TH	AD	ID	AD	ID	ID	TM	AD	TM	AD	AD	ID	TH	TM	TM	TH	TH	TH	ID	ID	TH	TM	AD	TH	TH	TH	TH	ID	TM	ID	TM	TM	TM	TH	TH	AD	TM	TM	TH	TM	TM	TM	TH
M118	1	934359	TH	TH	TM	TH	TH	AD	ID	AD	ID	ID	TM	AD	TM	AD	AD	ID	TH	TM	TM	TH	TH	TH	ID	ID	TH	TM	AD	TH	TH	TH	TH	ID	TM	ID	TM	TM	TM	TH	TH	AD	TM	TM	TH	TM	TM	TM	TH
M119	1	934545	TH	TH	TM	TH	TH	AD	ID	AD	ID	ID	TM	AD	TM	AD	AD	ID	TH	TM	TM	TH	TH	TH	ID	ID	TH	TM	AD	TH	TH	TH	TH	ID	TM	ID	TM	TM	TM	TH	TH	AD	TM	TM	TH	TM	TM	TM	TH
M120	1	936728	TH	TH	TM	TH	TH	AD	ID	AD	ID	ID	TM	AD	TM	AD	AD	ID	TH	TM	TM	TH	TH	TH	ID	ID	TH	TM	AD	TH	TH	TH	TH	ID	TM	ID	TM	TM	TM	TH	TH	AD	TM	TM	TH	TM	TM	TM	TH
M121	1	936731	TH	TH	TM	TH	TH	AD	ID	AD	ID	ID	TM	AD	TM	AD	AD	ID	TH	TM	TM	TH	TH	TH	ID	ID	TH	TM	AD	TH	TH	TH	TH	ID	TM	ID	TM	TM	TM	TH	TH	AD	TM	TM	TH	TM	TM	TM	TH
M122	1	936778	TH	TH	TM	TH	TH	AD	ID	AD	ID	ID	TM	AD	TM	AD	AD	ID	TH	TM	TM	TH	TH	TH	ID	ID	TH	TM	AD	TH	TH	TH	TH	ID	TM	ID	TM	TM	TM	TH	TH	AD	TM	TM	TH	TM	TM	TM	TH
M123	1	936797	TH	TH	TM	TH	TH	AD	ID	AD	ID	ID	TM	AD	TM	AD	AD	ID	TH	TM	TM	TH	TH	TH	ID	ID	TH	TM	AD	TH	TH	TH	TH	ID	TM	ID	TM	TM	TM	TH	TH	AD	TM	TM	TH	TM	TM	TM	TH
M124	1	936813	TH	TH	TM	TH	TH	AD	ID	AD	ID	ID	TM	AD	TM	AD	AD	ID	TH	TM	TM	TH	TH	TH	ID	ID	TH	TM	AD	TH	TH	TH	TH	ID	TM	ID	TM	TM	TM	TH	TH	AD	TM	TM	TH	TM	TM	TM	TH
M125	1	937141	TH	TH	TM	TH	TH	AD	ID	AD	ID	ID	TM	AD	TM	AD	AD	ID	TH	TM	TM	TH	TH	TH	ID	ID	TH	TM	AD	TH	TH	TH	TH	ID	TM	ID	TM	TM	TM	TH	TH	AD	TM	TM	TH	TM	TM	TM	TH
M126	1	937162	TH	TH	TM	TH	TH	AD	ID	AD	ID	ID	TM	AD	TM	AD	AD	ID	TH	TM	TM	TH	TH	TH	ID	ID	TH	TM	AD	TH	TH	TH	TH	ID	TM	ID	TM	TM	TM	TH	TH	AD	TM	TM	TH	TM	TM	TM	TH
M127	1	937182	TH	TH	TM	TH	TH	AD	ID	AD	ID	ID	TM	AD	TM	AD	AD	ID	TH	TM	TM	TH	TH	TH	ID	ID	TH	TM	AD	TH	TH	TH	TH	ID	TM	ID	TM	TM	TM	TH	TH	AD	TM	TM	TH	TM	TM	TM	TH
M128	1	937203	TH	TH	TM	TH	TH	AD	ID	AD	ID	ID	TM	AD	TM	AD	AD	ID	TH	TM	TM	TH	TH	TH	ID	ID	TH	TM	AD	TH	TH	TH	TH	ID	TM	ID	TM	TM	TM	TH	TH	AD	TM	TM	TH	TM	TM	TM	TH
M129	1	937684	TH	TH	TM	TH	TH	AD	ID	AD	ID	ID	TM	AD	TM	AD	AD	ID	TH	TM	TM	TH	TH	TH	ID	ID	TH	TM	AD	TH	TH	TH	TH	ID	TM	ID	TM	TM	TM	TH	TH	AD	TM	TM	TH	TM	TM	TM	TH
M130	1	943544	TH	TH	TM	TH	TH	AD	ID	AD	ID	ID	TM	AD	TM	AD	AD	ID	TH	TM	TM	TH	TH	TH	ID	ID	TH	TM	AD	TH	TH	TH	TH	ID	TM	ID	TM	TM	TM	TH	TH	AD	TM	TM	TH	TM	TM	TM	TH
M131	1	943601	TH	TH	TM	TH	TH	AD	ID	AD	ID	ID	TM	AD	TM	AD	AD	ID	TH	TM	TM	TH	TH	TH	ID	ID	TH	TM	AD	TH	TH	TH	TH	ID	TM	ID	TM	TM	TM	TH	TH	AD	TM	TM	TH	TM	TM	TM	TH
M132	1	944182	TH	TH	TM	TH	TH	AD	ID	AD	ID	ID	TM	AD	TM	AD	AD	ID	TH	TM	TM	TH	TH	TH	ID	ID	TH	TM	AD	TH	TH	TH	TH	ID	TM	ID	TM	TM	TM	TH	TH	AD	TM	TM	TH	TM	TM	TM	TH
M133	1	944261	TH	TH	TM	TH	TH	AD	ID	AD	ID	ID	TM	AD	TM	AD	AD	ID	TH	TM	TM	TH	TH	TH	ID	ID	TH	TM	AD	TH	TH	TH	TH	ID	TM	ID	TM	TM	TM	TH	TH	AD	TM	TM	TH	TM	TM	TM	TH
M134	1	944954	TH	TH	TM	TH	TH	AD	ID	AD	ID	ID	TM	AD	TM	AD	AD	ID	TH	TM	TM	TH	TH	TH	ID	ID	TH	TM	AD	TH	TH	TH	TH	ID	TM	ID	TM	TM	TM	TH	TH	AD	TM	TM	TH	TM	TM	TM	TH
M135	1	945730	TH	TH	TM	TH	TH	AD	ID	AD	ID	ID	TM	AD	TM	AD	AD	ID	TH	TM	TM	TH	TH	TH	ID	ID	TH	TM	AD	TH	TH	TH	TH	ID	TM	ID	TM	TM	TM	TH	TH	AD	TM	TM	TH	TM	TM	TM	TH
M136	1	946437	TH	TH	TM	TH	TH	AD	ID	AD	ID	ID	TM	AD	TM	AD	AD	ID	TH	TM	TM	TH	TH	TH	ID	ID	TH	TM	AD	TH	TH	TH	TH	ID	TM	ID	TM	TM	TM	TH	TH	AD	TM	TM	TH	TM	TM	TM	TH
M137	1	946522	TH	TH	TM	TH	TH	AD	ID	AD	ID	ID	TM	AD	TM	AD	AD	ID	TH	TM	TM	TH	TH	TH	ID	ID	TH	TM	AD	TH	TH	TH	TH	ID	TM	ID	TM	TM	TM	TH	TH	AD	TM	TM	TH	TM	TM	TM	TH
M138	1	946525	TH	TH	TM	TH	TH	AD	ID	AD	ID	ID	TM	AD	TM	AD	AD	ID	TH	TM	TM	TH	TH	TH	ID	ID	TH	TM	AD	TH	TH	TH	TH	ID	TM	ID	TM	TM	TM	TH	TH	AD	TM	TM	TH	TM	TM	TM	TH
M139	1	947111	TH	TH	TM	TH	TH	AD	ID	AD	ID	ID	TM	AD	TM	AD	AD	ID	TH	TM	TM	TH	TH	TH	ID	ID	TH	TM	AD	TH	TH	TH	TH	ID	TM	ID	TM	TM	TM	TH	TH	AD	TM	TM	TH	TM	TM	TM	TH
M140	1	948155	TH	TH	TM	TH	TH	AD	ID	AD	ID	ID	TM	AD	TM	AD	AD	ID	TH	TM	TM	TH	TH	TH	ID	ID	TH	TM	AD	TH	TH	TH	TH	ID	TM	ID	TM	TM	TM	TH	TH	AD	TM	TM	TH	TM	TM	TM	TH
M141	1	948958	TH	TH	TM	TH	TH	AD	ID	AD	ID	ID	TM	AD	TM	AD	AD	ID	TH	TM	TM	TH	TH	TH	ID	ID	TH	TM	AD	TH	TH	TH	TH	ID	TM	ID	TM	TM	TM	TH	TH	AD	TM	TM	TH	TM	TM	TM	TH
M142	1	948978	TH	TH	TM	TH	TH	AD	ID	AD	ID	ID	TM	AD	TM	AD	AD	ID	TH	TM	TM	TH	TH	TH	ID	ID	TH	TM	AD	TH	TH	TH	TH	ID	TM	ID	TM	TM	TM	TH	TH	AD	TM	TM	TH	TM	TM	TM	TH
M143	1	949020	TH	TH	TM	TH	TH	AD	ID	AD	ID	ID	TM	AD	TM	AD	AD	ID	TH	TM	TM	TH	TH	TH	ID	ID	TH	TM	AD	TH	TH	TH	TH	ID	TM	ID	TM	TM	TM	TH	TH	AD	TM	TM	TH	TM	TM	TM	TH
M144	1	949057	TH	TH	TM	TH	TH	AD	ID	AD	ID	ID	TM	AD	TM	AD	AD	ID	TH	TM	TM	TH	TH	TH	ID	ID	TH	TM	AD	TH	TH	TH	TH	ID	TM	ID	TM	TM	TM	TH	TH	AD	TM	TM	TH	TM	TM	TM	TH
M145	1	950026	TH	TH	TM	TH	TH	AD	ID	AD	ID	ID	TM	AD	TM	AD	AD	ID	TH	TM	TM	TH	TH	TH	ID	ID	TH	TM	AD	TH	TH	TH	TH	ID	TM	ID	TM	TM	TM	TH	TH	AD	TM	TM	TH	TM	TM	TM	TH
M146	1	950043	TH	TH	TM	TH	TH	AD	ID	AD	ID	ID	TM	AD	TM	AD	AD	ID	TH	TM	TM	TH	TH	TH	ID	ID	TH	TM	AD	TH	TH	TH	TH	ID	TM	ID	TM	TM	TM	TH	TH	AD	TM	TM	TH	TM	TM	TM	TH
M147	1	950605	TH	TH	TM	TH	TH	AD	ID	AD	ID	ID	TM	AD	TM	AD	AD	ID	TH	TM	TM	TH	TH	TH	ID	ID	TH	TM	AD	TH	TH	TH	TH	ID	TM	ID	TM	TM	TM	TH	TH	AD	TM	TM	TH	TM	TM	TM	TH
M148	1	950946	TH	TH	TM	TH	TH	AD	ID	AD	ID	ID	TM	AD	TM	AD	AD	ID	TH	TM	TM	TH	TH	TH	ID	ID	TH	TM	AD	TH	TH	TH	TH	ID	TM	ID	TM	TM	TM	TH	TH	AD	TM	TM	TH	TM	TM	TM	TH
M149	1	951199	TH	TH	TM	TH	TH	AD	ID	AD	ID	ID	TM	AD	TM	AD	AD	ID	TH	TM	TM	TH	TH	TH	ID	ID	TH	TM	AD	TH	TH	TH	TH	ID	TM	ID	TM	TM	TM	TH	TH	AD	TM	TM	TH	TM	TM	TM	TH
M150	1	952664	TH	TH	TM	TH	TH	AD	ID	AD	ID	ID	TM	AD	TM	AD	AD	ID	TH	TM	TM	TH	TH	TH	ID	ID	TH	TM	AD	TH	TH	TH	TH	ID	TM	ID	TM	TM	TM	TH	TH	AD	TM	TM	TH	TM	TM	TM	TH
M151	1	952886	TH	TH	TM	TH	TH	AD	ID	AD	ID	ID	TM	AD	TM	AD	AD	ID	TH	TM	TM	TH	TH	TH	ID	ID	TH	TM	AD	TH	TH	TH	TH	ID	TM	ID	TM	TM	TM	TH	TH	AD	TM	TM	TH	TM	TM	TM	TH
M152	1	952959	TH	TH	TM	TH	TH	AD	ID	AD	ID	ID	TM	AD	TM	AD	AD	ID	TH	TM	TM	TH	TH	TH	ID	ID	TH	TM	AD	TH	TH	TH	TH	ID	TM	ID	TM	TM	TM	TH	TH	AD	TM	TM	TH	TM	TM	TM	TH
M153	1	953105	TH	TH	TM	TH	TH	AD	ID	AD	ID	ID	TM	AD	TM	AD	AD	ID	TH	TM	TM	TH	TH	TH	ID	ID	TH	TM	AD	TH	TH	TH	TH	ID	TM	ID	TM	TM	TM	TH	TH	AD	TM	TM	TH	TM	TM	TM	TH
M154	1	953715	TH	TH	TM	TH	TH	AD	ID	AD	ID	ID	TM	AD	TM	AD	AD	ID	TH	TM	TM	TH	TH	TH	ID	ID	TH	TM	AD	TH	TH	TH	TH	ID	TM	ID	TM	TM	TM	TH	TH	AD	TM	TM	TH	TM	TM	TM	TH
M155	1	954124	TH	TH	TM	TH	TH	AD	ID	AD	ID	ID	TM	AD	TM	AD	AD	ID	TH	TM	TM	TH	TH	TH	ID	ID	TH	TM	AD	TH	TH	TH	TH	ID	TM	ID	TM	TM	TM	TH	TH	AD	TM	TM	TH	TM	TM	TM	TH
M156	1	961126	TH	TH	TM	TH	TH	AD	ID	AD	ID	ID	TM	AD	TM	AD	AD	ID	TH	TM	TM	TH	TH	TH	ID	ID	TH	TM	AD	TH	TH	TH	TH	ID	TM	ID	TM	TM	TM	TH	TH	AD	TM	TM	TH	TM	TM	TM	TH
M157	1	999151	TH	TH	AD	TH	TH	AD	ID	AD	ID	ID	TM	AD	TM	AD	AD	ID	TH	AD	TM	TH	TH	TH	ID	ID	TH	TM	AD	TH	TH	TH	TH	AD	TM	ID	TM	TM	TM	TH	TH	AD	TM	TM	TH	TM	TM	TM	TH
M158	1	1034137	TH	TH	AD	TH	TH	AD	ID	AD	ID	ID	TM	AD	TM	AD	AD	ID	TH	AD	TM	TH	TH	TH	ID	ID	TH	TM	AD	TH	TH	TH	TH	AD	TM	ID	TM	TM	TM	TH	TH	AD	TM	TM	TH	TM	TM	TM	TH
M159	1	1034242	TH	TH	AD	TH	TH	AD	ID	AD	ID	ID	TM	AD	TM	AD	AD	ID	TH	AD	TM	TH	TH	TH	ID	ID	TH	TM	AD	TH	TH	TH	TH	AD	TM	ID	TM	TM	TM	TH	TH	AD	TM	TM	TH	TM	TM	TM	TH
M160	1	1034473	TH	TH	AD	TH	TH	AD	ID	AD	ID	ID	TM	AD	TM	AD	AD	ID	TH	AD	TM	TH	TH	TH	ID	ID	TH	TM	AD	TH	TH	TH	TH	AD	TM	ID	TM	TM	TM	TH	TH	AD	TM	TM	TH	TM	TM	TM	TH
M161	1	1034535	TH	TH	AD	TH	TH	AD	ID	AD	ID	ID	TM	AD	TM	AD	AD	ID	TH	AD	TM	TH	TH	TH	ID	ID	TH	TM	AD	TH	TH	TH	TH	AD	TM	ID	TM	TM	TM	TH	TH	AD	TM	TM	TH	TM	TM	TM	TH
M162	1	1034542	TH	TH	AD	TH	TH	AD	ID	AD	ID	ID	TM	AD	TM	AD	AD	ID	TH	AD	TM	TH	TH	TH	ID	ID	TH	TM	AD	TH	TH	TH	TH	AD	TM	ID	TM	TM	TM	TH	TH	AD	TM	TM	TH	TM	TM	TM	TH
M163	1	1034952	TH	TH	AD	TH	TH	AD	ID	AD	ID	ID	TM	AD	TM	AD	AD	ID	TH	AD	TM	TH	TH	TH	ID	ID	TH	TM	AD	TH	TH	TH	TH	AD	TM	ID	TM	TM	TM	TH	TH	AD	TM	TM	TH	TM	TM	TM	TH
M164	1	1043843	TH	TH	AD	TH	TH	AD	ID	AD	ID	ID	TM	AD	TM	AD	AD	ID	TH	AD	TM	TH	TH	TH	ID	ID	TH	TM	AD	TH	TH	TH	TH	AD	TM	ID	TM	TM	TM	TH	TH	AD	TM	TM	TH	TM	TM	TM	TH
M165	1	1043954	TH	TH	AD	TH	TH	AD	ID	AD	ID	ID	TM	AD	TM	AD	AD	ID	TH	AD	TM	TH	TH	TH	ID	ID	TH	TM	AD	TH	TH	TH	TH	AD	TM	ID	TM	TM	TM	TH	TH	AD	TM	TM	TH	TM	TM	TM	TH
M166	1	1043955	TH	TH	AD	TH	TH	AD	ID	AD	ID	ID	TM	AD	TM	AD	AD	ID	TH	AD	TM	TH	TH	TH	ID	ID	TH	TM	AD	TH	TH	TH	TH	AD	TM	ID	TM	TM	TM	TH	TH	AD	TM	TM	TH	TM	TM	TM	TH
M167	1	1044088	TH	TH	AD	TH	TH	AD	ID	AD	ID	ID	TM	AD	TM	AD	AD	ID	TH	AD	TM	TH	TH	TH	ID	ID	TH	TM	AD	TH	TH	TH	TH	AD	TM	ID	TM	TM	TM	TH	TH	AD	TM	TM	TH	TM	TM	TM	TH
M168	1	1044110	TH	TH	AD	TH	TH	AD	ID	AD	ID	ID	TM	AD	TM	AD	AD	ID	TH	AD	TM	TH	TH	TH	ID	ID	TH	TM	AD	TH	TH	TH	TH	AD	TM	ID	TM	TM	TM	TH	TH	AD	TM	TM	TH	TM	TM	TM	TH
M169	1	1044137	TH	TH	AD	TH	TH	AD	ID	AD	ID	ID	TM	AD	TM	AD	AD	ID	TH	AD	TM	TH	TH	TH	ID	ID	TH	TM	AD	TH	TH	TH	TH	AD	TM	ID	TM	TM	TM	TH	TH	AD	TM	TM	TH	TM	TM	TM	TH
M170	1	1046205	TH	TH	AD	TH	TH	AD	ID	AD	ID	ID	TM	AD	TM	AD	AD	ID	TH	AD	TM	TH	TH	TH	ID	ID	TH	TM	AD	TH	TH	TH	TH	AD	TM	ID	TM	TM	TM	TH	TH	AD	TM	TM	TH	TM	TM	TM	TH
M171	1	1046238	TH	TH	AD	TH	TH	AD	ID	AD	ID	ID	TM	AD	TM	AD	AD	ID	TH	AD	TM	TH	TH	TH	ID	ID	TH	TM	AD	TH	TH	TH	TH	AD	TM	ID	TM	TM	TM	TH	TH	AD	TM	TM	TH	TM	TM	TM	TH
M172	1	1046287	TH	TH	AD	TH	TH	AD	ID	AD	ID	ID	TM	AD	TM	AD	AD	ID	TH	AD	TM	TH	TH	TH	ID	ID	TH	TM	AD	TH	TH	TH	TH	AD	TM	ID	TM	TM	TM	TH	TH	AD	TM	TM	TH	TM	TM	TM	TH
M173	1	1046391	TH	TH	AD	TH	TH	AD	ID	AD	ID	ID	TM	AD	TM	AD	AD	ID	TH	AD	TM	TH	TH	TH	ID	ID	TH	TM	AD	TH	TH	TH	TH	AD	TM	ID	TM	TM	TM	TH	TH	AD	TM	TM	TH	TM	TM	TM	TH
M174	1	1056261	TH	TH	AD	TH	TH	AD	ID	AD	ID	ID	TM	AD	TM	AD	AD	ID	TH	AD	TM	TH	TH	TH	ID	ID	TH	TM	AD	TH	TH	TH	TH	AD	TM	ID	TM	TM	TM	TH	TH	AD	TM	TM	TH	TM	TM	TM	TH
M175	1	1061993	ID	TH	AD	TH	TH	AD	ID	AD	ID	ID	TM	AD	TM	AD	AD	ID	TH	AD	TM	TH	TH	TH	ID	ID	TH	TM	AD	TH	TH	TH	TH	AD	TM	ID	TM	TM	TM	TH	TH	AD	TM	TM	TH	TM	TM	TM	TH
M176	1	1087351	ID	TH	AD	TH	TH	AD	ID	AD	ID	ID	TM	AD	TM	AD	AD	ID	TH	AD	TM	TH	TH	TH	ID	ID	TH	TM	AD	TH	TH	TH	TH	AD	TM	ID	TM	TM	TM	TH	TH	AD	TM	TM	TH	TM	TM	TM	TH
M177	1	1115275	ID	TH	AD	TH	TH	AD	ID	AD	ID	ID	TM	AD	TM	AD	AD	ID	TH	AD	TM	TH	TH	TH	ID	ID	TH	TM	AD	TH	TH	TH	TH	AD	TM	ID	TM	TM	TM	TH	TH	AD	TM	TM	TH	TM	TM	TM	TH
M178	1	1121740	ID	TH	AD	TH	TH	AD	ID	AD	ID	ID	TM	AD	TM	AD	AD	ID	TH	AD	TM	TH	TH	TH	ID	ID	TH	TM	AD	TH	TH	TH	TH	AD	TM	ID	TM	TM	TM	TH	TH	AD	TM	TM	TH	TM	TM	TM	TH
M179	1	1141375	ID	ID	AD	TH	TH	AD	ID	AD	ID	ID	TM	AD	TM	AD	AD	ID	TH	AD	TM	TH	TH	TH	ID	ID	TH	TM	AD	TH	TH	TH	TH	AD	TM	ID	TM	TM	TM	TH	TH	AD	TM	TM	TH	TM	TM	TM	TH
M180	1	1176090	ID	ID	AD	TH	TH	AD	ID	AD	ID	ID	TM	AD	TM	AD	AD	ID	TH	AD	TM	TH	TH	TH	ID	ID	TH	TM	AD	TH	TH	TH	TH	AD	TM	ID	TM	TM	TM	TH	TH	AD	TM	TM	TH	TM	TM	TM	TH
M181	1	1204100	ID	ID	AD	TH	TH	AD	ID	AD	ID	ID	TM	AD	TM	AD	AD	ID	TH	AD	TM	TH	TH	TH	ID	ID	TH	TM	AD	TH	TH	TH	TH	AD	TM	ID	TM	TM	TM	TH	TH	AD	TM	TM	TH	TM	TM	TM	TH
M182	1	1207826	ID	ID	AD	TH	TH	AD	ID	AD	ID	ID	TM	AD	TM	AD	AD	ID	TH	AD	TM	TH	TH	TH	ID	ID	TH	TM	AD	TH	TH	TH	TH	AD	TM	ID	TM	TM	TM	TH	TH	AD	TM	TM	TH	TM	TM	TM	TH
M183	1	1211538	ID	ID	AD	TH	TH	AD	ID	AD	ID	ID	TM	AD	TM	AD	AD	ID	TH	AD	TM	TH	TH	TH	ID	ID	TH	TM	AD	TH	TH	TH	TH	AD	TM	ID	TM	TM	TM	TH	TH	AD	TM	TM	TH	TM	TM	TM	TH
M184	1	1244264	ID	ID	AD	TH	TH	AD	ID	AD	ID	ID	TM	AD	TM	AD	AD	ID	TH	AD	TM	TH	TH	TH	ID	ID	TH	TM	AD	TH	TH	TH	TH	AD	TM	ID	TM	TM	TM	TH	TH	TH	TM	TM	TH	TM	TM	TM	TH
M185	1	1247142	ID	ID	AD	TH	TH	AD	ID	AD	ID	ID	TM	AD	TM	AD	AD	ID	TH	AD	TM	TH	TH	TH	ID	ID	TH	TM	AD	TH	TH	TH	TH	AD	TM	ID	TM	TM	TM	TH	TH	TH	TM	TM	TH	TM	TM	TM	TH
M186	1	1248036	ID	ID	AD	TH	TH	AD	ID	AD	ID	ID	TM	AD	TM	AD	AD	ID	TH	AD	TM	TH	TH	TH	ID	ID	TH	TM	AD	TH	TH	TH	TH	AD	TM	ID	TM	TM	TM	TH	TH	TH	TM	TM	TH	TM	TM	TM	TH
M187	1	1253791	ID	ID	AD	TH	TH	AD	ID	AD	ID	ID	TM	AD	TM	AD	AD	ID	TH	AD	TM	TH	TH	TH	ID	ID	TH	TM	AD	TH	TH	TH	TH	AD	TM	ID	TM	TM	TM	TH	TH	TH	TM	TM	TH	TM	TM	TM	TH
M188	1	1263698	ID	ID	AD	TH	TH	AD	ID	AD	ID	ID	TM	AD	TM	AD	AD	ID	TH	AD	TM	TH	TH	TH	ID	ID	TH	TM	AD	TH	TH	TH	TH	AD	TM	ID	TM	TM	TM	TH	TH	TH	TM	TM	TH	TM	TM	TM	TH
M189	1	1263892	ID	ID	AD	TH	TH	AD	ID	AD	ID	ID	TM	AD	TM	AD	AD	ID	TH	AD	TM	TH	TH	TH	ID	ID	TH	TM	AD	TH	TH	TH	TH	AD	TM	ID	TM	TM	TM	TH	TH	TH	TM	TM	TH	TM	TM	TM	TH
M190	1	1269484	ID	ID	AD	TH	TH	AD	ID	AD	ID	ID	TM	AD	TM	AD	AD	ID	TH	AD	TM	TH	TH	TH	ID	ID	TH	TM	AD	TH	TH	TH	TH	AD	TM	ID	TM	TM	TM	TH	TH	TH	TM	TM	TH	TM	TM	TM	TH
M191	1	1271314	ID	ID	AD	TH	TH	AD	ID	AD	ID	ID	TM	AD	TM	AD	AD	ID	TH	AD	TM	TH	TH	TH	ID	ID	TH	TM	AD	TH	TH	TH	TH	AD	TM	ID	TM	TM	TM	TH	TH	TH	TM	TM	TH	TM	TM	TM	TH
M192	1	1282187	ID	ID	AD	TH	TH	AD	ID	AD	ID	ID	TM	AD	TM	AD	AD	ID	TH	AD	TM	TH	TH	TH	ID	ID	TH	TM	AD	TH	TH	TH	TH	AD	TM	ID	TM	TM	TM	TH	TH	TH	TM	TM	TH	TM	TM	TM	TH
M193	1	1286084	ID	ID	AD	TH	TH	AD	ID	AD	ID	ID	TM	AD	TM	AD	AD	ID	TH	AD	TM	TH	TH	TH	ID	ID	TH	TM	AD	TH	TH	TH	TH	AD	TM	ID	TM	TM	TM	TH	TH	TH	TM	TM	TH	TM	TM	TM	TH
M194	1	1292923	ID	ID	AD	TH	TH	AD	ID	AD	ID	ID	TM	AD	TM	AD	AD	ID	TH	AD	TM	TH	TH	TH	ID	ID	TH	TM	AD	TH	TH	TH	TH	AD	TM	ID	TM	TM	TM	TH	TH	TH	TM	TM	TH	TM	TM	TM	TH
M195	1	1299321	ID	ID	AD	TH	TH	AD	ID	AD	ID	ID	TM	AD	TM	AD	AD	ID	TH	AD	TM	TH	TH	TH	ID	ID	TH	TM	AD	TH	TH	TH	TH	AD	TM	ID	TM	TM	TM	TH	TH	TH	TM	TM	TH	TM	TM	TM	TH
M196	1	1301093	ID	ID	AD	TH	TH	AD	ID	AD	ID	ID	TM	AD	TM	AD	AD	ID	TH	AD	TM	TH	TH	TH	ID	ID	TH	TM	AD	TH	TH	TH	TH	AD	TM	ID	TM	TM	TM	TH	TH	TH	TM	TM	TH	TM	TM	TM	TH
M197	1	1304612	ID	ID	AD	TH	TH	AD	ID	AD	ID	ID	TM	AD	TM	AD	AD	ID	TH	AD	TM	TH	TH	TH	ID	ID	TH	TM	AD	TH	TH	TH	TH	AD	TM	ID	TM	TM	TM	TH	TH	TH	TM	TM	TH	TM	TM	TM	TH
M198	1	1306935	ID	ID	AD	TH	TH	AD	ID	AD	ID	ID	TM	AD	TM	AD	AD	ID	TH	AD	TM	TH	TH	TH	ID	ID	TH	TM	AD	TH	TH	TH	TH	AD	TM	ID	TM	TM	TM	TH	TH	TH	TM	TM	TH	TM	TM	TM	TH
M199	1	1316057	ID	ID	AD	TH	TH	AD	ID	AD	ID	ID	TM	AD	TM	AD	AD	ID	TH	AD	TM	TH	TH	TH	ID	ID	TH	TM	AD	TH	TH	TH	TH	AD	TM	ID	TM	TM	TM	TH	TH	TH	TM	TM	TH	TM	TM	TM	TH
M200	1	1324253	ID	ID	AD	TH	TH	AD	ID	AD	ID	ID	TM	AD	TM	AD	AD	ID	TH	AD	TM	TH	TH	TH	ID	ID	TH	TM	AD	TH	TH	TH	TH	AD	TM	ID	TM	TM	TM	TH	TH	TH	TM	TM	TH	TM	TM	TM	TH
M201	1	1327714	ID	ID	AD	TH	TH	AD	ID	AD	ID	ID	TM	AD	TM	AD	AD	ID	TH	AD	TM	TH	TH	TH	ID	ID	TH	TM	AD	TH	TH	TH	TH	AD	TM	ID	TM	TM	TM	TH	TH	TH	TM	TM	TH	TM	TM	TM	TH
M202	1	1339403	ID	ID	AD	TH	TH	AD	ID	AD	ID	ID	TM	AD	TM	AD	AD	ID	TH	AD	TM	TH	TH	TH	ID	ID	TH	TM	AD	TH	TH	TH	TH	AD	TM	ID	TM	TM	TM	TH	TH	TH	TM	TM	TH	TM	TM	TM	TH
M203	1	1339533	ID	ID	AD	TH	TH	AD	ID	AD	ID	ID	TM	AD	TM	AD	AD	ID	TH	AD	TM	TH	TH	TH	ID	ID	TH	TM	AD	TH	TH	TH	TH	AD	TM	ID	TM	TM	TM	TH	TH	TH	TM	TM	TH	TM	TM	TM	TH
M204	1	1339534	ID	ID	AD	TH	TH	AD	ID	AD	ID	ID	TM	AD	TM	AD	AD	ID	TH	AD	TM	TH	TH	TH	ID	ID	TH	TM	AD	TH	TH	TH	TH	AD	TM	ID	TM	TM	TM	TH	TH	TH	TM	TM	TH	TM	TM	TM	TH
M205	1	1343548	ID	ID	AD	TH	TH	AD	ID	AD	ID	ID	TM	AD	TM	AD	AD	ID	TH	AD	TM	TH	TH	TH	ID	ID	TH	TM	AD	TH	TH	TH	TH	AD	TM	ID	TM	TM	TM	TH	TH	TH	TM	TM	TH	TM	TM	TM	TH
M206	1	1346340	ID	ID	AD	TH	TH	AD	ID	AD	ID	ID	TM	AD	TM	AD	AD	ID	TH	AD	TM	TH	TH	TH	ID	ID	TH	TM	AD	TH	TH	TH	TH	AD	TM	ID	TM	TM	TM	TH	TH	TH	TM	TM	TH	TM	TM	TM	TH
M207	1	1346527	ID	ID	AD	TH	TH	AD	ID	AD	ID	ID	TM	AD	TM	AD	AD	ID	TH	AD	TM	TH	TH	TH	ID	ID	TH	TM	AD	TH	TH	TH	TH	AD	TM	ID	TM	TM	TM	TH	TH	TH	TM	TM	TH	TM	TM	TM	TH
M208	1	1347978	ID	ID	AD	TH	TH	AD	ID	AD	ID	ID	TM	AD	TM	AD	AD	ID	TH	AD	TM	TH	TH	TH	ID	ID	TH	TM	AD	TH	TH	TH	TH	AD	TM	ID	TM	TM	TM	TH	TH	TH	TM	TM	TH	TM	TM	TM	TH
M209	1	1350276	ID	ID	AD	TH	TH	AD	ID	AD	ID	ID	TM	AD	TM	AD	AD	ID	TH	AD	TM	TH	TH	TH	ID	ID	TH	TM	AD	TH	TH	TH	TH	AD	TM	ID	TM	TM	TM	TH	TH	TH	TM	TM	TH	TM	TM	TM	TH
M210	1	1350778	ID	ID	AD	TH	TH	AD	ID	AD	ID	ID	TM	AD	TM	AD	AD	ID	TH	AD	TM	TH	TH	TH	ID	ID	TH	TM	AD	TH	TH	TH	TH	AD	TM	ID	TM	TM	TM	TH	TH	TH	TM	TM	TH	TM	TM	TM	TH
M211	1	1352911	ID	ID	AD	TH	TH	AD	ID	AD	ID	ID	TM	AD	TM	AD	AD	ID	TH	AD	TM	TH	TH	TH	ID	ID	TH	TM	AD	TH	TH	TH	TH	AD	TM	ID	TM	TM	TM	TH	TH	TH	TM	TM	TH	TM	TM	TM	TH
M212	1	1353778	ID	ID	AD	TH	TH	AD	ID	AD	ID	ID	TM	AD	TM	AD	AD	ID	TH	AD	TM	TH	TH	TH	ID	ID	TH	TM	AD	TH	TH	TH	TH	AD	TM	ID	TM	TM	TM	TH	TH	TH	TM	TM	TH	TM	TM	TM	TH
M213	1	1354195	ID	ID	AD	TH	TH	AD	ID	AD	ID	ID	TM	AD	TM	AD	AD	ID	TH	AD	TM	TH	TH	TH	ID	ID	TH	TM	AD	TH	TH	TH	TH	AD	TM	ID	TM	TM	TM	TH	TH	TH	TM	TM	TH	TM	TM	TM	TH
M214	1	1361381	ID	ID	AD	TH	TH	AD	ID	AD	ID	ID	TM	AD	TM	AD	AD	ID	TH	AD	TM	TH	TH	TH	ID	ID	TH	TM	AD	TH	TH	TH	TH	AD	TM	ID	TM	TM	TM	TH	TH	TH	TM	TM	TH	TM	TM	TM	TH
M215	1	1363315	ID	ID	AD	TH	TH	AD	ID	AD	ID	ID	TM	AD	TM	AD	AD	ID	TH	AD	TM	TH	TH	TM	ID	ID	TH	TM	AD	TH	TH	TH	TH	AD	TM	ID	TM	TM	TM	TH	TH	TH	TM	TM	TH	TM	TM	TM	TH
M216	1	1363385	ID	ID	AD	TH	TH	AD	ID	AD	ID	ID	TM	AD	TM	AD	AD	ID	TH	AD	TM	TH	TH	TM	ID	ID	TH	TM	AD	TH	TH	TH	TH	AD	TM	ID	TM	TM	TM	TH	TH	TH	TM	TM	TH	TM	TM	TM	TH
M217	1	1363396	ID	ID	AD	TH	TH	AD	ID	AD	ID	ID	TM	AD	TM	AD	AD	ID	TH	AD	TM	TH	TH	TM	ID	ID	TH	TM	AD	TH	TH	TH	TH	AD	TM	ID	TM	TM	TM	TH	TH	TH	TM	TM	TH	TM	TM	TM	TH
M218	1	1366315	ID	ID	AD	TH	TH	AD	ID	AD	ID	ID	TM	AD	TM	AD	AD	ID	TH	AD	TM	TH	TH	TM	ID	ID	TH	TM	AD	TH	TH	TH	TH	AD	TM	ID	TM	TM	TM	TH	TH	TH	TM	TM	TH	TM	TM	TM	TH
M219	1	1366390	ID	ID	AD	TH	TH	AD	ID	AD	ID	ID	TM	AD	TM	AD	AD	ID	TH	AD	TM	TH	TH	TM	ID	ID	TH	TM	AD	TH	TH	TH	TH	AD	TM	ID	TM	TM	TM	TH	TH	TH	TM	TM	TH	TM	TM	TM	TH
M220	1	1366407	ID	ID	AD	TH	TH	AD	ID	AD	ID	ID	TM	AD	TM	AD	AD	ID	TH	AD	TM	TH	TH	TM	ID	ID	TH	TM	AD	TH	TH	TH	TH	AD	TM	ID	TM	TM	TM	TH	TH	TH	TM	TM	TH	TM	TM	TM	TH
M221	1	1366442	ID	ID	AD	TH	TH	AD	ID	AD	ID	ID	TM	AD	TM	AD	AD	ID	TH	AD	TM	TH	TH	TM	ID	ID	TH	TM	AD	TH	TH	TH	TH	AD	TM	ID	TM	TM	TM	TH	TH	TH	TM	TM	TH	TM	TM	TM	TH
M222	1	1366450	ID	ID	AD	TH	TH	AD	ID	AD	ID	ID	TM	AD	TM	AD	AD	ID	TH	AD	TM	TH	TH	TM	ID	ID	TH	TM	AD	TH	TH	TH	TH	AD	TM	ID	TM	TM	TM	TH	TH	TH	TM	TM	TH	TM	TM	TM	TH
M223	1	1366457	ID	ID	AD	TH	TH	AD	ID	AD	ID	ID	TM	AD	TM	AD	AD	ID	TH	AD	TM	TH	TH	TM	ID	ID	TH	TM	AD	TH	TH	TH	TH	AD	TM	ID	TM	TM	TM	TH	TH	TH	TM	TM	TH	TM	TM	TM	TH
M224	1	1366521	ID	ID	AD	TH	TH	AD	ID	AD	ID	ID	TM	AD	TM	AD	AD	ID	TH	AD	TM	TH	TH	TM	ID	ID	TH	TM	AD	TH	TH	TH	TH	AD	TM	ID	TM	TM	TM	TH	TH	TH	TM	TM	TH	TM	TM	TM	TH
M225	1	1366552	ID	ID	AD	TH	TH	AD	ID	AD	ID	ID	TM	AD	TM	AD	AD	ID	TH	AD	TM	TH	TH	TM	ID	ID	TH	TM	AD	TH	TH	TH	TH	AD	TM	ID	TM	TM	TM	TH	TH	TH	TM	TM	TH	TM	TM	TM	TH
M226	1	1366695	ID	ID	AD	TH	TH	AD	ID	AD	ID	ID	TM	AD	TM	AD	AD	ID	TH	AD	TM	TH	TH	TM	ID	ID	TH	TM	AD	TH	TH	TH	TH	AD	TM	ID	TM	TM	TM	TH	TH	TH	TM	TM	TH	TM	TM	TM	TH
M227	1	1366724	ID	ID	AD	TH	TH	AD	ID	AD	ID	ID	TM	AD	TM	AD	AD	ID	TH	AD	TM	TH	TH	TM	ID	ID	TH	TM	AD	TH	TH	TH	TH	AD	TM	ID	TM	TM	TM	TH	TH	TH	TM	TM	TH	TM	TM	TM	TH
M228	1	1366734	ID	ID	AD	TH	TH	AD	ID	AD	ID	ID	TM	AD	TM	AD	AD	ID	TH	AD	TM	TH	TH	TM	ID	ID	TH	TM	AD	TH	TH	TH	TH	AD	TM	ID	TM	TM	TM	TH	TH	TH	TM	TM	TH	TM	TM	TM	TH
M229	1	1366738	ID	ID	AD	TH	TH	AD	ID	AD	ID	ID	TM	AD	TM	AD	AD	ID	TH	AD	TM	TH	TH	TM	ID	ID	TH	TM	AD	TH	TH	TH	TH	AD	TM	ID	TM	TM	TM	TH	TH	TH	TM	TM	TH	TM	TM	TM	TH
M230	1	1366754	ID	ID	AD	TH	TH	AD	ID	AD	ID	ID	TM	AD	TM	AD	AD	ID	TH	AD	TM	TH	TH	TM	ID	ID	TH	TM	AD	TH	TH	TH	TH	AD	TM	ID	TM	TM	TM	TH	TH	TH	TM	TM	TH	TM	TM	TM	TH
M231	1	1366757	ID	ID	AD	TH	TH	AD	ID	AD	ID	ID	TM	AD	TM	AD	AD	ID	TH	AD	TM	TH	TH	TM	ID	ID	TH	TM	AD	TH	TH	TH	TH	AD	TM	ID	TM	TM	TM	TH	TH	TH	TM	TM	TH	TM	TM	TM	TH
M232	1	1366786	ID	ID	AD	TH	TH	AD	ID	AD	ID	ID	TM	AD	TM	AD	AD	ID	TH	AD	TM	TH	TH	TM	ID	ID	TH	TM	AD	TH	TH	TH	TH	AD	TM	ID	TM	TM	TM	TH	TH	TH	TM	TM	TH	TM	TM	TM	TH
M233	1	1366807	ID	ID	AD	TH	TH	AD	ID	AD	ID	ID	TM	AD	TM	AD	AD	ID	TH	AD	TM	TH	TH	TM	ID	ID	TH	TM	AD	TH	TH	TH	TH	AD	TM	ID	TM	TM	TM	TH	TH	TH	TM	TM	TH	TM	TM	TM	TH
M234	1	1366830	ID	ID	AD	TH	TH	AD	ID	AD	ID	ID	TM	AD	TM	AD	AD	ID	TH	AD	TM	TH	TH	TM	ID	ID	TH	TM	AD	TH	TH	TH	TH	AD	TM	ID	TM	TM	TM	TH	TH	TH	TM	TM	TH	TM	TM	TM	TH
M235	1	1366838	ID	ID	AD	TH	TH	AD	ID	AD	ID	ID	TM	AD	TM	AD	AD	ID	TH	AD	TM	TH	TH	TM	ID	ID	TH	TM	AD	TH	TH	TH	TH	AD	TM	ID	TM	TM	TM	TH	TH	TH	TM	TM	TH	TM	TM	TM	TH
M236	1	1369198	ID	ID	AD	TH	TH	AD	ID	AD	ID	ID	TM	AD	TM	AD	AD	ID	TH	AD	TM	TH	TH	TM	ID	ID	TH	TM	AD	TH	TH	TH	TH	AD	TM	ID	TM	TM	TM	TH	TH	TH	TM	TM	TH	TM	TM	TM	TH
M237	1	1369324	ID	ID	AD	TH	TH	AD	ID	AD	ID	ID	TM	AD	TM	AD	AD	ID	TH	AD	TM	TH	TH	TM	ID	ID	TH	TM	AD	TH	TH	TH	TH	AD	TM	ID	TM	TM	TM	TH	TH	TH	TM	TM	TH	TM	TM	TM	TH
M238	1	1369491	ID	ID	AD	TH	TH	AD	ID	AD	ID	ID	TM	AD	TM	AD	AD	ID	TH	AD	TM	TH	TH	TM	ID	ID	TH	TM	AD	TH	TH	TH	TH	AD	TM	ID	TM	TM	TM	TH	TH	TH	TM	TM	TH	TM	TM	TM	TH
M239	1	1369540	ID	ID	AD	TH	TH	AD	ID	AD	ID	ID	TM	AD	TM	AD	AD	ID	TH	AD	TM	TH	TH	TM	ID	ID	TH	TM	AD	TH	TH	TH	TH	AD	TM	ID	TM	TM	TM	TH	TH	TH	TM	TM	TH	TM	TM	TM	TH
M240	1	1369577	ID	ID	AD	TH	TH	AD	ID	AD	ID	ID	TM	AD	TM	AD	AD	ID	TH	AD	TM	TH	TH	TM	ID	ID	TH	TM	AD	TH	TH	TH	TH	AD	TM	ID	TM	TM	TM	TH	TH	TH	TM	TM	TH	TM	TM	TM	TH
M241	1	1369674	ID	ID	AD	TH	TH	AD	ID	AD	ID	ID	TM	AD	TM	AD	AD	ID	TH	AD	TM	TH	TH	TM	ID	ID	TH	TM	AD	TH	TH	TH	TH	AD	TM	ID	TM	TM	TM	TH	TH	TH	TM	TM	TH	TM	TM	TM	TH
M242	1	1373644	ID	ID	AD	TH	TH	AD	ID	AD	ID	ID	TM	AD	TM	AD	AD	ID	TH	AD	TM	TH	TH	TM	ID	ID	TH	TM	AD	TH	TH	TH	TH	AD	TM	ID	TM	TM	TM	TH	TH	TH	TM	TM	TH	TM	TM	TM	TH
M243	1	1373712	ID	ID	AD	TH	TH	AD	ID	AD	ID	ID	TM	AD	TM	AD	AD	ID	TH	AD	TM	TH	TH	TM	ID	ID	TH	TM	AD	TH	TH	TH	TH	AD	TM	ID	TM	TM	TM	TH	TH	TH	TM	TM	TH	TM	TM	TM	TH
M244	1	1374785	ID	ID	AD	TH	TH	AD	ID	AD	ID	ID	TM	AD	TM	AD	AD	ID	TH	AD	TM	TH	TH	TM	ID	ID	TH	TM	AD	TH	TH	TH	TH	AD	TM	ID	TM	TM	TM	TH	TH	TH	TM	TM	TH	TM	TM	TM	TH
M245	1	1374876	ID	ID	AD	TH	TH	AD	ID	AD	ID	ID	TM	AD	TM	AD	AD	ID	TH	AD	TM	TH	TH	TM	ID	ID	TH	TM	AD	TH	TH	TH	TH	AD	TM	ID	TM	TM	TM	TH	TH	TH	TM	TM	TH	TM	TM	TM	TH
M246	1	1374924	ID	ID	AD	TH	TH	AD	ID	AD	ID	ID	TM	AD	TM	AD	AD	ID	TH	AD	TM	TH	TH	TM	ID	ID	TH	TM	AD	TH	TH	TH	TH	AD	TM	ID	TM	TM	TM	TH	TH	TH	TM	TM	TH	TM	TM	TM	TH
M247	1	1375022	ID	ID	AD	TH	TH	AD	ID	AD	ID	ID	TM	AD	TM	AD	AD	ID	TH	AD	TM	TH	TH	TM	ID	ID	TH	TM	AD	TH	TH	TH	TH	AD	TM	ID	TM	TM	TM	TH	TH	TH	TM	TM	TH	TM	TM	TM	TH
M248	1	1377218	ID	ID	AD	TH	TH	AD	ID	AD	ID	ID	TM	AD	TM	AD	AD	ID	TH	AD	TM	TH	TH	TM	ID	ID	TH	TM	AD	TH	TH	TH	TH	AD	TM	ID	TM	TM	TM	TH	TH	TH	TM	TM	TH	TM	TM	TM	TH
M249	1	1377251	ID	ID	AD	TH	TH	AD	ID	AD	ID	ID	TM	AD	TM	AD	AD	ID	TH	AD	TM	TH	TH	TM	ID	ID	TH	TM	AD	TH	TH	TH	TH	AD	TM	ID	TM	TM	TM	TH	TH	TH	TM	TM	TH	TM	TM	TM	TH
M250	1	1378575	ID	ID	AD	TH	TH	AD	ID	AD	ID	ID	TM	AD	TM	AD	AD	ID	TH	AD	TM	TH	TH	TM	ID	ID	TH	TM	AD	TH	TH	TH	TH	AD	TM	ID	TM	TM	TM	TH	TH	TH	TM	TM	TH	TM	TM	TM	TH
M251	1	1378706	ID	ID	AD	TH	TH	AD	ID	AD	ID	ID	TM	AD	TM	AD	AD	ID	TH	AD	TM	TH	TH	TM	ID	ID	TH	TM	AD	TH	TH	TH	TH	AD	TM	ID	TM	TM	TM	TH	TH	TH	TM	TM	TH	TM	TM	TM	TH
M252	1	1379054	ID	ID	AD	TH	TH	AD	ID	AD	ID	ID	TM	AD	TM	AD	AD	ID	TH	AD	TM	TH	TH	TM	ID	ID	TH	TM	AD	TH	TH	TH	TH	AD	TM	ID	TM	TM	TM	TH	TH	TH	TM	TM	TH	TM	TM	TM	TH
M253	1	1379079	ID	ID	AD	TH	TH	AD	ID	AD	ID	ID	TM	AD	TM	AD	AD	ID	TH	AD	TM	TH	TH	TM	ID	ID	TH	TM	AD	TH	TH	TH	TH	AD	TM	ID	TM	TM	TM	TH	TH	TH	TM	TM	TH	TM	TM	TM	TH
M254	1	1379585	ID	ID	AD	TH	TH	AD	ID	AD	ID	ID	TM	AD	TM	AD	AD	ID	TH	AD	TM	TH	TH	TM	ID	ID	TH	TM	AD	TH	TH	TH	TH	AD	TM	ID	TM	TM	TM	TH	TH	TH	TM	TM	TH	TM	TM	TM	TH
M255	1	1398415	ID	ID	AD	TH	TH	AD	ID	AD	ID	ID	TM	AD	TM	AD	AD	ID	TH	AD	TM	TH	TH	TM	ID	ID	TH	TM	AD	TH	TH	TH	TH	AD	TM	ID	TM	TM	TM	TH	TH	TH	TM	TM	TH	TM	TM	TM	TH
M256	1	1398647	ID	ID	AD	TH	TH	AD	ID	AD	ID	ID	TM	AD	TM	AD	AD	ID	TH	AD	TM	TH	TH	TM	ID	ID	TH	TM	AD	TH	TH	TH	TH	AD	TM	ID	TM	TM	TM	TH	TH	TH	TM	TM	TH	TM	TM	TM	TH
M257	1	1398707	ID	ID	AD	TH	TH	AD	ID	AD	ID	ID	TM	AD	TM	AD	AD	ID	TH	AD	TM	TH	TH	TM	ID	ID	TH	TM	AD	TH	TH	TH	TH	AD	TM	ID	TM	TM	TM	TH	TH	TH	TM	TM	TH	TM	TM	TM	TH
M258	1	1398956	ID	ID	AD	TH	TH	AD	ID	AD	ID	ID	TM	AD	TM	AD	AD	ID	TH	AD	TM	TH	TH	TM	ID	ID	TH	TM	AD	TH	TH	TH	TH	AD	TM	ID	TM	TM	TM	TH	TH	TH	TM	TM	TH	TM	TM	TM	TH
M259	1	1398981	ID	ID	AD	TH	TH	AD	ID	AD	ID	ID	TM	AD	TM	AD	AD	ID	TH	AD	TM	TH	TH	TM	ID	ID	TH	TM	AD	TH	TH	TH	TH	AD	TM	ID	TM	TM	TM	TH	TH	TH	TM	TM	TH	TM	TM	TM	TH
M260	1	1400219	ID	ID	AD	TH	TH	AD	ID	AD	ID	ID	TM	AD	TM	AD	AD	ID	TH	AD	TM	TH	TH	TM	ID	ID	TH	TM	AD	TH	TH	TH	TH	AD	TM	ID	TM	TM	TM	TH	TH	TH	TM	TM	TH	TM	TM	TM	TH
M261	1	1400606	ID	ID	AD	TH	TH	AD	ID	AD	ID	ID	TM	AD	TM	AD	AD	ID	TH	AD	TM	TH	TH	TM	ID	ID	TH	TM	AD	TH	TH	TH	TH	AD	TM	ID	TM	TM	TM	TH	TH	TH	TM	TM	TH	TM	TM	TM	TH
M262	1	1400609	ID	ID	AD	TH	TH	AD	ID	AD	ID	ID	TM	AD	TM	AD	AD	ID	TH	AD	TM	TH	TH	TM	ID	ID	TH	TM	AD	TH	TH	TH	TH	AD	TM	ID	TM	TM	TM	TH	TH	TH	TM	TM	TH	TM	TM	TM	TH
M263	1	1400720	ID	ID	AD	TH	TH	AD	ID	AD	ID	ID	TM	AD	TM	AD	AD	ID	TH	AD	TM	TH	TH	TM	ID	ID	TH	TM	AD	TH	TH	TH	TH	AD	TM	ID	TM	TM	TM	TH	TH	TH	TM	TM	TH	TM	TM	TM	TH
M264	1	1404325	ID	ID	AD	TH	TH	AD	ID	AD	ID	ID	TM	AD	TM	AD	AD	ID	TH	AD	TM	TH	TH	TM	ID	ID	TH	TM	AD	TH	TH	TH	TH	AD	TM	ID	TM	TM	TM	TH	TH	TH	TM	TM	TH	TM	TM	TM	TH
M265	1	1404435	ID	ID	AD	TH	TH	AD	ID	AD	ID	ID	TM	AD	TM	AD	AD	ID	TH	AD	TM	TH	TH	TM	ID	ID	TH	TM	AD	TH	TH	TH	TH	AD	TM	ID	TM	TM	TM	TH	TH	TH	TM	TM	TH	TM	TM	TM	TH
M266	1	1404437	ID	ID	AD	TH	TH	AD	ID	AD	ID	ID	TM	AD	TM	AD	AD	ID	TH	AD	TM	TH	TH	TM	ID	ID	TH	TM	AD	TH	TH	TH	TH	AD	TM	ID	TM	TM	TM	TH	TH	TH	TM	TM	TH	TM	TM	TM	TH
M267	1	1404682	ID	ID	AD	TH	TH	AD	ID	AD	ID	ID	TM	AD	TM	AD	AD	ID	TH	AD	TM	TH	TH	TM	ID	ID	TH	TM	AD	TH	TH	TH	TH	AD	TM	ID	TM	TM	TM	TH	TH	TH	TM	TM	TH	TM	TM	TM	TH
M268	1	1420452	ID	ID	AD	TH	TH	AD	ID	AD	ID	ID	TM	AD	TM	AD	AD	ID	TH	AD	TM	TH	TH	TM	ID	ID	TH	TM	AD	TH	TH	TH	TH	AD	TM	ID	TM	TM	TM	TH	TH	TH	TM	TM	TH	TM	TM	TM	TH
M269	1	1420465	ID	ID	AD	TH	TH	AD	ID	AD	ID	ID	TM	AD	TM	AD	AD	ID	TH	AD	TM	TH	TH	TM	ID	ID	TH	TM	AD	TH	TH	TH	TH	AD	TM	ID	TM	TM	TM	TH	TH	TH	TM	TM	TH	TM	TM	TM	TH
M270	1	1443373	ID	ID	AD	TH	TH	AD	ID	AD	ID	ID	TM	AD	TM	AD	AD	ID	TH	AD	TM	TH	TH	TM	ID	ID	TH	TM	AD	TH	TH	TH	TH	AD	TM	ID	TM	TM	TM	TH	TH	TH	TM	TM	TH	TM	TM	TM	TH
M271	1	1443428	ID	ID	AD	TH	TH	AD	ID	AD	ID	ID	TM	AD	TM	AD	AD	ID	TH	AD	TM	TH	TH	TM	ID	ID	TH	TM	AD	TH	TH	TH	TH	AD	TM	ID	TM	TM	TM	TH	TH	TH	TM	TM	TH	TM	TM	TM	TH
M272	1	1443446	ID	ID	AD	TH	TH	AD	ID	AD	ID	ID	TM	AD	TM	AD	AD	ID	TH	AD	TM	TH	TH	TM	ID	ID	TH	TM	AD	TH	TH	TH	TH	AD	TM	ID	TM	TM	TM	TH	TH	TH	TM	TM	TH	TM	TM	TM	TH
M273	1	1443511	ID	ID	AD	TH	TH	AD	ID	AD	ID	ID	TM	AD	TM	AD	AD	ID	TH	AD	TM	TH	TH	TM	ID	ID	TH	TM	AD	TH	TH	TH	TH	AD	TM	ID	TM	TM	TM	TH	TH	TH	TM	TM	TH	TM	TM	TM	TH
M274	1	1445917	ID	ID	AD	TH	TH	AD	ID	AD	ID	ID	TM	AD	TM	AD	AD	ID	TH	AD	TM	TH	TH	TM	ID	ID	TH	TM	AD	TH	TH	TH	TH	AD	TM	ID	TM	TM	TM	TH	TH	TH	TM	TM	TH	TM	TM	TM	TH
M275	1	1446148	ID	ID	AD	TH	TH	AD	ID	AD	ID	ID	TM	AD	TM	AD	AD	ID	TH	AD	TM	TH	TH	TM	ID	ID	TH	TM	AD	TH	TH	TH	TH	AD	TM	ID	TM	TM	TM	TH	TH	TH	TM	TM	TH	TM	TM	TM	TH
M276	1	1446149	ID	ID	AD	TH	TH	AD	ID	AD	ID	ID	TM	AD	TM	AD	AD	ID	TH	AD	TM	TH	TH	TM	ID	ID	TH	TM	AD	TH	TH	TH	TH	AD	TM	ID	TM	TM	TM	TH	TH	TH	TM	TM	TH	TM	TM	TM	TH
M277	1	1446158	ID	ID	AD	TH	TH	AD	ID	AD	ID	ID	TM	AD	TM	AD	AD	ID	TH	AD	TM	TH	TH	TM	ID	ID	TH	TM	AD	TH	TH	TH	TH	AD	TM	ID	TM	TM	TM	TH	TH	TH	TM	TM	TH	TM	TM	TM	TH
M278	1	1450502	ID	ID	AD	TH	TH	AD	ID	AD	ID	ID	TM	AD	TM	AD	AD	ID	TH	AD	TM	TH	TH	TM	ID	ID	TH	TM	AD	TH	TH	TH	TH	AD	TM	ID	TM	TM	TM	TH	TH	TH	TM	TM	TH	TM	TM	TM	TH
M279	1	1450700	ID	ID	AD	TH	TH	AD	ID	AD	ID	ID	TM	AD	TM	AD	AD	ID	TH	AD	TM	TH	TH	TM	ID	ID	TH	TM	AD	TH	TH	TH	TH	AD	TM	ID	TM	TM	TM	TH	TH	TH	TM	TM	TH	TM	TM	TM	TH
M280	1	1484606	ID	ID	AD	TH	TH	AD	ID	AD	ID	ID	TM	AD	TM	AD	AD	ID	TH	AD	TM	TH	TH	TM	ID	ID	TH	TM	AD	TH	TH	TH	TH	AD	TM	ID	TM	TM	TM	TH	TH	TH	TM	TM	TH	TM	TM	TM	TH
M281	1	1485682	ID	ID	AD	TH	TH	AD	ID	AD	ID	ID	TM	AD	TM	AD	AD	ID	TH	AD	TM	TH	TH	TM	ID	ID	TH	TM	AD	TH	TH	TH	TH	AD	TM	ID	TM	TM	TM	TH	TH	TH	TM	TM	TH	TM	TM	TM	TH
M282	1	1488285	ID	ID	AD	TH	TH	AD	ID	AD	ID	ID	TM	AD	TM	AD	AD	ID	TH	AD	TM	TH	TH	TM	ID	ID	TH	TM	AD	TH	TH	TH	TH	AD	TM	ID	TM	TM	TM	TH	TH	TH	TM	TM	TH	TM	TM	TM	TH
M283	1	1488432	ID	ID	AD	TH	TH	AD	ID	AD	ID	ID	TM	AD	TM	AD	AD	ID	TH	AD	TM	TH	TH	TM	ID	ID	TH	TM	AD	TH	TH	TH	TH	AD	TM	ID	TM	TM	TM	TH	TH	TH	TM	TM	TH	TM	TM	TM	TH
M284	1	1488438	ID	ID	AD	TH	TH	AD	ID	AD	ID	ID	TM	AD	TM	AD	AD	ID	TH	AD	TM	TH	TH	TM	ID	ID	TH	TM	AD	TH	TH	TH	TH	AD	TM	ID	TM	TM	TM	TH	TH	TH	TM	TM	TH	TM	TM	TM	TH
M285	1	1488789	ID	ID	AD	TH	TH	AD	ID	AD	ID	ID	TM	AD	TM	AD	AD	ID	TH	AD	TM	TH	TH	TM	ID	ID	TH	TM	AD	TH	TH	TH	TH	AD	TM	ID	TM	TM	TM	TH	TH	TH	TM	TM	TH	TM	TM	TM	TH
M286	1	1489732	ID	ID	AD	TH	TH	AD	ID	AD	ID	ID	TM	AD	TM	AD	AD	ID	TH	AD	TM	TH	TH	TM	ID	ID	TH	TM	AD	TH	TH	TH	TH	AD	TM	ID	TM	TM	TM	TH	TH	TH	TM	TM	TH	TM	TM	TM	TH
M287	1	1490038	ID	ID	AD	TH	TH	AD	ID	AD	ID	ID	TM	AD	TM	AD	AD	ID	TH	AD	TM	TH	TH	TM	ID	ID	TH	TM	AD	TH	TH	TH	TH	AD	TM	ID	TM	TM	TM	TH	TH	TH	TM	TM	TH	TM	TM	TM	TH
M288	1	1490068	ID	ID	AD	TH	TH	AD	ID	AD	ID	ID	TM	AD	TM	AD	AD	ID	TH	AD	TM	TH	TH	TM	ID	ID	TH	TM	AD	TH	TH	TH	TH	AD	TM	ID	TM	TM	TM	TH	TH	TH	TM	TM	TH	TM	TM	TM	TH
M289	1	1490109	ID	ID	AD	TH	TH	AD	ID	AD	ID	ID	TM	AD	TM	AD	AD	ID	TH	AD	TM	TH	TH	TM	ID	ID	TH	TM	AD	TH	TH	TH	TH	AD	TM	ID	TM	TM	TM	TH	TH	TH	TM	TM	TH	TM	TM	TM	TH
M290	1	1490251	ID	ID	AD	TH	TH	AD	ID	AD	ID	ID	TM	AD	TM	AD	AD	ID	TH	AD	TM	TH	TH	TM	ID	ID	TH	TM	AD	TH	TH	TH	TH	AD	TM	ID	TM	TM	TM	TH	TH	TH	TM	TM	TH	TM	TM	TM	TH
M291	1	1490265	ID	ID	AD	TH	TH	AD	ID	AD	ID	ID	TM	AD	TM	AD	AD	ID	TH	AD	TM	TH	TH	TM	ID	ID	TH	TM	AD	TH	TH	TH	TH	AD	TM	ID	TM	TM	TM	TH	TH	TH	TM	TM	TH	TM	TM	TM	TH
M292	1	1490505	ID	ID	AD	TH	TH	AD	ID	AD	ID	ID	TM	AD	TM	AD	AD	ID	TH	AD	TM	TH	TH	TM	ID	ID	TH	TM	AD	TH	TH	TH	TH	AD	TM	ID	TM	TM	TM	TH	TH	TH	TM	TM	TH	TM	TM	TM	TH
M293	1	1490558	ID	ID	AD	TH	TH	AD	ID	AD	ID	ID	TM	AD	TM	AD	AD	ID	TH	AD	TM	TH	TH	TM	ID	ID	TH	TM	AD	TH	TH	TH	TH	AD	TM	ID	TM	TM	TM	TH	TH	TH	TM	TM	TH	TM	TM	TM	TH
M294	1	1490669	ID	ID	AD	TH	TH	AD	ID	AD	ID	ID	TM	AD	TM	AD	AD	ID	TH	AD	TM	TH	TH	TM	ID	ID	TH	TM	AD	TH	TH	TH	TH	AD	TM	ID	TM	TM	TM	TH	TH	TH	TM	TM	TH	TM	TM	TM	TH
M295	1	1490749	ID	ID	AD	TH	TH	AD	ID	AD	ID	ID	TM	AD	TM	AD	AD	ID	TH	AD	TM	TH	TH	TM	ID	ID	TH	TM	AD	TH	TH	TH	TH	AD	TM	ID	TM	TM	TM	TH	TH	TH	TM	TM	TH	TM	TM	TM	TH
M296	1	1492027	ID	ID	AD	TH	TH	AD	ID	AD	ID	ID	TM	AD	TM	AD	AD	ID	TH	AD	TM	TH	TH	TM	ID	ID	TH	TM	AD	TH	TH	TH	TH	AD	TM	ID	TM	TM	TM	TH	TH	TH	TM	TM	TH	TM	TM	TM	TH
M297	1	1492037	ID	ID	AD	TH	TH	AD	ID	AD	ID	ID	TM	AD	TM	AD	AD	ID	TH	AD	TM	TH	TH	TM	ID	ID	TH	TM	AD	TH	TH	TH	TH	AD	TM	ID	TM	TM	TM	TH	TH	TH	TM	TM	TH	TM	TM	TM	TH
M298	1	1496866	ID	ID	AD	TH	TH	AD	ID	AD	ID	ID	TM	AD	TM	AD	AD	ID	TH	AD	TM	TH	TH	TM	ID	ID	TH	TM	AD	TH	TH	TH	TH	AD	TM	ID	TM	TM	TM	TH	TH	TH	TM	TM	TH	TM	TM	TM	TH
M299	1	1496874	ID	ID	AD	TH	TH	AD	ID	AD	ID	ID	TM	AD	TM	AD	AD	ID	TH	AD	TM	TH	TH	TM	ID	ID	TH	TM	AD	TH	TH	TH	TH	AD	TM	ID	TM	TM	TM	TH	TH	TH	TM	TM	TH	TM	TM	TM	TH
M300	1	1496878	ID	ID	AD	TH	TH	AD	ID	AD	ID	ID	TM	AD	TM	AD	AD	ID	TH	AD	TM	TH	TH	TM	ID	ID	TH	TM	AD	TH	TH	TH	TH	AD	TM	ID	TM	TM	TM	TH	TH	TH	TM	TM	TH	TM	TM	TM	TH
M301	1	1496908	ID	ID	AD	TH	TH	AD	ID	AD	ID	ID	TM	AD	TM	AD	AD	ID	TH	AD	TM	TH	TH	TM	ID	ID	TH	TM	AD	TH	TH	TH	TH	AD	TM	ID	TM	TM	TM	TH	TH	TH	TM	TM	TH	TM	TM	TM	TH
M302	1	1496932	ID	ID	AD	TH	TH	AD	ID	AD	ID	ID	TM	AD	TM	AD	AD	ID	TH	AD	TM	TH	TH	TM	ID	ID	TH	TM	AD	TH	TH	TH	TH	AD	TM	ID	TM	TM	TM	TH	TH	TH	TM	TM	TH	TM	TM	TM	TH
M303	1	1496968	ID	ID	AD	TH	TH	AD	ID	AD	ID	ID	TM	AD	TM	AD	AD	ID	TH	AD	TM	TH	TH	TM	ID	ID	TH	TM	AD	TH	TH	TH	TH	AD	TM	ID	TM	TM	TM	TH	TH	TH	TM	TM	TH	TM	TM	TM	TH
M304	1	1497151	ID	ID	AD	TH	TH	AD	ID	AD	ID	ID	TM	AD	TM	AD	AD	ID	TH	AD	TM	TH	TH	TM	ID	ID	TH	TM	AD	TH	TH	TH	TH	AD	TM	ID	TM	TM	TM	TH	TH	TH	TM	TM	TH	TM	TM	TM	TH
M305	1	1497187	ID	ID	AD	TH	TH	AD	ID	AD	ID	ID	TM	AD	TM	AD	AD	ID	TH	AD	TM	TH	TH	TM	ID	ID	TH	TM	AD	TH	TH	TH	TH	AD	TM	ID	TM	TM	TM	TH	TH	TH	TM	TM	TH	TM	TM	TM	TH
M306	1	1497228	ID	ID	AD	TH	TH	AD	ID	AD	ID	ID	TM	AD	TM	AD	AD	ID	TH	AD	TM	TH	TH	TM	ID	ID	TH	TM	AD	TH	TH	TH	TH	AD	TM	ID	TM	TM	TM	TH	TH	TH	TM	TM	TH	TM	TM	TM	TH
M307	1	1497265	ID	ID	AD	TH	TH	AD	ID	AD	ID	ID	TM	AD	TM	AD	AD	ID	TH	AD	TM	TH	TH	TM	ID	ID	TH	TM	AD	TH	TH	TH	TH	AD	TM	ID	TM	TM	TM	TH	TH	TH	TM	TM	TH	TM	TM	TM	TH
M308	1	1497707	ID	ID	AD	TH	TH	AD	ID	AD	ID	ID	TM	AD	TM	AD	AD	ID	TH	AD	TM	TH	TH	TM	ID	ID	TH	TM	AD	TH	TH	TH	TH	AD	TM	ID	TM	TM	TM	TH	TH	TH	TM	TM	TH	TM	TM	TM	TH
M309	1	1497734	ID	ID	AD	TH	TH	AD	ID	AD	ID	ID	TM	AD	TM	AD	AD	ID	TH	AD	TM	TH	TH	TM	ID	ID	TH	TM	AD	TH	TH	TH	TH	AD	TM	ID	TM	TM	TM	TH	TH	TH	TM	TM	TH	TM	TM	TM	TH
M310	1	1497740	ID	ID	AD	TH	TH	AD	ID	AD	ID	ID	TM	AD	TM	AD	AD	ID	TH	AD	TM	TH	TH	TM	ID	ID	TH	TM	AD	TH	TH	TH	TH	AD	TM	ID	TM	TM	TM	TH	TH	TH	TM	TM	TH	TM	TM	TM	TH
M311	1	1497752	ID	ID	AD	TH	TH	AD	ID	AD	ID	ID	TM	AD	TM	AD	AD	ID	TH	AD	TM	TH	TH	TM	ID	ID	TH	TM	AD	TH	TH	TH	TH	AD	TM	ID	TM	TM	TM	TH	TH	TH	TM	TM	TH	TM	TM	TM	TH
M312	1	1512331	ID	ID	AD	TH	TH	AD	ID	AD	ID	ID	TM	AD	TM	AD	AD	ID	TH	AD	TM	TH	TH	TM	ID	ID	TH	TM	AD	TH	TH	TH	TH	AD	TM	ID	TM	TM	TM	TH	TH	TH	TM	TM	TH	TM	TM	TM	TH
M313	1	1512418	ID	ID	AD	TH	TH	AD	ID	AD	ID	ID	TM	AD	TM	AD	AD	ID	TH	AD	TM	TH	TH	TM	ID	ID	TH	TM	AD	TH	TH	TH	TH	AD	TM	ID	TM	TM	TM	TH	TH	TH	TM	TM	TH	TM	TM	TM	TH
M314	1	1514395	ID	ID	AD	TH	TH	AD	ID	AD	ID	ID	TM	AD	TM	AD	AD	ID	TH	AD	TM	TH	TH	TM	ID	ID	TH	TM	AD	TH	TH	TH	TH	AD	TM	ID	TM	TM	TM	TH	TH	TH	TM	TM	TH	TM	TM	TM	TH
M315	1	1514918	ID	ID	AD	TH	TH	AD	ID	AD	ID	ID	TM	AD	TM	AD	AD	ID	TH	AD	TM	TH	TH	TM	ID	ID	TH	TM	AD	TH	TH	TH	TH	AD	TM	ID	TM	TM	TM	TH	TH	TH	TM	TM	TH	TM	TM	TM	TH
M316	1	1514919	ID	ID	AD	TH	TH	AD	ID	AD	ID	ID	TM	AD	TM	AD	AD	ID	TH	AD	TM	TH	TH	TM	ID	ID	TH	TM	AD	TH	TH	TH	TH	AD	TM	ID	TM	TM	TM	TH	TH	TH	TM	TM	TH	TM	TM	TM	TH
M317	1	1515003	ID	ID	AD	TH	TH	AD	ID	AD	ID	ID	TM	AD	TM	AD	AD	ID	TH	AD	TM	TH	TH	TM	ID	ID	TH	TM	AD	TH	TH	TH	TH	AD	TM	ID	TM	TM	TM	TH	TH	TH	TM	TM	TH	TM	TM	TM	TH
M318	1	1516642	ID	ID	AD	TH	TH	AD	ID	AD	ID	ID	TM	AD	TM	AD	AD	ID	TH	AD	TM	TH	TH	TM	ID	ID	TH	TM	AD	TH	TH	TH	TH	AD	TM	ID	TM	TM	TM	TH	TH	TH	TM	TM	TH	TM	TM	TM	TH
M319	1	1516945	ID	ID	AD	TH	TH	AD	ID	AD	ID	ID	TM	AD	TM	AD	AD	ID	TH	AD	TM	TH	TH	TM	ID	ID	TH	TM	AD	TH	TH	TH	TH	AD	TM	ID	TM	TM	TM	TH	TH	TH	TM	TM	TH	TM	TM	TM	TH
M320	1	1517191	ID	ID	AD	TH	TH	AD	ID	AD	ID	ID	TM	AD	TM	AD	AD	ID	TH	AD	TM	TH	TH	TM	ID	ID	TH	TM	AD	TH	TH	TH	TH	AD	TM	ID	TM	TM	TM	TH	TH	TH	TM	TM	TH	TM	TM	TM	TH
M321	1	1518000	ID	ID	AD	TH	TH	AD	ID	AD	ID	ID	TM	AD	TM	AD	AD	ID	TH	AD	TM	TH	TH	TM	ID	ID	TH	TM	AD	TH	TH	TH	TH	AD	TM	ID	TM	TM	TM	TH	TH	TH	TM	TM	TH	TM	TM	TM	TH
M322	1	1518093	ID	ID	AD	TH	TH	AD	ID	AD	ID	ID	TM	AD	TM	AD	AD	ID	TH	AD	TM	TH	TH	TM	ID	ID	TH	TM	AD	TH	TH	TH	TH	AD	TM	ID	TM	TM	TM	TH	TH	TH	TM	TM	TH	TM	TM	TM	TH
M323	1	1518311	ID	ID	AD	TH	TH	AD	ID	AD	ID	ID	TM	AD	TM	AD	AD	ID	TH	AD	TM	TH	TH	TM	ID	ID	TH	TM	AD	TH	TH	TH	TH	AD	TM	ID	TM	TM	TM	TH	TH	TH	TM	TM	TH	TM	TM	TM	TH
M324	1	1519650	ID	ID	AD	TH	TH	AD	ID	AD	ID	ID	TM	AD	TM	AD	AD	ID	TH	AD	TM	TH	TH	TM	ID	ID	TH	TM	AD	TH	TH	TH	TH	AD	TM	ID	TM	TM	TM	TH	TH	TH	TM	TM	TH	TM	TM	TM	TH
M325	1	1519676	ID	ID	AD	TH	TH	AD	ID	AD	ID	ID	TM	AD	TM	AD	AD	ID	TH	AD	TM	TH	TH	TM	ID	ID	TH	TM	AD	TH	TH	TH	TH	AD	TM	ID	TM	TM	TM	TH	TH	TH	TM	TM	TH	TM	TM	TM	TH
M326	1	1521296	ID	ID	AD	TH	TH	AD	ID	AD	ID	ID	TM	AD	TM	AD	AD	ID	TH	AD	TM	TH	TH	TM	ID	ID	TH	TM	AD	TH	TH	TH	TH	AD	TM	ID	TM	TM	TM	TH	TH	TH	TM	TM	TH	TM	TM	TM	TH
M327	1	1521523	ID	ID	AD	TH	TH	AD	ID	AD	ID	ID	TM	AD	TM	AD	AD	ID	TH	AD	TM	TH	TH	TM	ID	ID	TH	TM	AD	TH	TH	TH	TH	AD	TM	ID	TM	TM	TM	TH	TH	TH	TM	TM	TH	TM	TM	TM	TH
M328	1	1535645	ID	ID	AD	TH	TH	AD	ID	AD	ID	ID	TM	AD	TM	AD	AD	ID	TH	AD	TM	TH	TH	TM	ID	ID	TH	TM	AD	TH	TH	TH	TH	AD	TM	ID	TM	TM	TM	TH	TH	TH	TM	TM	TH	TM	TM	TM	TH
M329	1	1540860	ID	ID	AD	TH	TH	AD	ID	AD	ID	ID	TM	AD	TM	AD	AD	ID	TH	AD	TM	TH	TH	TM	ID	ID	TH	TM	AD	TH	TH	TH	TH	AD	TM	ID	TM	TM	TM	TH	TH	TH	TM	TM	TH	TM	TM	TM	TH
M330	1	1541484	ID	ID	AD	TH	TH	AD	ID	AD	ID	ID	TM	AD	TM	AD	AD	ID	TH	AD	TM	TH	TH	TM	ID	ID	TH	TM	AD	TH	TH	TH	TH	AD	TM	ID	TM	TM	TM	TH	TH	TH	TM	TM	TH	TM	TM	TM	TH
M331	1	1541551	ID	ID	AD	TH	TH	AD	ID	AD	ID	ID	TM	AD	TM	AD	AD	ID	TH	AD	TM	TH	TH	TM	ID	ID	TH	TM	AD	TH	TH	TH	TH	AD	TM	ID	TM	TM	TM	TH	TH	TH	TM	TM	TH	TM	TM	TM	TH
M332	1	1546829	ID	ID	AD	TH	TH	AD	ID	AD	ID	ID	TM	AD	TM	AD	AD	ID	TH	AD	TM	TH	TH	TM	ID	ID	TH	TM	AD	TH	TH	TH	TH	AD	TM	ID	TM	TM	TM	TH	TH	TH	TM	TM	TH	TM	TM	TM	TH
M333	1	1546889	ID	ID	AD	TH	TH	AD	ID	AD	ID	ID	TM	AD	TM	AD	AD	ID	TH	AD	TM	TH	TH	TM	ID	ID	TH	TM	AD	TH	TH	TH	TH	AD	TM	ID	TM	TM	TM	TH	TH	TH	TM	TM	TH	TM	TM	TM	TH
M334	1	1550629	ID	ID	AD	TH	TH	AD	ID	AD	ID	ID	TM	AD	TM	AD	AD	ID	TH	AD	TM	TH	TH	TM	ID	ID	TH	TM	AD	TH	TH	TH	TH	AD	TM	ID	TM	TM	TM	TH	TH	TH	TM	TM	TH	TM	TM	TM	TH
M335	1	1570052	ID	ID	AD	TH	TH	AD	ID	AD	ID	ID	TM	AD	TM	AD	AD	ID	TH	AD	TM	TH	TH	TM	ID	ID	TH	TM	AD	TH	TH	TH	TH	AD	TM	AD	TM	TM	TM	TH	TH	TH	TM	TM	TH	TM	TM	TM	TH
M336	1	1595543	ID	ID	AD	TH	TH	AD	ID	AD	ID	ID	TM	AD	TM	AD	AD	TM	TH	AD	TM	TH	TH	TM	ID	ID	TH	TM	AD	TH	TH	TH	TH	AD	TM	AD	TM	TM	TM	TH	TH	TH	TM	TM	TH	TM	TM	TM	TH
M337	1	1596260	ID	ID	AD	TH	TH	AD	ID	AD	ID	ID	TM	AD	TM	AD	AD	TM	TH	AD	TM	TH	TH	TM	ID	ID	TH	TM	AD	TH	TH	TH	TH	AD	TM	AD	TM	TM	TM	TH	TH	TH	TM	TM	TH	TM	TM	TM	TH
M338	1	1623800	ID	ID	AD	TH	TH	AD	ID	AD	ID	ID	TM	AD	TM	AD	AD	TM	TH	AD	TM	TH	TH	TM	ID	ID	TH	TM	AD	TH	TH	TH	TH	AD	TM	AD	TM	TM	TM	TH	TH	TH	TM	TM	TH	TM	TM	TM	TH
M339	1	1626027	ID	ID	AD	TH	TH	AD	ID	AD	ID	ID	TM	AD	TM	AD	AD	TM	TH	AD	TM	TH	TH	TM	ID	ID	TH	TM	AD	TH	TH	TH	TH	AD	TM	AD	TM	TM	TM	TH	TH	TH	TM	TM	TH	TM	TM	TM	TH
M340	1	1672074	ID	ID	AD	TH	TH	AD	ID	AD	ID	ID	TM	AD	TM	AD	AD	TM	TH	AD	TM	TH	TH	TM	ID	ID	TH	TM	AD	TH	TH	TH	TH	AD	TM	AD	TM	TM	TM	TH	TH	TH	TM	TM	TH	TM	TM	TM	TH
M341	1	1677827	ID	ID	AD	TH	TH	AD	ID	AD	ID	ID	TM	AD	TM	AD	AD	TM	TH	AD	TM	TH	TH	TM	ID	ID	TH	TM	AD	TH	TH	TH	TH	AD	TM	AD	TM	TM	TM	TH	TH	TH	TM	TM	TH	TM	TM	TM	TH
M342	1	1698327	ID	ID	AD	TH	TH	AD	ID	AD	ID	ID	TM	AD	TM	AD	AD	TM	TH	AD	TM	TH	TH	TM	ID	ID	TH	TM	AD	TH	TH	TH	TH	AD	TM	AD	TM	TM	TM	TH	TH	TH	TM	TM	TH	TM	TM	TM	TH
M343	1	1706656	ID	ID	AD	TH	TH	AD	ID	AD	ID	ID	TM	AD	TM	AD	AD	TM	TH	AD	TM	TH	TH	TM	ID	ID	TH	TM	AD	TH	TH	TH	TH	AD	TM	AD	TM	TM	TM	TH	TH	TH	TM	TM	TH	TM	TM	TM	TH
M344	1	1786787	ID	ID	AD	TH	TH	AD	ID	AD	ID	ID	TM	AD	TM	AD	AD	TM	TH	AD	TM	TH	TH	TM	ID	ID	TH	TM	AD	TH	TH	TH	TH	AD	TM	AD	TM	TM	TM	TH	TH	TH	TM	TM	TH	TM	TM	TM	TH
M345	1	1787380	ID	ID	AD	TH	TH	AD	ID	AD	ID	ID	TM	AD	TM	AD	AD	TM	TH	AD	TM	TH	TH	TM	ID	ID	TH	TM	AD	TH	TH	TH	TH	AD	TM	AD	TM	TM	TM	TH	TH	TH	TM	TM	TH	TM	TM	TM	TH
M346	1	1817351	ID	ID	AD	TH	TH	AD	ID	AD	ID	ID	TM	AD	TM	AD	AD	TM	TH	AD	TM	TH	TH	TM	ID	ID	TH	TM	AD	TH	TH	TH	TH	AD	TM	AD	TM	TM	TM	TH	TH	TH	TM	TM	TH	TM	TM	TM	TH
M347	1	1820281	ID	ID	AD	TH	TH	AD	ID	AD	ID	ID	TM	AD	TM	AD	AD	TM	TH	AD	TM	TH	TH	TM	ID	ID	TH	TM	AD	TH	TH	TH	TH	AD	TM	AD	TM	TM	TM	TH	TH	TH	TM	TM	TH	TM	TM	TM	TH
M348	1	1832348	ID	ID	AD	TH	TH	AD	ID	AD	ID	ID	TM	AD	TM	AD	AD	TM	TH	AD	TM	TH	TH	TM	ID	ID	TH	TM	AD	TH	TH	TH	TH	AD	TM	AD	TM	TM	TM	TH	TH	TH	TM	TM	TH	TM	TM	TM	TH
M349	1	1841054	ID	ID	AD	TH	TH	AD	ID	AD	ID	ID	TM	AD	TM	AD	AD	TM	TH	AD	TM	TH	TH	TM	ID	ID	TH	TM	AD	TH	TH	TH	TH	AD	TM	AD	TM	TM	TM	TH	TH	TH	TM	TM	TH	TM	TM	TM	TH
M350	1	1870871	ID	ID	AD	TH	TH	AD	ID	AD	ID	ID	TM	AD	TM	AD	AD	TM	TH	AD	TM	TH	TH	TM	ID	ID	TH	TM	AD	TH	TH	TH	TH	AD	TM	AD	TM	TM	TM	TH	TH	TH	TM	TM	TH	TM	TM	TM	TH
M351	1	1872199	ID	ID	AD	TH	TH	AD	ID	AD	ID	ID	TM	AD	TM	AD	AD	TM	TH	AD	TM	TH	TH	TM	ID	ID	TH	TM	AD	TH	TH	TH	TH	AD	TM	AD	TM	TM	TM	TH	TH	TH	TM	TM	TH	TM	TM	TM	TH
M352	1	1897683	ID	ID	AD	TH	TH	AD	ID	AD	ID	ID	TM	AD	TM	AD	AD	TM	TH	AD	TM	TH	TH	TM	ID	ID	TH	TM	AD	TH	TH	TH	TH	AD	TM	AD	TM	TM	TM	TH	TH	TH	TM	TM	TH	TM	TM	TM	TH
M353	1	1919565	ID	ID	AD	TH	TH	AD	ID	AD	ID	ID	TM	AD	TM	AD	AD	TM	TH	AD	TM	TH	TH	TM	ID	ID	TH	TM	AD	TH	TH	TH	TH	AD	TM	AD	TM	TM	TM	TH	TH	TH	TM	TM	TH	TM	TM	TM	TH
M354	1	1921106	ID	ID	AD	TH	TH	AD	ID	AD	ID	ID	TM	AD	TM	AD	AD	TM	TH	AD	TM	TH	TH	TM	ID	ID	TH	TM	AD	TH	TH	TH	TH	AD	TM	AD	TM	TM	TM	TH	TH	TH	TM	TM	TH	TM	TM	TM	TH
M355	1	1922552	ID	ID	AD	TH	TH	AD	ID	AD	ID	ID	TM	AD	TM	AD	AD	TM	TH	AD	TM	TH	TH	TM	ID	ID	TH	TM	AD	TH	TH	TH	TH	AD	TM	AD	TM	TM	TM	TH	TH	TH	TM	TM	TH	TM	TM	TM	TH
M356	1	1923051	ID	ID	AD	TH	TH	AD	ID	AD	ID	ID	TM	AD	TM	AD	AD	TM	TH	AD	TM	TH	TH	TM	ID	ID	TH	TM	AD	TH	TH	TH	TH	AD	TM	AD	TM	TM	TM	TH	TH	TH	TM	TM	TH	TM	TM	TM	TH
M357	1	1926477	ID	ID	AD	TH	TH	AD	ID	AD	ID	ID	TM	AD	TM	AD	AD	TM	TH	AD	TM	TH	TH	TM	ID	ID	TH	TM	AD	TH	TH	TH	TH	AD	TM	AD	TM	TM	TM	TH	TH	TH	TM	TM	TH	TM	TM	TM	TH
M358	1	1955684	ID	ID	AD	TH	TH	AD	ID	AD	ID	ID	TM	AD	TM	AD	AD	TM	TH	AD	TM	TH	TH	TM	ID	ID	TH	TM	AD	TH	TH	TH	TH	AD	TM	AD	TM	TM	TM	TH	TH	TH	TM	TM	TH	TM	TM	TM	TH
M359	1	1970058	ID	ID	AD	TH	TH	AD	ID	AD	ID	ID	TM	AD	TM	AD	AD	TM	TH	AD	TM	TH	TH	TM	ID	ID	TH	TM	AD	TH	TH	TH	TH	AD	TM	AD	TM	TM	TM	TH	TH	TH	TM	TM	TH	TM	TM	TM	TH
M360	1	2005640	ID	ID	AD	TH	TH	AD	ID	AD	ID	ID	TM	AD	TM	AD	AD	TM	TH	AD	TM	TH	TH	TM	ID	ID	TH	TM	AD	TH	TH	TH	TH	AD	TM	AD	TM	TM	TM	TH	TH	TH	TM	TM	TH	TM	TM	TM	TH
M361	1	2008075	ID	ID	AD	TH	TH	AD	ID	AD	ID	ID	TM	AD	ID	AD	AD	TM	TH	AD	ID	TH	TH	TM	ID	ID	TH	TM	AD	TH	TH	TH	TH	AD	TM	AD	TM	TM	TM	TH	TH	TH	TM	TM	TH	TM	TM	TM	TH
M362	1	2066340	ID	ID	AD	TH	TH	AD	ID	AD	ID	ID	TM	AD	ID	AD	AD	TM	TH	AD	ID	TH	TH	TM	ID	ID	TH	TM	AD	TH	TH	TH	TH	AD	TM	AD	TM	TM	TM	TH	TH	TH	TM	TM	TH	TM	TM	TM	TH
M363	1	2070746	ID	ID	AD	TH	TH	AD	ID	AD	ID	ID	TM	AD	ID	AD	AD	TM	TH	AD	ID	TH	TH	TM	ID	ID	TH	TM	AD	TH	TH	TH	TH	AD	TM	AD	TM	TM	TM	TH	TH	TH	TM	TM	TH	TM	TM	TM	TH
M364	1	2070750	ID	ID	AD	TH	TH	AD	ID	AD	ID	ID	TM	AD	ID	AD	AD	TM	TH	AD	ID	TH	TH	TM	ID	ID	TH	TM	AD	TH	TH	TH	TH	AD	TM	AD	TM	TM	TM	TH	TH	TH	TM	TM	TH	TM	TM	TM	TH
M365	1	2070894	ID	ID	AD	TH	TH	AD	ID	AD	ID	ID	TM	AD	ID	AD	AD	TM	TH	AD	ID	TH	TH	TM	ID	ID	TH	TM	AD	TH	TH	TH	TH	AD	TM	AD	TM	TM	TM	TH	TH	TH	TM	TM	TH	TM	TM	TM	TH
M366	1	2079423	ID	ID	AD	TH	TH	AD	ID	AD	ID	ID	TM	AD	ID	AD	AD	TM	TH	AD	ID	TH	TH	TM	ID	ID	TH	TM	AD	TH	TH	TH	TH	AD	TM	AD	TM	TM	TM	TH	TH	TH	TM	TM	TH	TM	TM	TM	TH
M367	1	2082353	ID	ID	AD	TH	TH	AD	ID	AD	ID	ID	TM	AD	ID	AD	AD	TM	TH	AD	ID	TH	TH	TM	ID	ID	TH	TM	AD	TH	TH	TH	TH	AD	TM	AD	TM	TM	TM	TH	TH	TH	TM	TM	TH	TM	TM	TM	TH
M368	1	2095830	ID	ID	AD	TH	TH	AD	ID	AD	ID	ID	TM	AD	ID	AD	AD	TM	TH	AD	ID	TH	TH	TM	ID	ID	TH	TM	AD	TH	TH	TH	TH	AD	TM	AD	TM	TM	TM	TH	TH	TH	TM	TM	TH	TM	TM	TM	TH
M369	1	2100342	ID	ID	AD	TH	TH	AD	ID	AD	ID	ID	TM	AD	ID	AD	AD	TM	TH	AD	ID	TH	TH	TM	ID	ID	TH	TM	AD	TH	TH	TH	TH	AD	TM	AD	TM	TM	TM	TH	TH	TH	TM	TM	TH	TM	TM	TM	TH
M370	1	2103204	ID	ID	AD	TH	TH	AD	ID	AD	ID	ID	TM	AD	ID	AD	AD	TM	TH	AD	ID	TH	TH	TM	ID	ID	TH	TM	AD	TH	TH	TH	TH	AD	TM	AD	TM	TM	TM	TH	TH	TH	TM	TM	TH	TM	TM	TM	TH
M371	1	2103751	ID	ID	AD	TH	TH	AD	ID	TM	ID	ID	TM	AD	ID	AD	AD	TM	TH	AD	ID	TH	TH	TM	ID	ID	TH	TM	AD	TH	TH	TH	TH	AD	TM	AD	TM	TM	TM	TH	TH	TH	TM	TM	TH	TM	TM	TM	TH
M372	1	2107791	ID	ID	AD	TH	TH	AD	ID	TM	ID	ID	TM	AD	ID	AD	AD	TM	TH	AD	ID	TH	TH	TM	ID	ID	TH	TM	AD	TH	TH	TH	TH	AD	TM	AD	TM	TM	TM	TH	TH	TH	TM	TM	TH	TM	TM	TM	TH
M373	1	2110117	ID	ID	AD	TH	TH	ID	ID	TM	ID	ID	TM	AD	ID	AD	AD	TM	TH	AD	ID	TH	TH	TM	ID	ID	TH	TM	AD	TH	TH	TH	TH	AD	TM	AD	TM	TM	TM	TH	TH	TH	TM	TM	TH	TM	TM	TM	TH
M374	1	2110430	ID	ID	AD	TH	TH	ID	ID	TM	ID	ID	TM	AD	ID	AD	AD	TM	TH	AD	ID	TH	TH	TM	ID	ID	TH	TM	AD	TH	TH	TH	TH	AD	TM	AD	TM	TM	TM	TH	TH	TH	TM	TM	TH	TM	TM	TM	TH
M375	1	2110517	ID	ID	AD	TH	TH	ID	ID	TM	ID	ID	TM	AD	ID	AD	AD	TM	TH	AD	ID	TH	TH	TM	ID	ID	TH	TM	AD	TH	TH	TH	TH	AD	TM	AD	TM	TM	TM	TH	TH	TH	TM	TM	TH	TM	TM	TM	TH
M376	1	2110519	ID	ID	AD	TH	TH	ID	ID	TM	ID	ID	TM	AD	ID	AD	AD	TM	TH	AD	ID	TH	TH	TM	ID	ID	TH	TM	AD	TH	TH	TH	TH	AD	TM	AD	TM	TM	TM	TH	TH	TH	TM	TM	TH	TM	TM	TM	TH
M377	1	2110579	ID	ID	AD	TH	TH	ID	ID	TM	ID	ID	TM	AD	ID	AD	AD	TM	TH	AD	ID	TH	TH	TM	ID	ID	TH	TM	AD	TH	TH	TH	TH	AD	TM	AD	TM	TM	TM	TH	TH	TH	TM	TM	TH	TM	TM	TM	TH
M378	1	2117488	ID	ID	AD	TH	TH	ID	ID	TM	ID	ID	TM	AD	ID	AD	AD	TM	TH	AD	ID	TH	TH	TM	ID	ID	TH	TM	AD	TH	TH	TH	TH	AD	TM	AD	TM	TM	TM	TH	TH	TH	TM	TM	TH	TM	TM	TM	TH
M379	1	2125259	ID	ID	AD	TH	TH	ID	ID	TM	ID	ID	TM	AD	ID	AD	AD	TM	TH	AD	ID	TH	TH	TM	ID	ID	TH	TM	AD	TH	TH	TH	TH	AD	TM	AD	TM	TM	TM	TH	TH	TH	TM	TM	TH	TM	TM	TM	TH
M380	1	2167562	ID	ID	AD	TH	TH	ID	ID	TM	ID	ID	TM	AD	ID	AD	AD	TM	TH	AD	ID	TH	TH	TM	ID	ID	TH	TM	AD	TH	TH	TH	TH	AD	TM	AD	TM	TM	TM	TH	TH	TH	TM	TM	TH	TM	TM	TM	TH
M381	1	2167788	ID	ID	AD	TH	TH	ID	ID	TM	ID	ID	TM	AD	ID	AD	AD	TM	TH	AD	ID	TH	TH	TM	ID	ID	TH	TM	AD	TH	TH	TH	TH	AD	TM	AD	TM	TM	TM	TH	TH	TH	TM	TM	TH	TM	TM	TM	TH
M382	1	2177546	ID	ID	AD	TH	TH	ID	ID	TM	ID	ID	TM	AD	ID	AD	AD	TM	TH	AD	ID	TH	TH	TM	ID	ID	TH	TM	AD	TH	TH	TH	TH	AD	TM	AD	TM	TM	TM	TH	TH	TH	TM	TM	TH	TM	TM	TM	TH
M383	1	2177567	ID	ID	AD	TH	TH	ID	ID	TM	ID	ID	TM	TM	ID	AD	AD	TM	TH	AD	ID	TH	TH	TM	ID	ID	TH	TM	AD	TH	TH	TH	TH	AD	TM	AD	TM	TM	TM	TH	TH	TH	TM	TM	TH	TM	TM	TM	TH
M384	1	2177765	ID	ID	AD	TH	TH	ID	ID	TM	ID	ID	TM	TM	ID	AD	AD	TM	TH	AD	ID	TH	TH	TM	ID	ID	TH	TM	AD	TH	TH	TH	TH	AD	TM	AD	TM	TM	TM	TH	TH	TH	TM	TM	TH	TM	TM	TM	TH
M385	1	2201280	ID	ID	AD	TH	TH	ID	ID	TM	ID	ID	TM	TM	ID	AD	AD	TM	TH	AD	ID	TH	TH	TM	ID	ID	TH	TM	AD	TH	TH	TH	TH	AD	TM	AD	TM	TM	TM	TH	TH	TH	TM	TM	TH	TM	TM	TM	TH
M386	1	2201915	ID	ID	AD	TH	TH	ID	ID	TM	ID	ID	TM	TM	ID	AD	AD	TM	TH	AD	ID	TH	TH	TM	ID	ID	TH	TM	AD	TH	TH	TH	TH	AD	TM	AD	TM	TM	TM	TH	TH	TH	TM	TM	TH	TM	TM	TM	TH
M387	1	2204398	ID	ID	AD	TH	TH	ID	ID	TM	ID	ID	TM	TM	ID	AD	AD	TM	TH	AD	ID	TH	TH	TM	ID	ID	TH	TM	AD	TH	TH	TH	TH	AD	TM	AD	TM	TM	TM	TH	TH	TH	TM	TM	TH	TM	TM	TM	TH
M388	1	2236477	ID	ID	AD	TH	TH	ID	ID	TM	ID	ID	TM	TM	ID	AD	AD	TM	TH	AD	ID	TH	TH	TM	ID	ID	TH	TM	AD	TH	TH	TH	TH	AD	TM	AD	TM	TM	TM	TH	TH	TH	TM	TM	TH	TM	TM	TM	TH
M389	1	2236571	ID	ID	AD	TH	TH	ID	ID	TM	ID	ID	TM	TM	ID	AD	AD	TM	TH	AD	ID	TH	TH	TM	ID	ID	TH	TM	AD	TH	TH	TH	TH	AD	TM	AD	TM	TM	TM	TH	TH	TH	TM	TM	TH	TM	TM	TM	TH
M390	1	2237602	ID	ID	AD	TH	TH	ID	ID	TM	ID	ID	TM	TM	ID	AD	AD	TM	TH	AD	ID	TH	TH	TM	ID	ID	TH	TM	AD	TH	TH	TH	TH	AD	TM	AD	TM	TM	TM	TH	TH	TH	TM	TM	TH	TM	TM	TM	TH
M391	1	2237829	ID	ID	AD	TH	TH	ID	ID	TM	ID	ID	TM	TM	ID	AD	AD	TM	TM	AD	ID	TH	TH	TM	ID	ID	TM	TM	AD	TH	TH	TH	TH	AD	TM	AD	TM	TM	TM	TH	TH	TH	TM	TM	TH	TM	TM	TM	TH
M392	1	2237852	ID	ID	AD	TH	TH	ID	ID	TM	ID	ID	TM	TM	ID	AD	AD	TM	TM	AD	ID	TH	TH	TM	ID	ID	TM	TM	AD	TH	TH	TH	TH	AD	TM	AD	TM	TM	TM	TH	TH	TH	TM	TM	TH	TM	TM	TM	TH
M393	1	2237940	ID	ID	AD	TH	TH	ID	ID	TM	TH	ID	TM	TM	ID	AD	AD	TM	TM	AD	ID	TH	TH	TM	ID	ID	TM	TM	AD	TH	TH	TH	TH	AD	TM	AD	TM	TM	TM	TH	TH	TH	TM	TM	TH	TM	TM	TM	TH
M394	1	2258167	ID	ID	AD	TH	TH	ID	ID	TM	TH	ID	TM	TM	ID	AD	AD	TM	TM	AD	ID	TH	TH	TM	ID	ID	TM	TM	AD	TH	TH	TH	TH	AD	TM	AD	TM	TM	TM	TH	TH	TH	TM	TM	TH	TM	TM	TM	TH
M395	1	2258457	ID	ID	AD	TH	TH	ID	ID	TM	TH	ID	TM	TM	ID	AD	AD	TM	TM	AD	ID	TH	TH	TM	ID	ID	TM	TM	AD	TH	TH	TH	TH	AD	TM	AD	TM	TM	TM	TH	TH	TH	TM	TM	TH	TM	TM	TM	TH
M396	1	2258479	ID	ID	AD	TH	TH	ID	ID	TM	TH	ID	TM	TM	ID	AD	AD	TM	TM	AD	ID	TH	TH	TM	ID	ID	TM	TM	AD	TH	TH	TH	TH	AD	TM	AD	TM	TM	TM	TH	TH	TH	TM	TM	TH	TM	TM	TM	TH
M397	1	2258493	ID	ID	AD	TH	TH	ID	ID	TM	TH	ID	TM	TM	ID	AD	AD	TM	TM	AD	ID	TH	TH	TM	ID	ID	TM	TM	AD	TH	TH	TH	TH	AD	TM	AD	TM	TM	TM	TH	TH	TH	TM	TM	TH	TM	TM	TM	TH
M398	1	2314490	ID	ID	AD	TH	TH	ID	ID	TM	TH	ID	TM	TM	ID	AD	AD	TM	TM	AD	ID	TH	TH	TM	ID	ID	TM	TM	AD	TH	TH	TH	TH	AD	TM	AD	TM	TM	TM	TH	TH	TH	TM	TM	TH	TM	TM	TM	TH
M399	1	2319593	ID	ID	AD	TH	TH	ID	ID	TM	TH	ID	TM	TM	ID	AD	AD	TM	TM	AD	ID	TH	TH	TM	ID	ID	TM	TM	AD	TH	TH	TH	TH	AD	TM	AD	TM	TM	TM	TH	TH	TH	TM	TM	TH	TM	TM	TM	TH
M400	1	2321187	ID	ID	AD	TH	TH	ID	ID	TM	TH	ID	TM	TM	ID	AD	AD	TM	TM	AD	ID	TH	TH	TM	ID	ID	TM	TM	AD	TH	TH	TH	TH	AD	TM	AD	TM	TM	TM	TH	TH	TH	TM	TM	TH	TM	TM	TM	TH
M401	1	2321275	ID	ID	AD	TH	TH	ID	ID	TM	TH	ID	TM	TM	ID	AD	AD	TM	TM	AD	ID	TH	TH	TM	ID	ID	TM	TM	AD	TH	TH	TH	TH	AD	TM	AD	TM	TM	TM	TH	TH	TH	TM	TM	TH	TM	TM	TM	TH
M402	1	2321388	ID	ID	AD	TH	TH	ID	ID	TM	TH	ID	TM	TM	ID	AD	AD	TM	TM	AD	ID	TH	TH	TM	ID	ID	TM	TM	AD	TH	TH	TH	TH	AD	TM	AD	TM	TM	TM	TH	TH	TH	TM	TM	TH	TM	TM	TM	TH
M403	1	2321731	ID	ID	AD	TH	TH	ID	ID	TM	TH	ID	TM	TM	ID	AD	AD	TM	TM	AD	ID	TH	TH	TM	ID	ID	TM	TM	AD	TH	TH	TH	TH	AD	TM	AD	TM	TM	TM	TH	TH	TH	TM	TM	TH	TM	TM	TM	TH
M404	1	2322724	ID	ID	AD	TH	TH	ID	ID	TM	TH	ID	TM	TM	ID	AD	AD	TM	TM	AD	ID	TH	TH	TM	ID	ID	TM	TM	AD	TH	TH	TH	TH	AD	TM	AD	TM	TM	TM	TH	TH	TH	TM	TM	TH	TM	TM	TM	TH
M405	1	2322775	ID	ID	AD	TH	TH	ID	ID	TM	TH	ID	TM	TM	ID	AD	AD	TM	TM	AD	ID	TH	TH	TM	ID	ID	TM	TM	AD	TH	TH	TH	TH	AD	TM	AD	TM	TM	TM	TH	TH	TH	TM	TM	TH	TM	TM	TM	TH
M406	1	2322776	ID	ID	AD	TH	TH	ID	ID	TM	TH	ID	TM	TM	ID	AD	AD	TM	TM	AD	ID	TH	TH	TM	ID	ID	TM	TM	AD	TH	TH	TH	TH	AD	TM	AD	TM	TM	TM	TH	TH	TH	TM	TM	TH	TM	TM	TM	TH
M407	1	2323296	ID	ID	AD	TH	TH	ID	ID	TM	TH	ID	TM	TM	ID	AD	AD	TM	TM	AD	ID	TH	TH	TM	ID	ID	TM	TM	AD	TH	TH	TH	TH	AD	TM	AD	TM	TM	TM	TH	TH	TH	TM	TM	TH	TM	TM	TM	TH
M408	1	2323401	ID	ID	AD	TH	TH	ID	ID	TM	TH	ID	TM	TM	ID	AD	AD	TM	TM	AD	ID	TH	TH	TM	ID	ID	TM	TM	AD	TH	TH	TH	TH	AD	TM	AD	TM	TM	TM	TH	TH	TH	TM	TM	TH	TM	TM	TM	TH
M409	1	2323954	ID	ID	AD	TH	TH	ID	ID	TM	TH	ID	TM	TM	ID	AD	AD	TM	TM	AD	ID	TH	TH	TM	ID	ID	TM	TM	AD	TH	TH	TH	TH	AD	TM	AD	TM	TM	TM	TH	TH	TH	TM	TM	TH	TM	TM	TM	TH
M410	1	2324263	ID	ID	AD	TH	TH	ID	ID	TM	TH	ID	TM	TM	ID	AD	AD	TM	TM	AD	ID	TH	TH	TM	ID	ID	TM	TM	AD	TH	TH	TH	TH	AD	TM	AD	TM	TM	TM	TH	TH	TH	TM	TM	TH	TM	TM	TM	TH
M411	1	2324387	ID	ID	AD	TH	TH	ID	ID	TM	TH	ID	TM	TM	ID	AD	AD	TM	TM	AD	ID	TH	TH	TM	ID	ID	TM	TM	AD	TH	TH	TH	TH	AD	TM	AD	TM	TM	TM	TH	TH	TH	TM	TM	TH	TM	TM	TM	TH
M412	1	2324936	ID	ID	AD	TH	TH	ID	ID	TM	TH	ID	TM	TM	ID	AD	AD	TM	TM	AD	ID	TH	TH	TM	ID	ID	TM	TM	AD	TH	TH	TH	TH	AD	TM	AD	TM	TM	TM	TH	TH	TH	TM	TM	TH	TM	TM	TM	TH
M413	1	2325062	ID	ID	AD	TH	TH	ID	ID	TM	TH	ID	TM	TM	ID	AD	AD	TM	TM	AD	ID	TH	TH	TM	ID	ID	TM	TM	AD	TH	TH	TH	TH	AD	TM	AD	TM	TM	TM	TH	TH	TH	TM	TM	TH	TM	TM	TM	TH
M414	1	2325422	ID	ID	AD	TH	TH	ID	ID	TM	TH	ID	TM	TM	ID	AD	AD	TM	TM	AD	ID	TH	TH	TM	ID	ID	TM	TM	AD	TH	TH	TH	TH	AD	TM	AD	TM	TM	TM	TH	TH	TH	TM	TM	TH	TM	TM	TM	TH
M415	1	2325580	ID	ID	AD	TH	TH	ID	ID	TM	TH	ID	TM	TM	ID	AD	AD	TM	TM	AD	ID	TH	TH	TM	ID	ID	TM	TM	AD	TH	TH	TH	TH	AD	TM	AD	TM	TM	TM	TH	TH	TH	TM	TM	TH	TM	TM	TM	TH
M416	1	2325736	ID	ID	AD	TH	TH	ID	ID	TM	TH	ID	TM	TM	ID	AD	AD	TM	TM	AD	ID	TH	TH	TM	ID	ID	TM	TM	AD	TH	TH	TH	TH	AD	TM	AD	TM	TM	TM	TH	TH	TH	TM	TM	TH	TM	TM	TM	TH
M417	1	2325831	ID	ID	AD	TH	TH	ID	ID	TM	TH	ID	TM	TM	ID	AD	AD	TM	TM	AD	ID	TH	TH	TM	ID	ID	TM	TM	AD	TH	TH	TH	TH	AD	TM	AD	TM	TM	TM	TH	TH	TH	TM	TM	TH	TM	TM	TM	TH
M418	1	2326314	ID	ID	AD	TH	TH	ID	ID	TM	TH	ID	TM	TM	ID	AD	AD	TM	TM	AD	ID	TH	TH	TM	ID	ID	TM	TM	AD	TH	TH	TH	TH	AD	TM	AD	TM	TM	TM	TH	TH	TH	TM	TM	TH	TM	TM	TM	TH
M419	1	2326348	ID	ID	AD	TH	TH	ID	ID	TM	TH	ID	TM	TM	ID	AD	AD	TM	TM	AD	ID	TH	TH	TM	ID	ID	TM	TM	AD	TH	TH	TH	TH	AD	TM	AD	TM	TM	TM	TH	TH	TH	TM	TM	TH	TM	TM	TM	TH
M420	1	2326413	ID	ID	AD	TH	TH	ID	ID	TM	TH	ID	TM	TM	ID	AD	AD	TM	TM	AD	ID	TH	TH	TM	ID	ID	TM	TM	AD	TH	TH	TH	TH	AD	TM	AD	TM	TM	TM	TH	TH	TH	TM	TM	TH	TM	TM	TM	TH
M421	1	2326582	ID	ID	AD	TH	TH	ID	ID	TM	TH	ID	TM	TM	ID	AD	AD	TM	TM	AD	ID	TH	TH	TM	ID	ID	TM	TM	AD	TH	TH	TH	TH	AD	TM	AD	TM	TM	TM	TH	TH	TH	TM	TM	TH	TM	TM	TM	TH
M422	1	2327347	ID	ID	AD	TH	TH	ID	ID	TM	TH	ID	TM	TM	ID	AD	AD	TM	TM	AD	ID	TH	TH	TM	ID	ID	TM	TM	AD	TH	TH	TH	TH	AD	TM	AD	TM	TM	TM	TH	TH	TH	TM	TM	TH	TM	TM	TM	TH
M423	1	2327574	ID	ID	AD	TH	TH	ID	ID	TM	TH	ID	TM	TM	ID	AD	AD	TM	TM	AD	ID	TH	TH	TM	ID	ID	TM	TM	AD	TH	TH	TH	TH	AD	TM	AD	TM	TM	TM	TH	TH	TH	TM	TM	TH	TM	TM	TM	TH
M424	1	2328071	ID	ID	AD	TH	TH	ID	ID	TM	TH	ID	TM	TM	ID	AD	AD	TM	TM	AD	ID	TH	TH	TM	ID	ID	TM	TM	AD	TH	TH	TH	TH	AD	TM	AD	TM	TM	TM	TH	TH	TH	TM	TM	TH	TM	TM	TM	TH
M425	1	2328499	ID	ID	AD	TH	TH	ID	ID	TM	TH	ID	TM	TM	ID	AD	AD	TM	TM	AD	ID	TH	TH	TM	ID	ID	TM	TM	AD	TH	TH	TH	TH	AD	TM	AD	TM	TM	TM	TH	TH	TH	TM	TM	TH	TM	TM	TM	TH
M426	1	2328522	ID	ID	AD	TH	TH	ID	ID	TM	TH	ID	TM	TM	ID	AD	AD	TM	TM	AD	ID	TH	TH	TM	ID	ID	TM	TM	AD	TH	TH	TH	TH	AD	TM	AD	TM	TM	TM	TH	TH	TH	TM	TM	TH	TM	TM	TM	TH
M427	1	2328563	ID	ID	AD	TH	TH	ID	ID	TM	TH	ID	TM	TM	ID	AD	AD	TM	TM	AD	ID	TH	TH	TM	ID	ID	TM	TM	AD	TH	TH	TH	TH	AD	TM	AD	TM	TM	TM	TH	TH	TH	TM	TM	TH	TM	TM	TM	TH
M428	1	2329243	ID	ID	AD	TH	TH	ID	ID	TM	TH	ID	TM	TM	ID	AD	AD	TM	TM	AD	ID	TH	TH	TM	ID	ID	TM	TM	AD	TH	TH	TH	TH	AD	TM	AD	TM	TM	TM	TH	TH	TH	TM	TM	TH	TM	TM	TM	TH
M429	1	2329292	ID	ID	AD	TH	TH	ID	ID	TM	TH	ID	TM	TM	ID	AD	AD	TM	TM	AD	ID	TH	TH	TM	ID	ID	TM	TM	AD	TH	TH	TH	TH	AD	TM	AD	TM	TM	TM	TH	TH	TH	TM	TM	TH	TM	TM	TM	TH
M430	1	2329321	ID	ID	AD	TH	TH	ID	ID	TM	TH	ID	TM	TM	ID	AD	AD	TM	TM	AD	ID	TH	TH	TM	ID	ID	TM	TM	AD	TH	TH	TH	TH	AD	TM	AD	TM	TM	TM	TH	TH	TH	TM	TM	TH	TM	TM	TM	TH
M431	1	2329331	ID	ID	AD	TH	TH	ID	ID	TM	TH	ID	TM	TM	ID	AD	AD	TM	TM	AD	ID	TH	TH	TM	ID	ID	TM	TM	AD	TH	TH	TH	TH	AD	TM	AD	TM	TM	TM	TH	TH	TH	TM	TM	TH	TM	TM	TM	TH
M432	1	2329872	ID	ID	AD	TH	TH	ID	ID	TM	TH	ID	TM	TM	ID	AD	AD	TM	TM	AD	ID	TH	TH	TM	ID	ID	TM	TM	AD	TH	TH	TH	TH	AD	TM	AD	TM	TM	TM	TH	TH	TH	TM	TM	TH	TM	TM	TM	TH
M433	1	2330078	ID	ID	AD	TH	TH	ID	ID	TM	TH	ID	TM	TM	ID	AD	AD	TM	TM	AD	ID	TH	TH	TM	ID	ID	TM	TM	AD	TH	TH	TH	TH	AD	TM	AD	TM	TM	TM	TH	TH	TH	TM	TM	TH	TM	TM	TM	TH
M434	1	2330709	ID	ID	AD	TH	TH	ID	ID	TM	TH	ID	TM	TM	ID	AD	AD	TM	TM	AD	ID	TH	TH	TM	ID	ID	TM	TM	AD	TH	TH	TH	TH	AD	TM	AD	TM	TM	TM	TH	TH	TH	TM	TM	TH	TM	TM	TM	TH
M435	1	2330845	ID	ID	AD	TH	TH	ID	ID	TM	TH	ID	TM	TM	ID	AD	AD	TM	TM	AD	ID	TH	TH	TM	ID	ID	TM	TM	AD	TH	TH	TH	TH	AD	TM	AD	TM	TM	TM	TH	TH	TH	TM	TM	TH	TM	TM	TM	TH
M436	1	2330911	ID	ID	AD	TH	TH	ID	ID	TM	TH	ID	TM	TM	ID	AD	AD	TM	TM	AD	ID	TH	TH	TM	ID	ID	TM	TM	AD	TH	TH	TH	TH	AD	TM	AD	TM	TM	TM	TH	TH	TH	TM	TM	TH	TM	TM	TM	TH
M437	1	2330955	ID	ID	AD	TH	TH	ID	ID	TM	TH	ID	TM	TM	ID	AD	AD	TM	TM	AD	ID	TH	TH	TM	ID	ID	TM	TM	AD	TH	TH	TH	TH	AD	TM	AD	TM	TM	TM	TH	TH	TH	TM	TM	TH	TM	TM	TM	TH
M438	1	2332971	ID	ID	AD	TH	TH	ID	ID	TM	TH	ID	TM	TM	ID	AD	AD	TM	TM	AD	ID	TH	TH	TM	ID	ID	TM	TM	AD	TH	TH	TH	TH	AD	TM	AD	TM	TM	TM	TH	TH	TH	TM	TM	TH	TM	TM	TM	TH
M439	1	2333024	ID	ID	AD	TH	TH	ID	ID	TM	TH	ID	TM	TM	ID	AD	AD	TM	TM	AD	ID	TH	TH	TM	ID	ID	TM	TM	AD	TH	TH	TH	TH	AD	TM	AD	TM	TM	TM	TH	TH	TH	TM	TM	TH	TM	TM	TM	TH
M440	1	2333078	ID	ID	AD	TH	TH	ID	ID	TM	TH	ID	TM	TM	ID	AD	AD	TM	TM	AD	ID	TH	TH	TM	ID	ID	TM	TM	AD	TH	TH	TH	TH	AD	TM	AD	TM	TM	TM	TH	TH	TH	TM	TM	TH	TM	TM	TM	TH
M441	1	2333088	ID	ID	AD	TH	TH	ID	ID	TM	TH	ID	TM	TM	ID	AD	AD	TM	TM	AD	ID	TH	TH	TM	ID	ID	TM	TM	AD	TH	TH	TH	TH	AD	TM	AD	TM	TM	TM	TH	TH	TH	TM	TM	TH	TM	TM	TM	TH
M442	1	2334151	ID	ID	AD	TH	TH	ID	ID	TM	TH	ID	TM	TM	ID	AD	AD	TM	TM	AD	ID	TH	TH	TM	ID	ID	TM	TM	AD	TH	TH	TH	TH	AD	TM	AD	TM	TM	TM	TH	TH	TH	TM	TM	TH	TM	TM	TM	TH
M443	1	2334198	ID	ID	AD	TH	TH	ID	ID	TM	TH	ID	TM	TM	ID	AD	AD	TM	TM	AD	ID	TH	TH	TM	ID	ID	TM	TM	AD	TH	TH	TH	TH	AD	TM	AD	TM	TM	TM	TH	TH	TH	TM	TM	TH	TM	TM	TM	TH
M444	1	2334204	ID	ID	AD	TH	TH	ID	ID	TM	TH	ID	TM	TM	ID	AD	AD	TM	TM	AD	ID	TH	TH	TM	ID	ID	TM	TM	AD	TH	TH	TH	TH	AD	TM	AD	TM	TM	TM	TH	TH	TH	TM	TM	TH	TM	TM	TM	TH
M445	1	2334407	ID	ID	AD	TH	TH	ID	ID	TM	TH	ID	TM	TM	ID	AD	AD	TM	TM	AD	ID	TH	TH	TM	ID	ID	TM	TM	AD	TH	TH	TH	TH	AD	TM	AD	TM	TM	TM	TH	TH	TH	TM	TM	TH	TM	TM	TM	TH
M446	1	2335132	ID	ID	AD	TH	TH	ID	ID	TM	TH	ID	TM	TM	ID	AD	AD	TM	TM	AD	ID	TH	TH	TM	ID	ID	TM	TM	AD	TH	TH	TH	TH	AD	TM	AD	TM	TM	TM	TH	TH	TH	TM	TM	TH	TM	TM	TM	TH
M447	1	2335195	ID	ID	AD	TH	TH	ID	ID	TM	TH	ID	TM	TM	ID	AD	AD	TM	TM	AD	ID	TH	TH	TM	ID	ID	TM	TM	AD	TH	TH	TH	TH	AD	TM	AD	TM	TM	TM	TH	TH	TH	TM	TM	TH	TM	TM	TM	TH
M448	1	2335196	ID	ID	AD	TH	TH	ID	ID	TM	TH	ID	TM	TM	ID	AD	AD	TM	TM	AD	ID	TH	TH	TM	ID	ID	TM	TM	AD	TH	TH	TH	TH	AD	TM	AD	TM	TM	TM	TH	TH	TH	TM	TM	TH	TM	TM	TM	TH
M449	1	2335197	ID	ID	AD	TH	TH	ID	ID	TM	TH	ID	TM	TM	ID	AD	AD	TM	TM	AD	ID	TH	TH	TM	ID	ID	TM	TM	AD	TH	TH	TH	TH	AD	TM	AD	TM	TM	TM	TH	TH	TH	TM	TM	TH	TM	TM	TM	TH
M450	1	2335213	ID	ID	AD	TH	TH	ID	ID	TM	TH	ID	TM	TM	ID	AD	AD	TM	TM	AD	ID	TH	TH	TM	ID	ID	TM	TM	AD	TH	TH	TH	TH	AD	TM	AD	TM	TM	TM	TH	TH	TH	TM	TM	TH	TM	TM	TM	TH
M451	1	2335225	ID	ID	AD	TH	TH	ID	ID	TM	TH	ID	TM	TM	ID	AD	AD	TM	TM	AD	ID	TH	TH	TM	ID	ID	TM	TM	AD	TH	TH	TH	TH	AD	TM	AD	TM	TM	TM	TH	TH	TH	TM	TM	TH	TM	TM	TM	TH
M452	1	2335269	ID	ID	AD	TH	TH	ID	ID	TM	TH	ID	TM	TM	ID	AD	AD	TM	TM	AD	ID	TH	TH	TM	ID	ID	TM	TM	AD	TH	TH	TH	TH	AD	TM	AD	TM	TM	TM	TH	TH	TH	TM	TM	TH	TM	TM	TM	TH
M453	1	2335295	ID	ID	AD	TH	TH	ID	ID	TM	TH	ID	TM	TM	ID	AD	AD	TM	TM	AD	ID	TH	TH	TM	ID	ID	TM	TM	AD	TH	TH	TH	TH	AD	TM	AD	TM	TM	TM	TH	TH	TH	TM	TM	TH	TM	TM	TM	TH
M454	1	2335408	ID	ID	AD	TH	TH	ID	ID	TM	TH	ID	TM	TM	ID	AD	AD	TM	TM	AD	ID	TH	TH	TM	ID	ID	TM	TM	AD	TH	TH	TH	TH	AD	TM	AD	TM	TM	TM	TH	TH	TH	TM	TM	TH	TM	TM	TM	TH
M455	1	2335447	ID	ID	AD	TH	TH	ID	ID	TM	TH	ID	TM	TM	ID	AD	AD	TM	TM	AD	ID	TH	TH	TM	ID	ID	TM	TM	AD	TH	TH	TH	TH	AD	TM	AD	TM	TM	TM	TH	TH	TH	TM	TM	TH	TM	TM	TM	TH
M456	1	2335520	ID	ID	AD	TH	TH	ID	ID	TM	TH	ID	TM	TM	ID	AD	AD	TM	TM	AD	ID	TH	TH	TM	ID	ID	TM	TM	AD	TH	TH	TH	TH	AD	TM	AD	TM	TM	TM	TH	TH	TH	TM	TM	TH	TM	TM	TM	TH
M457	1	2335549	ID	ID	AD	TH	TH	ID	ID	TM	TH	ID	TM	TM	ID	AD	AD	TM	TM	AD	ID	TH	TH	TM	ID	ID	TM	TM	AD	TH	TH	TH	TH	AD	TM	AD	TM	TM	TM	TH	TH	TH	TM	TM	TH	TM	TM	TM	TH
M458	1	2341848	ID	ID	AD	TH	TH	ID	ID	TM	TH	ID	TM	TM	ID	AD	AD	TM	TM	AD	ID	TH	TH	TM	ID	ID	TM	TM	AD	TH	TH	TH	TH	AD	TM	AD	TM	TM	TM	TH	TH	TH	TM	TM	TH	TM	TM	TM	TH
M459	1	2341888	ID	ID	AD	TH	TH	ID	ID	TM	TH	ID	TM	TM	ID	AD	AD	TM	TM	AD	ID	TH	TH	TM	ID	ID	TM	TM	AD	TH	TH	TH	TH	AD	TM	AD	TM	TM	TM	TH	TH	TH	TM	TM	TH	TM	TM	TM	TH
M460	1	2341906	ID	ID	AD	TH	TH	ID	ID	TM	TH	ID	TM	TM	ID	AD	AD	TM	TM	AD	ID	TH	TH	TM	ID	ID	TM	TM	AD	TH	TH	TH	TH	AD	TM	AD	TM	TM	TM	TH	TH	TH	TM	TM	TH	TM	TM	TM	TH
M461	1	2341915	ID	ID	AD	TH	TH	ID	ID	TM	TH	ID	TM	TM	ID	AD	AD	TM	TM	AD	ID	TH	TH	TM	ID	ID	TM	TM	AD	TH	TH	TH	TH	AD	TM	AD	TM	TM	TM	TH	TH	TH	TM	TM	TH	TM	TM	TM	TH
M462	1	2341916	ID	ID	AD	TH	TH	ID	ID	TM	TH	ID	TM	TM	ID	AD	AD	TM	TM	AD	ID	TH	TH	TM	ID	ID	TM	TM	AD	TH	TH	TH	TH	AD	TM	AD	TM	TM	TM	TH	TH	TH	TM	TM	TH	TM	TM	TM	TH
M463	1	2341931	ID	ID	AD	TH	TH	ID	ID	TM	TH	ID	TM	TM	ID	AD	AD	TM	TM	AD	ID	TH	TH	TM	ID	ID	TM	TM	AD	TH	TH	TH	TH	AD	TM	AD	TM	TM	TM	TH	TH	TH	TM	TM	TH	TM	TM	TM	TH
M464	1	2341947	ID	ID	AD	TH	TH	ID	ID	TM	TH	ID	TM	TM	ID	AD	AD	TM	TM	AD	ID	TH	TH	TM	ID	ID	TM	TM	AD	TH	TH	TH	TH	AD	TM	AD	TM	TM	TM	TH	TH	TH	TM	TM	TH	TM	TM	TM	TH
M465	1	2341959	ID	ID	AD	TH	TH	ID	ID	TM	TH	ID	TM	TM	ID	AD	AD	TM	TM	AD	ID	TH	TH	TM	ID	ID	TM	TM	AD	TH	TH	TH	TH	AD	TM	AD	TM	TM	TM	TH	TH	TH	TM	TM	TH	TM	TM	TM	TH
M466	1	2341973	ID	ID	AD	TH	TH	ID	ID	TM	TH	ID	TM	TM	ID	AD	AD	TM	TM	AD	ID	TH	TH	TM	ID	ID	TM	TM	AD	TH	TH	TH	TH	AD	TM	AD	TM	TM	TM	TH	TH	TH	TM	TM	TH	TM	TM	TM	TH
M467	1	2341985	ID	ID	AD	TH	TH	ID	ID	TM	TH	ID	TM	TM	ID	AD	AD	TM	TM	AD	ID	TH	TH	TM	ID	ID	TM	TM	AD	TH	TH	TH	TH	AD	TM	AD	TM	TM	TM	TH	TH	TH	TM	TM	TH	TM	TM	TM	TH
M468	1	2342115	ID	ID	AD	TH	TH	ID	ID	TM	TH	ID	TM	TM	ID	AD	AD	TM	TM	AD	ID	TH	TH	TM	ID	ID	TM	TM	AD	TH	TH	TH	TH	AD	TM	AD	TM	TM	TM	TH	TH	TH	TM	TM	TH	TM	TM	TM	TH
M469	1	2342785	ID	ID	AD	TH	TH	ID	ID	TM	TH	ID	TM	TM	ID	AD	AD	TM	TM	AD	ID	TH	TH	TM	ID	ID	TM	TM	AD	TH	TH	TH	TH	AD	TM	AD	TM	TM	TM	TH	TH	TH	TM	TM	TH	TM	TM	TM	TH
M470	1	2343159	ID	ID	AD	TH	TH	ID	ID	TM	TH	ID	TM	TM	ID	AD	AD	TM	TM	AD	ID	TH	TH	TM	ID	ID	TM	TM	AD	TH	TH	TH	TH	AD	TM	AD	TM	TM	TM	TH	TH	TH	TM	TM	TH	TM	TM	TM	TH
M471	1	2343460	ID	ID	AD	TH	TH	ID	ID	TM	TH	ID	TM	TM	ID	AD	AD	TM	TM	AD	ID	TH	TH	TM	ID	ID	TM	TM	AD	TH	TH	TH	TH	AD	TM	AD	TM	TM	TM	TH	TH	TH	TM	TM	TH	TM	TM	TM	TH
M472	1	2343742	ID	ID	AD	TH	TH	ID	ID	TM	TH	ID	TM	TM	ID	AD	AD	TM	TM	AD	ID	TH	TH	TM	ID	ID	TM	TM	AD	TH	TH	TH	TH	AD	TM	AD	TM	TM	TM	TH	TH	TH	TM	TM	TH	TM	TM	TM	TH
M473	1	2344042	ID	ID	AD	TH	TH	ID	ID	TM	TH	ID	TM	TM	ID	AD	AD	TM	TM	AD	ID	TH	TH	TM	ID	ID	TM	TM	AD	TH	TH	TH	TH	AD	TM	AD	TM	TM	TM	TH	TH	TH	TM	TM	TH	TM	TM	TM	TH
M474	1	2344405	ID	ID	AD	TH	TH	ID	ID	TM	TH	ID	TM	TM	ID	AD	AD	TM	TM	AD	ID	TH	TH	TM	ID	ID	TM	TM	AD	TH	TH	TH	TH	AD	TM	AD	TM	TM	TM	TH	TH	TH	TM	TM	TH	TM	TM	TM	TH
M475	1	2344443	ID	ID	AD	TH	TH	ID	ID	TM	TH	ID	TM	TM	ID	AD	AD	TM	TM	AD	ID	TH	TH	TM	ID	ID	TM	TM	AD	TH	TH	TH	TH	AD	TM	AD	TM	TM	TM	TH	TH	TH	TM	TM	TH	TM	TM	TM	TH
M476	1	2344568	ID	ID	AD	TH	TH	ID	ID	TM	TH	ID	TM	TM	ID	AD	AD	TM	TM	AD	ID	TH	TH	TM	ID	ID	TM	TM	AD	TH	TH	TH	TH	AD	TM	AD	TM	TM	TM	TH	TH	TH	TM	TM	TH	TM	TM	TM	TH
M477	1	2344661	ID	ID	AD	TH	TH	ID	ID	TM	TH	ID	TM	TM	ID	AD	AD	TM	TM	AD	ID	TH	TH	TM	ID	ID	TM	TM	AD	TH	TH	TH	TH	AD	TM	AD	TM	TM	TM	TH	TH	TH	TM	TM	TH	TM	TM	TM	TH
M478	1	2344672	ID	ID	AD	TH	TH	ID	ID	TM	TH	ID	TM	TM	ID	AD	AD	TM	TM	AD	ID	TH	TH	TM	ID	ID	TM	TM	AD	TH	TH	TH	TH	AD	TM	AD	TM	TM	TM	TH	TH	TH	TM	TM	TH	TM	TM	TM	TH
M479	1	2344941	ID	ID	AD	TH	TH	ID	ID	TM	TH	ID	TM	TM	ID	AD	AD	TM	TM	AD	ID	TH	TH	TM	ID	ID	TM	TM	AD	TH	TH	TH	TH	AD	TM	AD	TM	TM	TM	TH	TH	TH	TM	TM	TH	TM	TM	TM	TH
M480	1	2345143	ID	ID	AD	TH	TH	ID	ID	TM	TH	ID	TM	TM	ID	AD	AD	TM	TM	AD	ID	TH	TH	TM	ID	ID	TM	TM	AD	TH	TH	TH	TH	AD	TM	AD	TM	TM	TM	TH	TH	TH	TM	TM	TH	TM	TM	TM	TH
M481	1	2345151	ID	ID	AD	TH	TH	ID	ID	TM	TH	ID	TM	TM	ID	AD	AD	TM	TM	AD	ID	TH	TH	TM	ID	ID	TM	TM	AD	TH	TH	TH	TH	AD	TM	AD	TM	TM	TM	TH	TH	TH	TM	TM	TH	TM	TM	TM	TH
M482	1	2345298	ID	ID	AD	TH	TH	ID	ID	TM	TH	ID	TM	TM	ID	AD	AD	TM	TM	AD	ID	TH	TH	TM	ID	ID	TM	TM	AD	TH	TH	TH	TH	AD	TM	AD	TM	TM	TM	TH	TH	TH	TM	TM	TH	TM	TM	TM	TH
M483	1	2345329	ID	ID	AD	TH	TH	ID	ID	TM	TH	ID	TM	TM	ID	AD	AD	TM	TM	AD	ID	TH	TH	TM	ID	ID	TM	TM	AD	TH	TH	TH	TH	AD	TM	AD	TM	TM	TM	TH	TH	TH	TM	TM	TH	TM	TM	TM	TH
M484	1	2345349	ID	ID	AD	TH	TH	ID	ID	TM	TH	ID	TM	TM	ID	AD	AD	TM	TM	AD	ID	TH	TH	TM	ID	ID	TM	TM	AD	TH	TH	TH	TH	AD	TM	AD	TM	TM	TM	TH	TH	TH	TM	TM	TH	TM	TM	TM	TH
M485	1	2345358	ID	ID	AD	TH	TH	ID	ID	TM	TH	ID	TM	TM	ID	AD	AD	TM	TM	AD	ID	TH	TH	TM	ID	ID	TM	TM	AD	TH	TH	TH	TH	AD	TM	AD	TM	TM	TM	TH	TH	TH	TM	TM	TH	TM	TM	TM	TH
M486	1	2345372	ID	ID	AD	TH	TH	ID	ID	TM	TH	ID	TM	TM	ID	AD	AD	TM	TM	AD	ID	TH	TH	TM	ID	ID	TM	TM	AD	TH	TH	TH	TH	AD	TM	AD	TM	TM	TM	TH	TH	TH	TM	TM	TH	TM	TM	TM	TH
M487	1	2345446	ID	ID	AD	TH	TH	ID	ID	TM	TH	ID	TM	TM	ID	AD	AD	TM	TM	AD	ID	TH	TH	TM	ID	ID	TM	TM	AD	TH	TH	TH	TH	AD	TM	AD	TM	TM	TM	TH	TH	TH	TM	TM	TH	TM	TM	TM	TH
M488	1	2345570	ID	ID	AD	TH	TH	ID	ID	TM	TH	ID	TM	TM	ID	AD	AD	TM	TM	AD	ID	TH	TH	TM	ID	ID	TM	TM	AD	TH	TH	TH	TH	AD	TM	AD	TM	TM	TM	TH	TH	TH	TM	TM	TH	TM	TM	TM	TH
M489	1	2345577	ID	ID	AD	TH	TH	ID	ID	TM	TH	ID	TM	TM	ID	AD	AD	TM	TM	AD	ID	TH	TH	TM	ID	ID	TM	TM	AD	TH	TH	TH	TH	AD	TM	AD	TM	TM	TM	TH	TH	TH	TM	TM	TH	TM	TM	TM	TH
M490	1	2346572	ID	ID	AD	TH	TH	ID	ID	TM	TH	ID	TM	TM	ID	AD	AD	TM	TM	AD	ID	TH	TH	TM	ID	ID	TM	TM	AD	TH	TH	TH	TH	AD	TM	AD	TM	TM	TM	TH	TH	TH	TM	TM	TH	TM	TM	TM	TH
M491	1	2346576	ID	ID	AD	TH	TH	ID	ID	TM	TH	ID	TM	TM	ID	AD	AD	TM	TM	AD	ID	TH	TH	TM	ID	ID	TM	TM	AD	TH	TH	TH	TH	AD	TM	AD	TM	TM	TM	TH	TH	TH	TM	TM	TH	TM	TM	TM	TH
M492	1	2347279	ID	ID	AD	TH	TH	ID	ID	TM	TH	ID	TM	TM	ID	AD	AD	TM	TM	AD	ID	TH	TH	TM	ID	ID	TM	TM	AD	TH	TH	TH	TH	AD	TM	AD	TM	TM	TM	TH	TH	TH	TM	TM	TH	TM	TM	TM	TH
M493	1	2347396	ID	ID	AD	TH	TH	ID	ID	TM	TH	ID	TM	TM	ID	AD	AD	TM	TM	AD	ID	TH	TH	TM	ID	ID	TM	TM	AD	TH	TH	TH	TH	AD	TM	AD	TM	TM	TM	TH	TH	TH	TM	TM	TH	TM	TM	TM	TH
M494	1	2349629	ID	ID	AD	TH	TH	ID	ID	TM	TH	ID	TM	TM	ID	AD	AD	TM	TM	AD	ID	TH	TH	TM	ID	ID	TM	TM	AD	TH	TH	TH	TH	AD	TM	AD	TM	TM	TM	TH	TH	TH	TM	TM	TH	TM	TM	AD	TH
M495	1	2349632	ID	ID	AD	TH	TH	ID	ID	TM	TH	ID	TM	TM	ID	AD	AD	TM	TM	AD	ID	TH	TH	TM	ID	ID	TM	TM	AD	TH	TH	TH	TH	AD	TM	AD	TM	TM	TM	TH	TH	TH	TM	TM	TH	TM	TM	AD	TH
M496	1	2350992	ID	ID	AD	TH	TH	ID	ID	TM	TH	ID	TM	TM	ID	AD	AD	TM	TM	AD	ID	TH	TH	TM	ID	ID	TM	TM	AD	TH	TH	TH	TH	AD	TM	AD	TM	TM	TM	TH	TH	TH	TM	TM	TH	TM	TM	AD	TH
M497	1	2351898	ID	ID	AD	TH	TH	ID	ID	TM	TH	ID	TM	TM	ID	AD	AD	TM	TM	AD	ID	TH	TH	TM	ID	ID	TM	TM	AD	TH	TH	TH	TH	AD	TM	AD	TM	TM	TM	TH	TH	TH	TM	TM	TH	TM	TM	AD	TH
M498	1	2353682	ID	ID	AD	TH	TH	ID	ID	TM	TH	ID	TM	TM	ID	AD	AD	TM	TM	AD	ID	TH	TH	TM	ID	ID	TM	TM	AD	TH	TH	TH	TH	AD	TM	AD	TM	TM	TM	TH	TH	TH	TM	TM	TH	TM	TM	AD	TH
M499	1	2353818	ID	ID	AD	TH	TH	ID	ID	TM	TH	ID	TM	TM	ID	AD	AD	TM	TM	AD	ID	TH	TH	TM	ID	ID	TM	TM	AD	TH	TH	TH	TH	AD	TM	AD	TM	TM	TM	TH	TH	TH	TM	TM	TH	TM	TM	AD	TH
M500	1	2353983	ID	ID	AD	TH	TH	ID	ID	TM	TH	ID	TM	TM	ID	AD	AD	TM	TM	AD	ID	TH	TH	TM	ID	ID	TM	TM	AD	TH	TH	TH	TH	AD	TM	AD	TM	TM	TM	TH	TH	TH	TM	TM	TH	TM	TM	AD	TH
M501	1	2354054	ID	ID	AD	TH	TH	ID	ID	TM	TH	ID	TM	TM	ID	AD	AD	TM	TM	AD	ID	TH	TH	TM	ID	ID	TM	TM	AD	TH	TH	TH	TH	AD	TM	AD	TM	TM	TM	TH	TH	TH	TM	TM	TH	TM	TM	AD	TH
M502	1	2356810	ID	ID	AD	TH	TH	ID	ID	TM	TH	ID	TM	TM	ID	AD	AD	TM	TM	AD	ID	TH	TH	TM	ID	ID	TM	TM	AD	TH	TH	TH	TH	AD	TM	AD	TM	TM	TM	TH	TH	TH	TM	TM	TH	TM	TM	AD	TH
M503	1	2356895	ID	ID	AD	TH	TH	ID	ID	TM	TH	ID	TM	TM	ID	AD	AD	TM	TM	AD	ID	TH	TH	TM	ID	ID	TM	TM	AD	TH	TH	TH	TH	AD	TM	AD	TM	TM	TM	TH	TH	TH	TM	TM	TH	TM	TM	AD	TH
M504	1	2356930	ID	ID	AD	TH	TH	ID	ID	TM	TH	ID	TM	TM	ID	AD	AD	TM	TM	AD	ID	TH	TH	TM	ID	ID	TM	TM	AD	TH	TH	TH	TH	AD	TM	AD	TM	TM	TM	TH	TH	TH	TM	TM	TH	TM	TM	AD	TH
M505	1	2357793	ID	ID	AD	TH	TH	ID	ID	TM	TH	ID	TM	TM	ID	AD	AD	TM	TM	AD	ID	TH	TH	TM	ID	ID	TM	TM	AD	TH	TH	TH	TH	AD	TM	AD	TM	TM	TM	TH	TH	TH	TM	TM	TH	TM	TM	AD	TH
M506	1	2357962	ID	ID	AD	TH	TH	ID	ID	TM	TH	ID	TM	TM	ID	AD	AD	TM	TM	AD	ID	TH	TH	TM	ID	ID	TM	TM	AD	TH	TH	TH	TH	AD	TM	AD	TM	TM	TM	TH	TH	TH	TM	TM	TH	TM	TM	AD	TH
M507	1	2358228	ID	ID	AD	TH	TH	ID	ID	TM	TH	ID	TM	TM	ID	AD	AD	TM	TM	AD	ID	TH	TH	TM	ID	ID	TM	TM	AD	TH	TH	TH	TH	AD	TM	AD	TM	TM	TM	TH	TH	TH	TM	TM	TH	TM	TM	AD	TH
M508	1	2358238	ID	ID	AD	TH	TH	ID	ID	TM	TH	ID	TM	TM	ID	AD	AD	TM	TM	AD	ID	TH	TH	TM	ID	ID	TM	TM	AD	TH	TH	TH	TH	AD	TM	AD	TM	TM	TM	TH	TH	TH	TM	TM	TH	TM	TM	AD	TH
M509	1	2358365	ID	ID	AD	TH	TH	ID	ID	TM	TH	ID	TM	TM	ID	AD	AD	TM	TM	AD	ID	TH	TH	TM	ID	ID	TM	TM	AD	TH	TH	TH	TH	AD	TM	AD	TM	TM	TM	TH	TH	TH	TM	TM	TH	TM	TM	AD	TH
M510	1	2361985	ID	ID	AD	TH	TH	ID	ID	TM	TH	ID	TM	TM	ID	AD	AD	TM	TM	AD	ID	TH	TH	TM	ID	ID	TM	TM	AD	TH	TH	TH	TH	AD	TM	AD	TM	TM	TM	TH	TH	TH	TM	TM	TH	TM	TM	AD	TH
M511	1	2362055	ID	ID	AD	TH	TH	ID	ID	TM	TH	ID	TM	TM	ID	AD	AD	TM	TM	AD	ID	TH	TH	TM	ID	ID	TM	TM	AD	TH	TH	TH	TH	AD	TM	AD	TM	TM	TM	TH	TH	TH	TM	TM	TH	TM	TM	AD	TH
M512	1	2362426	ID	ID	AD	TH	TH	ID	ID	TM	TH	ID	TM	TM	ID	AD	AD	TM	TM	AD	ID	TH	TH	TM	ID	ID	TM	TM	AD	TH	TH	TH	TH	AD	TM	AD	TM	TM	TM	TH	TH	TH	TM	TM	TH	TM	TM	AD	TH
M513	1	2362525	ID	ID	AD	TH	TH	ID	ID	TM	TH	ID	TM	TM	ID	AD	AD	TM	TM	AD	ID	TH	TH	TM	ID	ID	TM	TM	AD	TH	TH	TH	TH	AD	TM	AD	TM	TM	TM	TH	TH	TH	TM	TM	TH	TM	TM	AD	TH
M514	1	2362701	ID	ID	AD	TH	TH	ID	ID	TM	TH	ID	TM	TM	ID	AD	AD	TM	TM	AD	ID	TH	TH	TM	ID	ID	TM	TM	AD	TH	TH	TH	TH	AD	TM	AD	TM	TM	TM	TH	TH	TH	TM	TM	TH	TM	TM	AD	TH
M515	1	2362780	ID	ID	AD	TH	TH	ID	ID	TM	TH	ID	TM	TM	ID	AD	AD	TM	TM	AD	ID	TH	TH	TM	ID	ID	TM	TM	AD	TH	TH	TH	TH	AD	TM	AD	TM	TM	TM	TH	TH	TH	TM	TM	TH	TM	TM	AD	TH
M516	1	2363478	ID	ID	AD	TH	TH	ID	ID	TM	TH	ID	TM	TM	ID	AD	AD	TM	TM	AD	ID	TH	TH	TM	ID	ID	TM	TM	AD	TH	TH	TH	TH	AD	TM	AD	TM	TM	TM	TH	TH	TH	TM	TM	TH	TM	TM	AD	TH
M517	1	2363495	ID	ID	AD	TH	TH	ID	ID	TM	TH	ID	TM	TM	ID	AD	AD	TM	TM	AD	ID	TH	TH	TM	ID	ID	TM	TM	AD	TH	TH	TH	TH	AD	TM	AD	TM	TM	TM	TH	TH	TH	TM	TM	TH	TM	TM	AD	TH
M518	1	2367938	ID	ID	AD	TH	TH	ID	ID	TM	TH	ID	TM	TM	ID	AD	AD	TM	TM	AD	ID	TH	TH	TM	ID	ID	TM	TM	AD	TH	TH	TH	TH	AD	TM	AD	TM	TM	TM	TH	TH	TH	TM	TM	TH	TM	TM	AD	TH
M519	1	2368062	ID	ID	AD	TH	TH	ID	ID	TM	TH	ID	TM	TM	ID	AD	AD	TM	TM	AD	ID	TH	TH	TM	ID	ID	TM	TM	AD	TH	TH	TH	TH	AD	TM	AD	TM	TM	TM	TH	TH	TH	TM	TM	TH	TM	TM	AD	TH
M520	1	2368073	ID	ID	AD	TH	TH	ID	ID	TM	TH	ID	TM	TM	ID	AD	AD	TM	TM	AD	ID	TH	TH	TM	ID	ID	TM	TM	AD	TH	TH	TH	TH	AD	TM	AD	TM	TM	TM	TH	TH	TH	TM	TM	TH	TM	TM	AD	TH
M521	1	2368211	ID	ID	AD	TH	TH	ID	ID	TM	TH	ID	TM	TM	ID	AD	AD	TM	TM	AD	ID	TH	TH	TM	ID	ID	TM	TM	AD	TH	TH	TH	TH	AD	TM	AD	TM	TM	TM	TH	TH	TH	TM	TM	TH	TM	TM	AD	TH
M522	1	2369091	ID	ID	AD	TH	TH	ID	ID	TM	TH	ID	TM	TM	ID	AD	AD	TM	TM	AD	ID	TH	TH	TM	ID	ID	TM	TM	AD	TH	TH	TH	TH	AD	TM	AD	TM	TM	TM	TH	TH	TH	TM	TM	TH	TM	TM	AD	TH
M523	1	2369300	ID	ID	AD	TH	TH	ID	ID	TM	TH	ID	TM	TM	ID	AD	AD	TM	TM	AD	ID	TH	TH	TM	ID	ID	TM	TM	AD	TH	TH	TH	TH	AD	TM	AD	TM	TM	TM	TH	TH	TH	TM	TM	TH	TM	TM	AD	TH
M524	1	2370874	ID	ID	AD	TH	TH	ID	ID	TM	TH	ID	TM	TM	ID	AD	AD	TM	TM	AD	ID	TH	TH	TM	ID	ID	TM	TM	AD	TH	TH	TH	TH	AD	TM	AD	TM	TM	TM	TH	TH	TH	TM	TM	TH	TM	TM	AD	TH
M525	1	2371390	ID	ID	AD	TH	TH	ID	ID	TM	TH	ID	TM	TM	ID	AD	AD	TM	TM	AD	ID	TH	TH	TM	ID	ID	TM	TM	AD	TH	TH	TH	TH	AD	TM	AD	TM	TM	TM	TH	TH	TH	TM	TM	TH	TM	TM	AD	TH
M526	1	2371498	ID	ID	AD	TH	TH	ID	ID	TM	TH	ID	TM	TM	ID	AD	AD	TM	TM	AD	ID	TH	TH	TM	ID	ID	TM	TM	AD	TH	TH	TH	TH	AD	TM	AD	TM	TM	TM	TH	TH	TH	TM	TM	TH	TM	TM	AD	TH
M527	1	2372029	ID	ID	AD	TH	TH	ID	ID	TM	TH	ID	TM	TM	ID	AD	AD	TM	TM	AD	ID	TH	TH	TM	ID	ID	TM	TM	AD	TH	TH	TH	TH	AD	TM	AD	TM	TM	TM	TH	TH	TH	TM	TM	TH	TM	TM	AD	TH
M528	1	2373718	ID	ID	AD	TH	TH	ID	ID	TM	TH	ID	TM	TM	ID	AD	AD	TM	TM	AD	ID	TH	TH	TM	ID	ID	TM	TM	AD	TH	TH	TH	TH	AD	TM	AD	TM	TM	TM	TH	TH	TH	TM	TM	TH	TM	TM	AD	TH
M529	1	2373770	ID	ID	AD	TH	TH	ID	ID	TM	TH	ID	TM	TM	ID	AD	AD	TM	TM	AD	ID	TH	TH	TM	ID	ID	TM	TM	AD	TH	TH	TH	TH	AD	TM	AD	TM	TM	TM	TH	TH	TH	TM	TM	TH	TM	TM	AD	TH
M530	1	2374495	ID	ID	AD	TH	TH	ID	ID	TM	TH	ID	TM	TM	ID	AD	AD	TM	TM	AD	ID	TH	TH	TM	ID	ID	TM	TM	AD	TH	TH	TH	TH	AD	TM	AD	TM	TM	TM	TH	TH	TH	TM	TM	TH	TM	TM	AD	TH
M531	1	2374616	ID	ID	AD	TH	TH	ID	ID	TM	TH	ID	TM	TM	ID	AD	AD	TM	TM	AD	ID	TH	TH	TM	ID	ID	TM	TM	AD	TH	TH	TH	TH	AD	TM	AD	TM	TM	TM	TH	TH	TH	TM	TM	TH	TM	TM	AD	TH
M532	1	2375066	ID	ID	AD	TH	TH	ID	ID	TM	TH	ID	TM	TM	ID	AD	AD	TM	TM	AD	ID	TH	TH	TM	ID	ID	TM	TM	AD	TH	TH	TH	TH	AD	TM	AD	TM	TM	TM	TH	TH	TH	TM	TM	TH	TM	TM	AD	TH
M533	1	2375481	ID	ID	AD	TH	TH	ID	ID	TM	TH	ID	TM	TM	ID	AD	AD	TM	TM	AD	ID	TH	TH	TM	ID	ID	TM	TM	AD	TH	TH	TH	TH	AD	TM	AD	TM	TM	TM	TH	TH	TH	TM	TM	TH	TM	TM	AD	TH
M534	1	2375572	ID	ID	AD	TH	TH	ID	ID	TM	TH	ID	TM	TM	ID	AD	AD	TM	TM	AD	ID	TH	TH	TM	ID	ID	TM	TM	AD	TH	TH	TH	TH	AD	TM	AD	TM	TM	TM	TH	TH	TH	TM	TM	TH	TM	TM	AD	TH
M535	1	2376006	ID	ID	AD	TH	TH	ID	ID	TM	TH	ID	TM	TM	ID	AD	AD	TM	TM	AD	ID	TH	TH	TM	ID	ID	TM	TM	AD	TH	TH	TH	TH	AD	TM	AD	TM	TM	TM	TH	TH	TH	TM	TM	TH	TM	TM	AD	TH
M536	1	2376680	ID	ID	AD	TH	TH	ID	ID	TM	TH	ID	TM	TM	ID	AD	AD	TM	TM	AD	ID	TH	TH	TM	ID	ID	TM	TM	AD	TH	TH	TH	TH	AD	TM	AD	TM	TM	TM	TH	TH	TH	TM	TM	TH	TM	TM	AD	TH
M537	1	2376772	ID	ID	AD	TH	TH	ID	ID	TM	TH	ID	TM	TM	ID	AD	AD	TM	TM	AD	ID	TH	TH	TM	ID	ID	TM	TM	AD	TH	TH	TH	TH	AD	TM	AD	TM	TM	TM	TH	TH	TH	TM	TM	TH	TM	TM	AD	TH
M538	1	2376850	ID	ID	AD	TH	TH	ID	ID	TM	TH	ID	TM	TM	ID	AD	AD	TM	TM	AD	ID	TH	TH	TM	ID	ID	TM	TM	AD	TH	TH	TH	TH	AD	TM	AD	TM	TM	TM	TH	TH	TH	TM	TM	TH	TM	TM	AD	TH
M539	1	2376871	ID	ID	AD	TH	TH	ID	ID	TM	TH	ID	TM	TM	ID	AD	AD	TM	TM	AD	ID	TH	TH	TM	ID	ID	TM	TM	AD	TH	TH	TH	TH	AD	TM	AD	TM	TM	TM	TH	TH	TH	TM	TM	TH	TM	TM	AD	TH
M540	1	2376968	ID	ID	AD	TH	TH	ID	ID	TM	TH	ID	TM	TM	ID	AD	AD	TM	TM	AD	ID	TH	TH	TM	ID	ID	TM	TM	AD	TH	TH	TH	TH	AD	TM	AD	TM	TM	TM	TH	TH	TH	TM	TM	TH	TM	TM	AD	TH
M541	1	2376992	ID	ID	AD	TH	TH	ID	ID	TM	TH	ID	TM	TM	ID	AD	AD	TM	TM	AD	ID	TH	TH	TM	ID	ID	TM	TM	AD	TH	TH	TH	TH	AD	TM	AD	TM	TM	TM	TH	TH	TH	TM	TM	TH	TM	TM	AD	TH
M542	1	2377010	ID	ID	AD	TH	TH	ID	ID	TM	TH	ID	TM	TM	ID	AD	AD	TM	TM	AD	ID	TH	TH	TM	ID	ID	TM	TM	AD	TH	TH	TH	TH	AD	TM	AD	TM	TM	TM	TH	TH	TH	TM	TM	TH	TM	TM	AD	TH
M543	1	2377029	ID	ID	AD	TH	TH	ID	ID	TM	TH	ID	TM	TM	ID	AD	AD	TM	TM	AD	ID	TH	TH	TM	ID	ID	TM	TM	AD	TH	TH	TH	TH	AD	TM	AD	TM	TM	TM	TH	TH	TH	TM	TM	TH	TM	TM	AD	TH
M544	1	2377053	ID	ID	AD	TH	TH	ID	ID	TM	TH	ID	TM	TM	ID	AD	AD	TM	TM	AD	ID	TH	TH	TM	ID	ID	TM	TM	AD	TH	TH	TH	TH	AD	TM	AD	TM	TM	TM	TH	TH	TH	TM	TM	TH	TM	TM	AD	TH
M545	1	2377056	ID	ID	AD	TH	TH	ID	ID	TM	TH	ID	TM	TM	ID	AD	AD	TM	TM	AD	ID	TH	TH	TM	ID	ID	TM	TM	AD	TH	TH	TH	TH	AD	TM	AD	TM	TM	TM	TH	TH	TH	TM	TM	TH	TM	TM	AD	TH
M546	1	2377133	ID	ID	AD	TH	TH	ID	ID	TM	TH	ID	TM	TM	ID	AD	AD	TM	TM	AD	ID	TH	TH	TM	ID	ID	TM	TM	AD	TH	TH	TH	TH	AD	TM	AD	TM	TM	TM	TH	TH	TH	TM	TM	TH	TM	TM	AD	TH
M547	1	2377149	ID	ID	AD	TH	TH	ID	ID	TM	TH	ID	TM	TM	ID	AD	AD	TM	TM	AD	ID	TH	TH	TM	ID	ID	TM	TM	AD	TH	TH	TH	TH	AD	TM	AD	TM	TM	TM	TH	TH	TH	TM	TM	TH	TM	TM	AD	TH
M548	1	2377371	ID	ID	AD	TH	TH	ID	ID	TM	TH	ID	TM	TM	ID	AD	AD	TM	TM	AD	ID	TH	TH	TM	ID	ID	TM	TM	AD	TH	TH	TH	TH	AD	TM	AD	TM	TM	TM	TH	TH	TH	TM	TM	TH	TM	TM	AD	TH
M549	1	2378286	ID	ID	AD	TH	TH	ID	ID	TM	TH	ID	TM	TM	ID	AD	AD	TM	TM	AD	ID	TH	TH	TM	ID	ID	TM	TM	AD	TH	TH	TH	TH	AD	TM	AD	TM	TM	TM	TH	TH	TH	TM	TM	TH	TM	TM	AD	TH
M550	1	2378326	ID	ID	AD	TH	TH	ID	ID	TM	TH	ID	TM	TM	ID	AD	AD	TM	TM	AD	ID	TH	TH	TM	ID	ID	TM	TM	AD	TH	TH	TH	TH	AD	TM	AD	TM	TM	TM	TH	TH	TH	TM	TM	TH	TM	TM	AD	TH
M551	1	2378538	ID	ID	AD	TH	TH	ID	ID	TM	TH	ID	TM	TM	ID	AD	AD	TM	TM	AD	ID	TH	TH	TM	ID	ID	TM	TM	AD	TH	TH	TH	TH	AD	TM	AD	TM	TM	TM	TH	TH	TH	TM	TM	TH	TM	TM	AD	TH
M552	1	2378844	ID	ID	AD	TH	TH	ID	ID	TM	TH	ID	TM	TM	ID	AD	AD	TM	TM	AD	ID	TH	TH	TM	ID	ID	TM	TM	AD	TH	TH	TH	TH	AD	TM	AD	TM	TM	TM	TH	TH	TH	TM	TM	TH	TM	TM	AD	TH
M553	1	2379539	ID	ID	AD	TH	TH	ID	ID	TM	TH	ID	TM	TM	ID	AD	AD	TM	TM	AD	ID	TH	TH	TM	ID	ID	TM	TM	AD	TH	TH	TH	TH	AD	TM	AD	TM	TM	TM	TH	TH	TH	TM	TM	TH	TM	TM	AD	TH
M554	1	2379828	ID	ID	AD	TH	TH	ID	ID	TM	TH	ID	TM	TM	ID	AD	AD	TM	TM	AD	ID	TH	TH	TM	ID	ID	TM	TM	AD	TH	TH	TH	TH	AD	TM	AD	TM	TM	TM	TH	TH	TH	TM	TM	TH	TM	TM	AD	TH
M555	1	2379974	ID	ID	AD	TH	TH	ID	ID	TM	TH	ID	TM	TM	ID	AD	AD	TM	TM	AD	ID	TH	TH	TM	ID	ID	TM	TM	AD	TH	TH	TH	TH	AD	TM	AD	TM	TM	TM	TH	TH	TH	TM	TM	TH	TM	TM	AD	TH
M556	1	2380094	ID	ID	AD	TH	TH	ID	ID	TM	TH	ID	TM	TM	ID	AD	AD	TM	TM	AD	ID	TH	TH	TM	ID	ID	TM	TM	AD	TH	TH	TH	TH	AD	TM	AD	TM	TM	TM	TH	TH	TH	TM	TM	TH	TM	TM	AD	TH
M557	1	2380107	ID	ID	AD	TH	TH	ID	ID	TM	TH	ID	TM	TM	ID	AD	AD	TM	TM	AD	ID	TH	TH	TM	ID	ID	TM	TM	AD	TH	TH	TH	TH	AD	TM	AD	TM	TM	TM	TH	TH	TH	TM	TM	TH	TM	TM	AD	TH
M558	1	2380135	ID	ID	AD	TH	TH	ID	ID	TM	TH	ID	TM	TM	ID	AD	AD	TM	TM	AD	ID	TH	TH	TM	ID	ID	TM	TM	AD	TH	TH	TH	TH	AD	TM	AD	TM	TM	TM	TH	TH	TH	TM	TM	TH	TM	TM	AD	TH
M559	1	2380312	ID	ID	AD	TH	TH	ID	ID	TM	TH	ID	TM	TM	ID	AD	AD	TM	TM	AD	ID	TH	TH	TM	ID	ID	TM	TM	AD	TH	TH	TH	TH	AD	TM	AD	TM	TM	TM	TH	TH	TH	TM	TM	TH	TM	TM	AD	TH
M560	1	2380336	ID	ID	AD	TH	TH	ID	ID	TM	TH	ID	TM	TM	ID	AD	AD	TM	TM	AD	ID	TH	TH	TM	ID	ID	TM	TM	AD	TH	TH	TH	TH	AD	TM	AD	TM	TM	TM	TH	TH	TH	TM	TM	TH	TM	TM	AD	TH
M561	1	2380820	ID	ID	AD	TH	TH	ID	ID	TM	TH	ID	TM	TM	ID	AD	AD	TM	TM	AD	ID	TH	TH	TM	ID	ID	TM	TM	AD	TH	TH	TH	TH	AD	TM	AD	TM	TM	TM	TH	TH	TH	TM	TM	TH	TM	TM	AD	TH
M562	1	2381814	ID	ID	AD	TH	TH	ID	ID	TM	TH	ID	TM	TM	ID	AD	AD	TM	TM	AD	ID	TH	TH	TM	ID	ID	TM	TM	AD	TH	TH	TH	TH	AD	TM	AD	TM	TM	TM	TH	TH	TH	TM	TM	TH	TM	TM	AD	TH
M563	1	2381847	ID	ID	AD	TH	TH	ID	ID	TM	TH	ID	TM	TM	ID	AD	AD	TM	TM	AD	ID	TH	TH	TM	ID	ID	TM	TM	AD	TH	TH	TH	TH	AD	TM	AD	TM	TM	TM	TH	TH	TH	TM	TM	TH	TM	TM	AD	TH
M564	1	2382722	ID	ID	AD	TH	TH	ID	ID	TM	TH	ID	TM	TM	ID	AD	AD	TM	TM	AD	ID	TH	TH	TM	ID	ID	TM	TM	AD	TH	TH	TH	TH	AD	TM	AD	TM	TM	TM	TH	TH	TH	TM	TM	TH	TM	TM	AD	TH
M565	1	2382899	ID	ID	AD	TH	TH	ID	ID	TM	TH	ID	TM	TM	ID	AD	AD	TM	TM	AD	ID	TH	TH	TM	ID	ID	TM	TM	AD	TH	TH	TH	TH	AD	TM	AD	TM	TM	TM	TH	TH	TH	TM	TM	TH	TM	TM	AD	TH
M566	1	2382923	ID	ID	AD	TH	TH	ID	ID	TM	TH	ID	TM	TM	ID	AD	AD	TM	TM	AD	ID	TH	TH	TM	ID	ID	TM	TM	AD	TH	TH	TH	TH	AD	TM	AD	TM	TM	TM	TH	TH	TH	TM	TM	TH	TM	TM	AD	TH
M567	1	2382981	ID	ID	AD	TH	TH	ID	ID	TM	TH	ID	TM	TM	ID	AD	AD	TM	TM	AD	ID	TH	TH	TM	ID	ID	TM	TM	AD	TH	TH	TH	TH	AD	TM	AD	TM	TM	TM	TH	TH	TH	TM	TM	TH	TM	TM	AD	TH
M568	1	2383042	ID	ID	AD	TH	TH	ID	ID	TM	TH	ID	TM	TM	ID	AD	AD	TM	TM	AD	ID	TH	TH	TM	ID	ID	TM	TM	AD	TH	TH	TH	TH	AD	TM	AD	TM	TM	TM	TH	TH	TH	TM	TM	TH	TM	TM	AD	TH
M569	1	2383691	ID	ID	AD	TH	TH	ID	ID	TM	TH	ID	TM	TM	ID	AD	AD	TM	TM	AD	ID	TH	TH	TM	ID	ID	TM	TM	AD	TH	TH	TH	TH	AD	TM	AD	TM	TM	TM	TH	TH	TH	TM	TM	TH	TM	TM	AD	TH
M570	1	2384263	ID	ID	AD	TH	TH	ID	ID	TM	TH	ID	TM	TM	ID	AD	AD	TM	TM	AD	ID	TH	TH	TM	ID	ID	TM	TM	AD	TH	TH	TH	TH	AD	TM	AD	TM	TM	TM	TH	TH	TH	TM	TM	TH	TM	TM	AD	TH
M571	1	2384277	ID	ID	AD	TH	TH	ID	ID	TM	TH	ID	TM	TM	ID	AD	AD	TM	TM	AD	ID	TH	TH	TM	ID	ID	TM	TM	AD	TH	TH	TH	TH	AD	TM	AD	TM	TM	TM	TH	TH	TH	TM	TM	TH	TM	TM	AD	TH
M572	1	2384294	ID	ID	AD	TH	TH	ID	ID	TM	TH	ID	TM	TM	ID	AD	AD	TM	TM	AD	ID	TH	TH	TM	ID	ID	TM	TM	AD	TH	TH	TH	TH	AD	TM	AD	TM	TM	TM	TH	TH	TH	TM	TM	TH	TM	TM	AD	TH
M573	1	2384307	ID	ID	AD	TH	TH	ID	ID	TM	TH	ID	TM	TM	ID	AD	AD	TM	TM	AD	ID	TH	TH	TM	ID	ID	TM	TM	AD	TH	TH	TH	TH	AD	TM	AD	TM	TM	TM	TH	TH	TH	TM	TM	TH	TM	TM	AD	TH
M574	1	2384430	ID	ID	AD	TH	TH	ID	ID	TM	TH	ID	TM	TM	ID	AD	AD	TM	TM	AD	ID	TH	TH	TM	ID	ID	TM	TM	AD	TH	TH	TH	TH	AD	TM	AD	TM	TM	TM	TH	TH	TH	TM	TM	TH	TM	TM	AD	TH
M575	1	2384431	ID	ID	AD	TH	TH	ID	ID	TM	TH	ID	TM	TM	ID	AD	AD	TM	TM	AD	ID	TH	TH	TM	ID	ID	TM	TM	AD	TH	TH	TH	TH	AD	TM	AD	TM	TM	TM	TH	TH	TH	TM	TM	TH	TM	TM	AD	TH
M576	1	2384432	ID	ID	AD	TH	TH	ID	ID	TM	TH	ID	TM	TM	ID	AD	AD	TM	TM	AD	ID	TH	TH	TM	ID	ID	TM	TM	AD	TH	TH	TH	TH	AD	TM	AD	TM	TM	TM	TH	TH	TH	TM	TM	TH	TM	TM	AD	TH
M577	1	2384618	ID	ID	AD	TH	TH	ID	ID	TM	TH	ID	TM	TM	ID	AD	AD	TM	TM	AD	ID	TH	TH	TM	ID	ID	TM	TM	AD	TH	TH	TH	TH	AD	TM	AD	TM	TM	TM	TH	TH	TH	TM	TM	TH	TM	TM	AD	TH
M578	1	2384619	ID	ID	AD	TH	TH	ID	ID	TM	TH	ID	TM	TM	ID	AD	AD	TM	TM	AD	ID	TH	TH	TM	ID	ID	TM	TM	AD	TH	TH	TH	TH	AD	TM	AD	TM	TM	TM	TH	TH	TH	TM	TM	TH	TM	TM	AD	TH
M579	1	2384773	ID	ID	AD	TH	TH	ID	ID	TM	TH	ID	TM	TM	ID	AD	AD	TM	TM	AD	ID	TH	TH	TM	ID	ID	TM	TM	AD	TH	TH	TH	TH	AD	TM	AD	TM	TM	TM	TH	TH	TH	TM	TM	TH	TM	TM	AD	TH
M580	1	2385518	ID	ID	AD	TH	TH	ID	ID	TM	TH	ID	TM	TM	ID	AD	AD	TM	TM	AD	ID	TH	TH	TM	ID	ID	TM	TM	AD	TH	TH	TH	TH	AD	TM	AD	TM	TM	TM	TH	TH	TH	TM	TM	TH	TM	TM	AD	TH
M581	1	2385592	ID	ID	AD	TH	TH	ID	ID	TM	TH	ID	TM	TM	ID	AD	AD	TM	TM	AD	ID	TH	TH	TM	ID	ID	TM	TM	AD	TH	TH	TH	TH	AD	TM	AD	TM	TM	TM	TH	TH	TH	TM	TM	TH	TM	TM	AD	TH
M582	1	2385780	ID	ID	AD	TH	TH	ID	ID	TM	TH	ID	TM	TM	ID	AD	AD	TM	TM	AD	ID	TH	TH	TM	ID	ID	TM	TM	AD	TH	TH	TH	TH	AD	TM	AD	TM	TM	TM	TH	TH	TH	TM	TM	TH	TM	TM	AD	TH
M583	1	2385810	ID	ID	AD	TH	TH	ID	ID	TM	TH	ID	TM	TM	ID	AD	AD	TM	TM	AD	ID	TH	TH	TM	ID	ID	TM	TM	AD	TH	TH	TH	TH	AD	TM	AD	TM	TM	TM	TH	TH	TH	TM	TM	TH	TM	TM	AD	TH
M584	1	2385833	ID	ID	AD	TH	TH	ID	ID	TM	TH	ID	TM	TM	ID	AD	AD	TM	TM	AD	ID	TH	TH	TM	ID	ID	TM	TM	AD	TH	TH	TH	TH	AD	TM	AD	TM	TM	TM	TH	TH	TH	TM	TM	TH	TM	TM	AD	TH
M585	1	2385848	ID	ID	AD	TH	TH	ID	ID	TM	TH	ID	TM	TM	ID	AD	AD	TM	TM	AD	ID	TH	TH	TM	ID	ID	TM	TM	AD	TH	TH	TH	TH	AD	TM	AD	TM	TM	TM	TH	TH	TH	TM	TM	TH	TM	TM	AD	TH
M586	1	2385878	ID	ID	AD	TH	TH	ID	ID	TM	TH	ID	TM	TM	ID	AD	AD	TM	TM	AD	ID	TH	TH	TM	ID	ID	TM	TM	AD	TH	TH	TH	TH	AD	TM	AD	TM	TM	TM	TH	TH	TH	TM	TM	TH	TM	TM	AD	TH
M587	1	2385977	ID	ID	AD	TH	TH	ID	ID	TM	TH	ID	TM	TM	ID	AD	AD	TM	TM	AD	ID	TH	TH	TM	ID	ID	TM	TM	AD	AD	TH	TH	TH	AD	TM	AD	TM	TM	TM	TH	TH	TH	TM	TM	TH	TM	TM	AD	TH
M588	1	2386037	ID	ID	AD	TH	TH	ID	ID	TM	TH	ID	TM	TM	ID	AD	AD	TM	TM	AD	ID	TH	TH	TM	ID	ID	TM	TM	AD	AD	TH	TH	TH	AD	TM	AD	TM	TM	TM	TH	TH	TH	TM	TM	TH	TM	TM	AD	TH
M589	1	2386074	ID	ID	AD	TH	TH	ID	ID	TM	TH	ID	TM	TM	ID	AD	AD	TM	TM	AD	ID	TH	TH	TM	ID	ID	TM	TM	AD	AD	TH	TH	TH	AD	TM	AD	TM	TM	TM	TH	TH	TH	TM	TM	TH	TM	TM	AD	TH
M590	1	2386080	ID	ID	AD	TH	TH	ID	ID	TM	TH	ID	TM	TM	ID	AD	AD	TM	TM	AD	ID	TH	TH	TM	ID	ID	TM	TM	AD	AD	TH	TH	TH	AD	TM	AD	TM	TM	TM	TH	TH	TH	TM	TM	TH	TM	TM	AD	TH
M591	1	2386087	ID	ID	AD	TH	TH	ID	ID	TM	TH	ID	TM	TM	ID	AD	AD	TM	TM	AD	ID	TH	TH	TM	ID	ID	TM	TM	AD	AD	TH	TH	TH	AD	TM	AD	TM	TM	TM	TH	TH	TH	TM	TM	TH	TM	TM	AD	TH
M592	1	2386093	ID	ID	AD	TH	TH	ID	ID	TM	TH	ID	TM	TM	ID	AD	AD	TM	TM	AD	ID	TH	TH	TM	ID	ID	TM	TM	AD	AD	TH	TH	TH	AD	TM	AD	TM	TM	TM	TH	TH	TH	TM	TM	TH	TM	TM	AD	TH
M593	1	2386117	ID	ID	AD	TH	TH	ID	ID	TM	TH	ID	TM	TM	ID	AD	AD	TM	TM	AD	ID	TH	TH	TM	ID	ID	TM	TM	AD	AD	TH	TH	TH	AD	TM	AD	TM	TM	TM	TH	TH	TH	TM	TM	TH	TM	TM	AD	TH
M594	1	2386149	ID	ID	AD	TH	TH	ID	ID	TM	TH	ID	TM	TM	ID	AD	AD	TM	TM	AD	ID	TH	TH	TM	ID	ID	TM	TM	AD	AD	TH	TH	TH	AD	TM	AD	TM	TM	TM	TH	TH	TH	TM	TM	TH	TM	TM	AD	TH
M595	1	2386153	ID	ID	AD	TH	TH	ID	ID	TM	TH	ID	TM	TM	ID	AD	AD	TM	TM	AD	ID	TH	TH	TM	ID	ID	TM	TM	AD	AD	TH	TH	TH	AD	TM	AD	TM	TM	TM	TH	TH	TH	TM	TM	TH	TM	TM	AD	TH
M596	1	2386178	ID	ID	AD	TH	TH	ID	ID	TM	TH	ID	TM	TM	ID	AD	AD	TM	TM	AD	ID	TH	TH	TM	ID	ID	TM	TM	AD	AD	TH	TH	TH	AD	TM	AD	TM	TM	TM	TH	TH	TH	TM	TM	TH	TM	TM	AD	TH
M597	1	2386188	ID	ID	AD	TH	TH	ID	ID	TM	TH	ID	TM	TM	ID	AD	AD	TM	TM	AD	ID	TH	TH	TM	ID	ID	TM	TM	AD	AD	TH	TH	TH	AD	TM	AD	TM	TM	TM	TH	TH	TH	TM	TM	TH	TM	TM	AD	TH
M598	1	2386217	ID	ID	AD	TH	TH	ID	ID	TM	TH	ID	TM	TM	ID	AD	AD	TM	TM	AD	ID	TH	TH	TM	ID	ID	TM	TM	AD	TM	TH	TH	TM	AD	TM	AD	TM	TM	TM	TH	TH	TH	TM	TM	TH	TM	TM	AD	TH
M599	1	2386222	ID	ID	AD	TH	TH	ID	ID	TM	TH	ID	TM	TM	ID	AD	AD	TM	TM	AD	ID	TH	TH	TM	ID	ID	TM	TM	AD	TM	TH	TH	TM	AD	TM	AD	TM	TM	TM	TH	TH	TH	TM	TM	TH	TM	TM	AD	TH
M600	1	2386227	ID	ID	AD	TH	TH	ID	ID	TM	TH	ID	TM	TM	ID	AD	AD	TM	TM	AD	ID	TH	TH	TM	ID	ID	TM	TM	AD	TM	TH	TH	TM	AD	TM	AD	TM	TM	TM	TH	TH	TH	TM	TM	TH	TM	TM	AD	TH
M601	1	2386239	ID	ID	AD	TH	TH	ID	ID	TM	TH	ID	TM	TM	ID	AD	AD	TM	TM	AD	ID	TH	TH	TM	ID	ID	TM	TM	AD	TM	TH	TH	TM	AD	TM	AD	TM	TM	TM	TH	TH	TH	TM	TM	TH	TM	TM	AD	TH
M602	1	2386277	ID	ID	AD	TH	TH	ID	ID	TM	TH	ID	TM	TM	ID	AD	AD	TM	TM	AD	ID	TH	TH	TM	ID	ID	TM	TM	AD	TM	TH	TH	TM	AD	TM	AD	TM	TM	TM	TH	TH	TH	TM	TM	TH	TM	TM	AD	TH
M603	1	2386294	ID	ID	AD	TH	TH	ID	ID	TM	TH	ID	TM	TM	ID	AD	AD	TM	TM	AD	ID	TH	TH	TM	ID	ID	TM	TM	AD	TM	TH	TH	TM	AD	TM	AD	TM	TM	TM	TH	TH	TH	TM	TM	TH	TM	TM	AD	TH
M604	1	2386337	ID	ID	AD	TH	TH	ID	ID	TM	TH	ID	TM	TM	ID	AD	AD	TM	TM	AD	ID	TH	TH	TM	ID	ID	TM	TM	AD	TM	TH	TH	TM	AD	TM	AD	TM	TM	TM	TH	TH	TH	TM	TM	TH	TM	TM	AD	TH
M605	1	2386351	ID	ID	AD	TH	TH	ID	ID	TM	TH	ID	TM	TM	ID	AD	AD	TM	TM	AD	ID	TH	TH	TM	ID	ID	TM	TM	AD	TM	TH	TH	TM	AD	TM	AD	TM	TM	TM	TH	TH	TH	TM	TM	TH	TM	TM	AD	TH
M606	1	2386399	ID	ID	AD	TH	TH	ID	ID	TM	TH	ID	TM	TM	ID	AD	AD	TM	TM	AD	ID	TH	TH	TM	ID	ID	TM	TM	AD	TM	TH	TH	TM	AD	TM	AD	TM	TM	TM	TH	TH	TH	TM	TM	TH	TM	TM	AD	TH
M607	1	2386594	ID	ID	AD	TH	TH	ID	ID	TM	TH	ID	TM	TM	ID	AD	AD	TM	TM	AD	ID	TH	TH	TM	ID	ID	TM	TM	AD	TM	TH	TH	TM	AD	TM	AD	TM	TM	TM	TH	TH	TH	TM	TM	TH	TM	TM	AD	TH
M608	1	2386752	ID	ID	AD	TH	TH	ID	ID	TM	TH	ID	TM	TM	ID	AD	AD	TM	TM	AD	ID	TH	TH	TM	ID	ID	TM	TM	AD	TM	TH	TH	TM	AD	TM	AD	TM	TM	TM	TH	TH	TH	TM	TM	TH	TM	TM	AD	TH
M609	1	2386761	ID	ID	AD	TH	TH	ID	ID	TM	TH	ID	TM	TM	ID	AD	AD	TM	TM	AD	ID	TH	TH	TM	ID	ID	TM	TM	AD	TM	TH	TH	TM	AD	TM	AD	TM	TM	TM	TH	TH	TH	TM	TM	TH	TM	TM	AD	TH
M610	1	2386976	ID	ID	AD	TH	TH	ID	ID	TM	TH	ID	TM	TM	ID	AD	AD	TM	TM	AD	ID	TH	TH	TM	ID	ID	TM	TM	AD	TM	TH	TH	TM	AD	TM	AD	TM	TM	TM	TH	TH	TH	TM	TM	TH	TM	TM	AD	TH
M611	1	2387065	ID	ID	AD	TH	TH	ID	ID	TM	TH	ID	TM	TM	ID	AD	AD	TM	TM	AD	ID	TH	TH	TM	ID	ID	TM	TM	AD	TM	TH	TH	TM	AD	TM	AD	TM	TM	TM	TH	TH	TH	TM	TM	TH	TM	TM	AD	TH
M612	1	2387085	ID	ID	AD	TH	TH	ID	ID	TM	TH	ID	TM	TM	ID	AD	AD	TM	TM	AD	ID	TH	TH	TM	ID	ID	TM	TM	AD	TM	TH	TH	TM	AD	TM	AD	TM	TM	TM	TH	TH	TH	TM	TM	TH	TM	TM	AD	TH
M613	1	2387294	ID	ID	AD	TH	TH	ID	ID	TM	TH	ID	TM	TM	ID	AD	AD	TM	TM	AD	ID	TH	TH	TM	ID	ID	TM	TM	AD	TM	TH	TH	TM	AD	TM	AD	TM	TM	TM	TH	TH	TH	TM	TM	TH	TM	TM	AD	TH
M614	1	2387327	ID	ID	AD	TH	TH	ID	ID	TM	TH	ID	TM	TM	ID	AD	AD	TM	TM	AD	ID	TH	TH	TM	ID	ID	TM	TM	AD	TM	TH	TH	TM	AD	TM	AD	TM	TM	TM	TH	TH	TH	TM	TM	TH	TM	TM	AD	TH
M615	1	2387392	ID	ID	AD	TH	TH	ID	ID	TM	TH	ID	TM	TM	ID	AD	AD	TM	TM	AD	ID	TH	TH	TM	ID	ID	TM	TM	AD	TM	TH	TH	TM	AD	TM	AD	TM	TM	TM	TH	TH	TH	TM	TM	TH	TM	TM	AD	TH
M616	1	2387480	ID	ID	AD	TH	TH	ID	ID	TM	TH	ID	TM	TM	ID	AD	AD	TM	TM	AD	ID	TH	TH	TM	ID	ID	TM	TM	AD	TM	TH	TH	TM	AD	TM	AD	TM	TM	TM	TH	TH	TH	TM	TM	TH	TM	TM	AD	TH
M617	1	2387606	ID	ID	AD	TH	TH	ID	ID	TM	TH	ID	TM	TM	ID	AD	AD	TM	TM	AD	ID	TH	TH	TM	ID	ID	TM	TM	AD	TM	TH	TH	TM	AD	TM	AD	TM	TM	TM	TH	TH	TH	TM	TM	TH	TM	TM	AD	TH
M618	1	2387866	ID	ID	AD	TH	TH	ID	ID	TM	TH	ID	TM	TM	ID	AD	AD	TM	TM	AD	ID	TH	TH	TM	ID	ID	TM	TM	AD	TM	TH	TH	TM	AD	TM	AD	TM	TM	TM	TH	TH	TH	TM	TM	TH	TM	TM	AD	TH
M619	1	2388084	ID	ID	AD	TH	TH	ID	ID	TM	TH	ID	TM	TM	ID	AD	AD	TM	TM	AD	ID	TH	TH	TM	ID	ID	TM	TM	AD	TM	TH	TH	TM	AD	TM	AD	TM	TM	TM	TH	TH	TH	TM	TM	TH	TM	TM	AD	TH
M620	1	2388125	ID	ID	AD	TH	TH	ID	ID	TM	TH	ID	TM	TM	ID	AD	AD	TM	TM	AD	ID	TH	TH	TM	ID	ID	TM	TM	AD	TM	TH	TH	TM	AD	TM	AD	TM	TM	TM	TH	TH	TH	TM	TM	TH	TM	TM	AD	TH
M621	1	2388196	ID	ID	AD	TH	TH	ID	ID	TM	TH	ID	TM	TM	ID	AD	AD	TM	TM	AD	ID	TH	TH	TM	ID	ID	TM	TM	AD	TM	TH	TH	TM	AD	TM	AD	TM	TM	TM	TH	TH	TH	TM	TM	TH	TM	TM	AD	TH
M622	1	2388321	ID	ID	AD	TH	TH	ID	ID	TM	TH	ID	TM	TM	ID	AD	AD	TM	TM	AD	ID	TH	TH	TM	ID	ID	TM	TM	AD	TM	TH	TH	TM	AD	TM	AD	TM	TM	TM	TH	TH	TH	TM	TM	TH	TM	TM	AD	TH
M623	1	2388325	ID	ID	AD	TH	TH	ID	ID	TM	TH	ID	TM	TM	ID	AD	AD	TM	TM	AD	ID	TH	TH	TM	ID	ID	TM	TM	AD	TM	TH	TH	TM	AD	TM	AD	TM	TM	TM	TH	TH	TH	TM	TM	TH	TM	TM	AD	TH
M624	1	2388512	ID	ID	AD	TH	TH	ID	ID	TM	TH	ID	TM	TM	ID	AD	AD	TM	TM	AD	ID	TH	TH	TM	ID	ID	TM	TM	AD	TM	TH	TH	TM	AD	TM	AD	TM	TM	TM	TH	TH	TH	TM	TM	TH	TM	TM	AD	TH
M625	1	2388632	ID	ID	AD	TH	TH	ID	ID	TM	TH	ID	TM	TM	ID	AD	AD	TM	TM	AD	ID	TH	TH	TM	ID	ID	TM	TM	AD	TM	TH	TH	TM	AD	TM	AD	TM	TM	TM	TH	TH	TH	TM	TM	TH	TM	TM	AD	TH
M626	1	2388648	ID	ID	AD	TH	TH	ID	ID	TM	TH	ID	TM	TM	ID	AD	AD	TM	TM	AD	ID	TH	TH	TM	ID	ID	TM	TM	AD	TM	TH	TH	TM	AD	TM	AD	TM	TM	TM	TH	TH	TH	TM	TM	TH	TM	TM	AD	TH
M627	1	2388798	ID	ID	AD	TH	TH	ID	ID	TM	TH	ID	TM	TM	ID	AD	AD	TM	TM	AD	ID	TH	TH	TM	ID	ID	TM	TM	AD	TM	TH	TH	TM	AD	TM	AD	TM	TM	TM	TH	TH	TH	TM	TM	TH	TM	TM	AD	TH
M628	1	2388840	ID	ID	AD	TH	TH	ID	ID	TM	TH	ID	TM	TM	ID	AD	AD	TM	TM	AD	ID	TH	TH	TM	ID	ID	TM	TM	AD	TM	TH	TH	TM	AD	TM	AD	TM	TM	TM	TH	TH	TH	TM	TM	TH	TM	TM	AD	TH
M629	1	2388863	ID	ID	AD	TH	TH	ID	ID	TM	TH	ID	TM	TM	ID	AD	AD	TM	TM	AD	ID	TH	TH	TM	ID	ID	TM	TM	AD	TM	TH	TH	TM	AD	TM	AD	TM	TM	TM	TH	TH	TH	TM	TM	TH	TM	TM	AD	TH
M630	1	2388912	ID	ID	AD	TH	TH	ID	ID	TM	TH	ID	TM	TM	ID	AD	AD	TM	TM	AD	ID	TH	TH	TM	ID	ID	TM	TM	AD	TM	TH	TH	TM	AD	TM	AD	TM	TM	TM	TH	TH	TH	TM	TM	TH	TM	TM	AD	TH
M631	1	2388984	ID	ID	AD	TH	TH	ID	ID	TM	TH	ID	TM	TM	ID	AD	AD	TM	TM	AD	ID	TH	TH	TM	ID	ID	TM	TM	AD	TM	TH	TH	TM	AD	TM	AD	TM	TM	TM	TH	TH	TH	TM	TM	TH	TM	TM	AD	TH
M632	1	2389104	ID	ID	AD	TH	TH	ID	ID	TM	TH	ID	TM	TM	ID	AD	AD	TM	TM	AD	ID	TH	TH	TM	ID	ID	TM	TM	AD	TM	TH	TH	TM	AD	TM	AD	TM	TM	TM	TH	TH	TH	TM	TM	TH	TM	TM	AD	TH
M633	1	2389404	ID	ID	AD	TH	TH	ID	ID	TM	TH	ID	TM	TM	ID	AD	AD	TM	TM	AD	ID	TH	TH	TM	ID	ID	TM	TM	AD	TM	TH	TH	TM	AD	TM	AD	TM	TM	TM	TH	TH	TH	TM	TM	TH	TM	TM	AD	TH
M634	1	2389524	ID	ID	AD	TH	TH	ID	ID	TM	TH	ID	TM	TM	ID	AD	AD	TM	TM	AD	ID	TH	TH	TM	ID	ID	TM	TM	AD	TM	TH	TH	TM	AD	TM	AD	TM	TM	TM	TH	TH	TH	TM	TM	TH	TM	TM	AD	TH
M635	1	2389681	ID	ID	AD	TH	TH	ID	ID	TM	TH	ID	TM	TM	ID	AD	AD	TM	TM	AD	ID	TH	TH	TM	ID	ID	TM	TM	AD	TM	TH	TH	TM	AD	TM	AD	TM	TM	TM	TH	TH	TH	TM	TM	TH	TM	TM	AD	TH
M636	1	2389693	ID	ID	AD	TH	TH	ID	ID	TM	TH	ID	TM	TM	ID	AD	AD	TM	TM	AD	ID	TH	TH	TM	ID	ID	TM	TM	AD	TM	TH	TH	TM	AD	TM	AD	TM	TM	TM	TH	TH	TH	TM	TM	TH	TM	TM	AD	TH
M637	1	2389851	ID	ID	AD	TH	TH	ID	ID	TM	TH	ID	TM	TM	ID	AD	AD	TM	TM	AD	ID	TH	TH	TM	ID	ID	TM	TM	AD	TM	TH	TH	TM	AD	TM	AD	TM	TM	TM	TH	TH	TH	TM	TM	TH	TM	TM	AD	TH
M638	1	2389876	ID	ID	AD	TH	TH	ID	ID	TM	TH	ID	TM	TM	ID	AD	AD	TM	TM	AD	ID	TH	TH	TM	ID	ID	TM	TM	AD	TM	TH	TH	TM	AD	TM	AD	TM	TM	TM	TH	TH	TH	TM	TM	TH	TM	TM	AD	TH
M639	1	2389989	ID	ID	AD	TH	TH	ID	ID	TM	TH	ID	TM	TM	ID	AD	AD	TM	TM	AD	ID	TH	TH	TM	ID	ID	TM	TM	AD	TM	TH	TH	TM	AD	TM	AD	TM	TM	TM	TH	TH	TH	TM	TM	TH	TM	TM	AD	TH
M640	1	2390306	ID	ID	AD	TH	TH	ID	ID	TM	TH	ID	TM	TM	ID	AD	AD	TM	TM	AD	ID	TH	TH	TM	ID	ID	TM	TM	AD	TM	TH	TH	TM	AD	TM	AD	TM	TM	TM	TH	TH	TH	TM	TM	TH	TM	TM	AD	TH
M641	1	2390433	ID	ID	AD	TH	TH	ID	ID	TM	TH	ID	TM	TM	ID	AD	AD	TM	TM	AD	ID	TH	TH	TM	ID	ID	TM	TM	AD	TM	TH	TH	TM	AD	TM	AD	TM	TM	TM	TH	TH	TH	TM	TM	TH	TM	TM	AD	TH
M642	1	2390569	ID	ID	AD	TH	TH	ID	ID	TM	TH	ID	TM	TM	ID	AD	AD	TM	TM	AD	ID	TH	TH	TM	ID	ID	TM	TM	AD	TM	TH	TH	TM	AD	TM	AD	TM	TM	TM	TH	TH	TH	TM	TM	TH	TM	TM	AD	TH
M643	1	2390723	ID	ID	AD	TH	TH	ID	ID	TM	TH	ID	TM	TM	ID	AD	AD	TM	TM	AD	ID	TH	TH	TM	ID	ID	TM	TM	AD	TM	TH	TH	TM	AD	TM	AD	TM	TM	TM	TH	TH	TH	TM	TM	TH	TM	TM	AD	TH
M644	1	2391117	ID	ID	AD	TH	TH	ID	ID	TH	TH	ID	TM	TM	ID	AD	AD	TM	TM	AD	ID	TH	TH	TM	ID	ID	TM	TM	AD	TM	TH	TH	TM	AD	TM	AD	TM	TM	TM	TH	TH	TH	TM	TM	TH	TM	TM	AD	TH
M645	1	2391232	ID	ID	AD	TH	TH	ID	ID	TH	TH	ID	TM	TM	ID	AD	AD	TM	TM	AD	ID	TH	TH	TM	ID	ID	TM	TM	AD	TM	TH	TH	TM	AD	TM	AD	TM	TM	TM	TH	TH	TH	TM	TM	TH	TM	TM	AD	TH
M646	1	2391379	ID	ID	AD	TH	TH	ID	ID	TH	TH	ID	TM	TM	ID	AD	AD	TM	TM	AD	ID	TH	TH	TM	ID	ID	TM	TM	AD	TM	TH	TH	TM	AD	TM	AD	TM	TM	TM	TH	TH	TH	TM	TM	TH	TM	TM	AD	TH
M647	1	2391458	ID	ID	AD	TH	TH	ID	ID	TH	TH	ID	TM	TM	ID	AD	AD	TM	TM	AD	ID	TH	TH	TM	ID	ID	TM	TM	AD	TM	TH	TH	TM	AD	TM	AD	TM	TM	TM	TH	TH	TH	TM	TM	TH	TM	TM	AD	TH
M648	1	2391756	ID	ID	AD	TH	TH	ID	ID	TH	TH	ID	TM	TM	ID	AD	AD	TM	TM	AD	ID	TH	TH	TM	ID	ID	TM	TM	AD	TM	TH	TH	TM	AD	TM	AD	TM	TM	TM	TH	TH	TH	TM	TM	TH	TM	TM	AD	TH
M649	1	2391922	ID	ID	AD	TH	TH	ID	ID	TH	TH	ID	TM	TM	ID	AD	AD	TM	TM	AD	ID	TH	TH	TM	ID	ID	TM	TM	AD	TM	TH	TH	TM	AD	TM	AD	TM	TM	TM	TH	TH	TH	TM	TM	TH	TM	TM	AD	TH
M650	1	2394696	ID	ID	AD	TH	TH	ID	ID	TH	TH	ID	TM	TM	ID	AD	AD	TM	TM	AD	ID	TH	TH	TM	ID	ID	TM	TM	AD	TM	TH	TH	TM	AD	TM	AD	TM	TM	TM	TH	TH	TH	TM	TM	TH	TM	TM	AD	TH
M651	1	2394706	ID	ID	AD	TH	TH	ID	ID	TH	TH	ID	TM	TM	ID	AD	AD	TM	TM	AD	ID	TH	TH	TM	ID	ID	TM	TM	AD	TM	TH	TH	TM	AD	TM	AD	TM	TM	TM	TH	TH	TH	TM	TM	TH	TM	TM	AD	TH
M652	1	2395943	ID	ID	AD	TH	TH	ID	ID	TH	TH	ID	TM	TM	ID	AD	AD	TM	TM	AD	ID	TH	TH	TM	ID	ID	TM	TM	AD	TM	TH	TH	TM	AD	TM	AD	TM	TM	TM	TH	TH	TH	TM	TM	TH	TM	TM	AD	TH
M653	1	2395981	ID	ID	AD	TH	TH	ID	ID	TH	TH	ID	TM	TM	ID	AD	AD	TM	TM	AD	ID	TH	TH	TM	ID	ID	TM	TM	AD	TM	TH	TH	TM	AD	TM	AD	TM	TM	TM	TH	TH	TH	TM	TM	TH	TM	TM	AD	TH
M654	1	2396135	ID	ID	AD	TH	TH	ID	ID	TH	TH	ID	TM	TM	ID	AD	AD	TM	TM	AD	ID	TH	TH	TM	ID	ID	TM	TM	AD	TM	TH	TH	TM	AD	TM	AD	TM	TM	TM	TH	TH	TH	TM	TM	TH	TM	TM	AD	TH
M655	1	2396285	ID	ID	AD	TH	TH	ID	ID	TH	TH	ID	TM	TM	ID	AD	AD	TM	TM	AD	ID	TH	TH	TM	ID	ID	TM	TM	AD	TM	TH	TH	TM	AD	TM	AD	TM	TM	TM	TH	TH	TH	TM	TM	TH	TM	TM	AD	TH
M656	1	2396309	ID	ID	AD	TH	TH	ID	ID	TH	TH	ID	TM	TM	ID	AD	AD	TM	TM	AD	ID	TH	TH	TM	ID	ID	TM	TM	AD	TM	TH	TH	TM	AD	TM	AD	TM	TM	TM	TH	TH	TH	TM	TM	TH	TM	TM	AD	TH
M657	1	2396350	ID	ID	AD	TH	TH	ID	ID	TH	TH	ID	TM	TM	ID	AD	AD	TM	TM	AD	ID	TH	TH	TM	ID	ID	TM	TM	AD	TM	TH	TH	TM	AD	TM	AD	TM	TM	TM	TH	TH	TH	TM	TM	TH	TM	TM	AD	TH
M658	1	2396779	ID	ID	AD	TH	TH	ID	ID	TH	TH	ID	TM	TM	ID	AD	AD	TM	TM	AD	ID	TH	TH	TM	ID	ID	TM	TM	AD	TM	TH	TH	TM	AD	TM	AD	TM	TM	TM	TH	TH	TH	TM	TM	TH	TM	TM	AD	TH
M659	1	2396828	ID	ID	AD	TH	TH	ID	ID	TH	TH	ID	TM	TM	ID	AD	AD	TM	TM	AD	ID	TH	TH	TM	ID	ID	TM	TM	AD	TM	TH	TH	TM	AD	TM	AD	TM	TM	TM	TH	TH	TH	TM	TM	TH	TM	TM	AD	TH
M660	1	2397011	ID	ID	AD	TH	TH	ID	ID	TH	TH	ID	TM	TM	ID	AD	AD	TM	TM	AD	ID	TH	TH	TM	ID	ID	TM	TM	AD	TM	TH	TH	TM	AD	TM	AD	TM	TM	TM	TH	TH	TH	TM	TM	TH	TM	TM	AD	TH
M661	1	2397111	ID	ID	AD	TH	TH	ID	ID	TH	TH	ID	TM	TM	ID	AD	AD	TM	TM	AD	ID	TH	TH	TM	ID	ID	TM	TM	AD	TM	TH	TH	TM	AD	TM	AD	TM	TM	TM	TH	TH	TH	TM	TM	TH	TM	TM	AD	TH
M662	1	2397112	ID	ID	AD	TH	TH	ID	ID	TH	TH	ID	TM	TM	ID	AD	AD	TM	TM	AD	ID	TH	TH	TM	ID	ID	TM	TM	AD	TM	TH	TH	TM	AD	TM	AD	TM	TM	TM	TH	TH	TH	TM	TM	TH	TM	TM	AD	TH
M663	1	2397152	ID	ID	AD	TH	TH	ID	ID	TH	TH	ID	TM	TM	ID	AD	AD	TM	TM	AD	ID	TH	TH	TM	ID	ID	TM	TM	AD	TM	TH	TH	TM	AD	TM	AD	TM	TM	TM	TH	TH	TH	TM	TM	TH	TM	TM	AD	TH
M664	1	2397233	ID	ID	AD	TH	TH	ID	ID	TH	TH	ID	TM	TM	ID	AD	AD	TM	TM	AD	ID	TH	TH	TM	ID	ID	TM	TM	AD	TM	TH	TH	TM	AD	TM	AD	TM	TM	TM	TH	TH	TH	TM	TM	TH	TM	TM	AD	TH
M665	1	2397387	ID	ID	AD	TH	TH	ID	ID	TH	TH	ID	TM	TM	ID	AD	AD	TM	TM	AD	ID	TH	TH	TM	ID	ID	TM	TM	AD	TM	TH	TH	TM	AD	TM	AD	TM	TM	TM	TH	TH	TH	TM	TM	TH	TM	TM	AD	TH
M666	1	2398057	ID	ID	AD	TH	TH	ID	ID	TH	TH	ID	TM	TM	ID	AD	AD	TM	TM	AD	ID	TH	TH	TM	ID	ID	TM	TM	AD	TM	TH	TH	TM	AD	TM	AD	TM	TM	TM	TH	TH	TH	TM	TM	TH	TM	TM	AD	TH
M667	1	2398067	ID	ID	AD	TH	TH	ID	ID	TH	TH	ID	TM	TM	ID	AD	AD	TM	TM	AD	ID	TH	TH	TM	ID	ID	TM	TM	AD	TM	TH	TH	TM	AD	TM	AD	TM	TM	TM	TH	TH	TH	TM	TM	TH	TM	TM	AD	TH
M668	1	2400672	ID	ID	AD	TH	TH	ID	ID	TH	TH	ID	TM	TM	ID	AD	AD	TM	TM	AD	ID	TH	TH	TM	ID	ID	TM	TM	AD	TM	TH	TH	TM	AD	TM	AD	TM	TM	TM	TH	TH	TH	TM	TM	TH	TM	TM	AD	TH
M669	1	2400726	ID	ID	AD	TH	TH	ID	ID	TH	TH	ID	TM	TM	ID	AD	AD	TM	TM	AD	ID	TH	TH	TM	ID	ID	TM	TM	AD	TM	TH	TH	TM	AD	TM	AD	TM	TM	TM	TH	TH	TH	TM	TM	TH	TM	TM	AD	TH
M670	1	2400751	ID	ID	AD	TH	TH	ID	ID	TH	TH	ID	TM	TM	ID	AD	AD	TM	TM	AD	ID	TH	TH	TM	ID	ID	TM	TM	AD	TM	TH	TH	TM	AD	TM	AD	TM	TM	TM	TH	TH	TH	TM	TM	TH	TM	TM	AD	TH
M671	1	2400800	ID	ID	AD	TH	TH	ID	ID	TH	TH	ID	TM	TM	ID	AD	AD	TM	TM	AD	ID	TH	TH	TM	ID	ID	TM	TM	AD	TM	TH	TH	TM	AD	TM	AD	TM	TM	TM	TH	TH	TH	TM	TM	TH	TM	TM	AD	TH
M672	1	2400984	ID	ID	AD	TH	TH	ID	ID	TH	TH	ID	TM	TM	ID	AD	AD	TM	TM	AD	ID	TH	TH	TM	ID	ID	TM	TM	AD	TM	TH	TH	TM	AD	TM	AD	TM	TM	TM	TH	TH	TH	TM	TM	TH	TM	TM	AD	TH
M673	1	2401001	ID	ID	AD	TH	TH	ID	ID	TH	TH	ID	TM	TM	ID	AD	AD	TM	TM	AD	ID	TH	TH	TM	ID	ID	TM	TM	AD	TM	TH	TH	TM	AD	TM	AD	TM	TM	TM	TH	TH	TH	TM	TM	TH	TM	TM	AD	TH
M674	1	2401041	ID	ID	AD	TH	TH	ID	ID	TH	TH	ID	TM	TM	ID	AD	AD	TM	TM	AD	ID	TH	TH	TM	ID	ID	TM	TM	AD	TM	TH	TH	TM	AD	TM	AD	TM	TM	TM	TH	TH	TH	TM	TM	TH	TM	TM	AD	TH
M675	1	2401065	ID	ID	AD	TH	TH	ID	ID	TH	TH	ID	TM	TM	ID	AD	AD	TM	TM	AD	ID	TH	TH	TM	ID	ID	TM	TM	AD	TM	TH	TH	TM	AD	TM	AD	TM	TM	TM	TH	TH	TH	TM	TM	TH	TM	TM	AD	TH
M676	1	2401281	ID	ID	AD	TH	TH	ID	ID	TH	TH	ID	TM	TM	ID	AD	AD	TM	TM	AD	ID	TH	TH	TM	ID	ID	TM	TM	AD	TM	TH	TH	TM	AD	TM	AD	TM	TM	TM	TH	TH	TH	TM	TM	TH	TM	TM	AD	TH
M677	1	2401362	ID	ID	AD	TH	TH	ID	ID	TH	TH	ID	TM	TM	ID	AD	AD	TM	TM	AD	ID	TH	TH	TM	ID	ID	TM	TM	AD	TM	TH	TH	TM	AD	TM	AD	TM	TM	TM	TH	TH	TH	TM	TM	TH	TM	TM	AD	TH
M678	1	2401677	ID	ID	AD	TH	TH	ID	ID	TH	TH	ID	TM	TM	ID	AD	AD	TM	TM	AD	ID	TH	TH	TM	ID	ID	TM	TM	AD	TM	TH	TH	TM	AD	TM	AD	TM	TM	TM	TH	TH	TH	TM	TM	TH	TM	TM	AD	TH
M679	1	2401688	ID	ID	AD	TH	TH	ID	ID	TH	TH	ID	TM	TM	ID	AD	AD	TM	TM	AD	ID	TH	TH	TM	ID	ID	TM	TM	AD	TM	TH	TH	TM	AD	TM	AD	TM	TM	TM	TH	TH	TH	TM	TM	TH	TM	TM	AD	TH
M680	1	2401803	ID	ID	AD	TH	TH	ID	ID	TH	TH	ID	TM	TM	ID	AD	AD	TM	TM	AD	ID	TH	TH	TM	ID	ID	TM	TM	AD	TM	TH	TH	TM	AD	TM	AD	TM	TM	TM	TH	TH	TH	TM	TM	TH	TM	TM	AD	TH
M681	1	2401836	ID	ID	AD	TH	TH	ID	ID	TH	TH	ID	TM	TM	ID	AD	AD	TM	TM	AD	ID	TH	TH	TM	ID	ID	TM	TM	AD	TM	TH	TH	TM	AD	TM	AD	TM	TM	TM	TH	TH	TH	TM	TM	TH	TM	TM	AD	TH
M682	1	2401941	ID	ID	AD	TH	TH	ID	ID	TH	TH	ID	TM	TM	ID	AD	AD	TM	TM	AD	ID	TH	TH	TM	ID	ID	TM	TM	AD	TM	TH	TH	TM	AD	TM	AD	TM	TM	TM	TH	TH	TH	TM	TM	TH	TM	TM	AD	TH
M683	1	2402117	ID	ID	AD	TH	TH	ID	ID	TH	TH	ID	TM	TM	ID	AD	AD	TM	TM	AD	ID	TH	TH	TM	ID	ID	TM	TM	AD	TM	TH	TH	TM	AD	TM	AD	TM	TM	TM	TH	TH	TH	TM	TM	TH	TM	TM	AD	TH
M684	1	2402258	ID	ID	AD	TH	TH	ID	ID	TH	TH	ID	TM	TM	ID	AD	AD	TM	TM	AD	ID	TH	TH	TM	ID	ID	TM	TM	AD	TM	TH	TH	TM	AD	TM	AD	TM	TM	TM	TH	TH	TH	TM	TM	TH	TM	TM	AD	TH
M685	1	2402261	ID	ID	AD	TH	TH	ID	ID	TH	TH	ID	TM	TM	ID	AD	AD	TM	TM	AD	ID	TH	TH	TM	ID	ID	TM	TM	AD	TM	TH	TH	TM	AD	TM	AD	TM	TM	TM	TH	TH	TH	TM	TM	TH	TM	TM	AD	TH
M686	1	2402385	ID	ID	AD	TH	TH	ID	ID	TH	TH	ID	TM	TM	ID	AD	AD	TM	TM	AD	ID	TH	TH	TM	ID	ID	TM	TM	AD	TM	TH	TH	TM	AD	TM	AD	TM	TM	TM	TH	TH	TH	TM	TM	TH	TM	TM	AD	TH
M687	1	2402427	ID	ID	AD	TH	TH	ID	ID	TH	TH	ID	TM	TM	ID	AD	AD	TM	TM	AD	ID	TH	TH	TM	ID	ID	TM	TM	AD	TM	TH	TH	TM	AD	TM	AD	TM	TM	TM	TH	TH	TH	TM	TM	TH	TM	TM	AD	TH
M688	1	2403410	ID	ID	AD	TH	TH	ID	ID	TH	TH	ID	TM	TM	ID	AD	AD	TM	TM	AD	ID	TH	TH	TM	ID	ID	TM	TM	AD	TM	TH	TH	TM	AD	TM	AD	TM	TM	TM	TH	TH	TH	TM	TM	TH	TM	TM	AD	TH
M689	1	2403474	ID	ID	AD	TH	TH	ID	ID	TH	TH	ID	TM	TM	ID	AD	AD	TM	TM	AD	ID	TH	TH	TM	ID	ID	TM	TM	AD	TM	TH	TH	TM	AD	TM	AD	TM	TM	TM	TH	TH	TH	TM	TM	TH	TM	TM	AD	TH
M690	1	2403527	ID	ID	AD	TH	TH	ID	ID	TH	TH	ID	TM	TM	ID	AD	AD	TM	TM	AD	ID	TH	TH	TM	ID	ID	TM	TM	AD	TM	TH	TH	TM	AD	TM	AD	TM	TM	TM	TH	TH	TH	TM	TM	TH	TM	TM	AD	TH
M691	1	2403571	ID	ID	AD	TH	TH	ID	ID	TH	TH	ID	TM	TM	ID	AD	AD	TM	TM	AD	ID	TH	TH	TM	ID	ID	TM	TM	AD	TM	TH	TH	TM	AD	TM	AD	TM	TM	TM	TH	TH	TH	TM	TM	TH	TM	TM	AD	TH
M692	1	2403618	ID	ID	AD	TH	TH	ID	ID	TH	TH	ID	TM	TM	ID	AD	AD	TM	TM	AD	ID	TH	TH	TM	ID	ID	TM	TM	AD	TM	TH	TH	TM	AD	TM	AD	TM	TM	TM	TH	TH	TH	TM	TM	TH	TM	TM	AD	TH
M693	1	2403677	ID	ID	AD	TH	TH	ID	ID	TH	TH	ID	TM	TM	ID	AD	AD	TM	TM	AD	ID	TH	TH	TM	ID	ID	TM	TM	AD	TM	TH	TH	TM	AD	TM	AD	TM	TM	TM	TH	TH	TH	TM	TM	TH	TM	TM	AD	TH
M694	1	2403837	ID	ID	AD	TH	TH	ID	ID	TH	TH	ID	TM	TM	ID	AD	AD	TM	TM	AD	ID	TH	TH	TM	ID	ID	TM	TM	AD	TM	TH	TH	TM	AD	TM	AD	TM	TM	TM	TH	TH	TH	TM	TM	TH	TM	TM	AD	TH
M695	1	2403925	ID	ID	AD	TH	TH	ID	ID	TH	TH	ID	TM	TM	ID	AD	AD	TM	TM	AD	ID	TH	TH	TM	ID	ID	TM	TM	AD	TM	TH	TH	TM	AD	TM	AD	TM	TM	TM	TH	TH	TH	TM	TM	TH	TM	TM	AD	TH
M696	1	2403943	ID	ID	AD	TH	TH	ID	ID	TH	TH	ID	TM	TM	ID	AD	AD	TM	TM	AD	ID	TH	TH	TM	ID	ID	TM	TM	AD	TM	TH	TH	TM	AD	TM	AD	TM	TM	TM	TH	TH	TH	TM	TM	TH	TM	TM	AD	TH
M697	1	2403989	ID	ID	AD	TH	TH	ID	ID	TH	TH	ID	TM	TM	ID	AD	AD	TM	TM	AD	ID	TH	TH	TM	ID	ID	TM	TM	AD	TM	TH	TH	TM	AD	TM	AD	TM	TM	TM	TH	TH	TH	TM	TM	TH	TM	TM	AD	TH
M698	1	2404580	ID	ID	AD	TH	TH	ID	ID	TH	TH	ID	TM	TM	ID	AD	AD	TM	TM	AD	ID	TH	TH	TM	ID	ID	TM	TM	AD	TM	TH	TH	TM	AD	TM	AD	TM	TM	TM	TH	TH	TH	TM	TM	TH	TM	TM	AD	TH
M699	1	2404634	ID	ID	AD	TH	TH	ID	ID	TH	TH	ID	TM	TM	ID	AD	AD	TM	TM	AD	ID	TH	TH	TM	ID	ID	TM	TM	AD	TM	TH	TH	TM	AD	TM	AD	TM	TM	TM	TH	TH	TH	TM	TM	TH	TM	TM	AD	TH
M700	1	2404778	ID	ID	AD	TH	TH	ID	ID	TH	TH	ID	TM	TM	ID	AD	AD	TM	TM	AD	ID	TH	TH	TM	ID	ID	TM	TM	AD	TM	TH	TH	TM	AD	TM	AD	TM	TM	TM	TH	TH	TH	TM	TM	TH	TM	TM	AD	TH
M701	1	2404794	ID	ID	AD	TH	TH	ID	ID	TH	TH	ID	TM	TM	ID	AD	AD	TM	TM	AD	ID	TH	TH	TM	ID	ID	TM	TM	AD	TM	TH	TH	TM	AD	TM	AD	TM	TM	TM	TH	TH	TH	TM	TM	TH	TM	TM	AD	TH
M702	1	2405057	ID	ID	AD	TH	TH	ID	ID	TH	TH	ID	TM	TM	ID	AD	AD	TM	TM	AD	ID	TH	TH	TM	ID	ID	TM	TM	AD	TM	TH	TH	TM	AD	TM	AD	TM	TM	TM	TH	TH	TH	TM	TM	TH	TM	TM	AD	TH
M703	1	2405110	ID	ID	AD	TH	TH	ID	ID	TH	TH	ID	TM	TM	ID	AD	AD	TM	TM	AD	ID	TH	TH	TM	ID	ID	TM	TM	AD	TM	TH	TH	TM	AD	TM	AD	TM	TM	TM	TH	TH	TH	TM	TM	TH	TM	TM	AD	TH
M704	1	2405600	ID	ID	AD	TH	TH	ID	ID	TH	TH	ID	TM	TM	ID	AD	AD	TM	TM	AD	ID	TH	TH	TM	ID	ID	TM	TM	AD	TM	TH	TH	TM	AD	TM	AD	TM	TM	TM	TH	TH	TH	TM	TM	TH	TM	TM	AD	TH
M705	1	2405603	ID	ID	AD	TH	TH	ID	ID	TH	TH	ID	TM	TM	ID	AD	AD	TM	TM	AD	ID	TH	TH	TM	ID	ID	TM	TM	AD	TM	TH	TH	TM	AD	TM	AD	TM	TM	TM	TH	TH	TH	TM	TM	TH	TM	TM	AD	TH
M706	1	2405618	ID	ID	AD	TH	TH	ID	ID	TH	TH	ID	TM	TM	ID	AD	AD	TM	TM	AD	ID	TH	TH	TM	ID	ID	TM	TM	AD	TM	TH	TH	TM	AD	TM	AD	TM	TM	TM	TH	TH	TH	TM	TM	TH	TM	TM	AD	TH
M707	1	2405621	ID	ID	AD	TH	TH	ID	ID	TH	TH	ID	TM	TM	ID	AD	AD	TM	TM	AD	ID	TH	TH	TM	ID	ID	TM	TM	AD	TM	TH	TH	TM	AD	TM	AD	TM	TM	TM	TH	TH	TH	TM	TM	TH	TM	TM	AD	TH
M708	1	2405697	ID	ID	AD	TH	TH	ID	ID	TH	TH	ID	TM	TM	ID	AD	AD	TM	TM	AD	ID	TH	TH	TM	ID	ID	TM	TM	AD	TM	TH	TH	TM	AD	TM	AD	TM	TM	TM	TH	TH	TH	TM	TM	TH	TM	TM	AD	TH
M709	1	2405740	ID	ID	AD	TH	TH	ID	ID	TH	TH	ID	TM	TM	ID	AD	AD	TM	TM	AD	ID	TH	TH	TM	ID	ID	TM	TM	AD	TM	TH	TH	TM	AD	TM	AD	TM	TM	TM	TH	TH	TH	TM	TM	TH	TM	TM	AD	TH
M710	1	2405797	ID	ID	AD	TH	TH	ID	ID	TH	TH	ID	TM	TM	ID	AD	AD	TM	TM	AD	ID	TH	TH	TM	ID	ID	TM	TM	AD	TM	TH	TH	TM	AD	TM	AD	TM	TM	TM	TH	TH	TH	TM	TM	TH	TM	TM	AD	TH
M711	1	2405813	ID	ID	AD	TH	TH	ID	ID	TH	TH	ID	TM	TM	ID	AD	AD	TM	TM	AD	ID	TH	TH	TM	ID	ID	TM	TM	AD	TM	TH	TH	TM	AD	TM	AD	TM	TM	TM	TH	TH	TH	TM	TM	TH	TM	TM	AD	TH
M712	1	2405898	ID	ID	AD	TH	TH	ID	ID	TH	TH	ID	TM	TM	ID	AD	AD	TM	TM	AD	ID	TH	TH	TM	ID	ID	TM	TM	AD	TM	TH	TH	TM	AD	TM	AD	TM	TM	TM	TH	TH	TH	TM	TM	TH	TM	TM	AD	TH
M713	1	2405937	ID	ID	AD	TH	TH	ID	ID	TH	TH	ID	TM	TM	ID	AD	AD	TM	TM	AD	ID	TH	TH	TM	ID	ID	TM	TM	AD	TM	TH	TH	TM	AD	TM	AD	TM	TM	TM	TH	TH	TH	TM	TM	TH	TM	TM	AD	TH
M714	1	2406052	ID	ID	AD	TH	TH	ID	ID	TH	TH	ID	TM	TM	ID	AD	AD	TM	TM	AD	ID	TH	TH	TM	ID	ID	TM	TM	AD	TM	TH	TH	TM	AD	TM	AD	TM	TM	TM	TH	TH	TH	TM	TM	TH	TM	TM	AD	TH
M715	1	2406068	ID	ID	AD	TH	TH	ID	ID	TH	TH	ID	TM	TM	ID	AD	AD	TM	TM	AD	ID	TH	TH	TM	ID	ID	TM	TM	AD	TM	TH	TH	TM	AD	TM	AD	TM	TM	TM	TH	TH	TH	TM	TM	TH	TM	TM	AD	TH
M716	1	2406549	ID	ID	AD	TH	TH	ID	ID	TH	TH	ID	TM	TM	ID	AD	AD	TM	TM	AD	ID	TH	TH	TM	ID	ID	TM	TM	AD	TM	TH	TH	TM	AD	TM	AD	TM	TM	TM	TH	TH	TH	TM	TM	TH	TM	TM	AD	TH
M717	1	2406599	ID	ID	AD	TH	TH	ID	ID	TH	TH	ID	TM	TM	ID	AD	AD	TM	TM	AD	ID	TH	TH	TM	ID	ID	TM	TM	AD	TM	TH	TH	TM	AD	TM	AD	TM	TM	TM	TH	TH	TH	TM	TM	TH	TM	TM	AD	TH
M718	1	2406819	ID	ID	AD	TH	TH	ID	ID	TH	TH	ID	TM	TM	ID	AD	AD	TM	TM	AD	ID	TH	TH	TM	ID	ID	TM	TM	AD	TM	TH	TH	TM	AD	TM	AD	TM	TM	TM	TH	TH	TH	TM	TM	TH	TM	TM	AD	TH
M719	1	2406927	ID	ID	AD	TH	TH	ID	ID	TH	TH	ID	TM	TM	ID	AD	AD	TM	TM	AD	ID	TH	TH	TM	ID	ID	TM	TM	AD	TM	TH	TH	TM	AD	TM	AD	TM	TM	TM	TH	TH	TH	TM	TM	TH	TM	TM	AD	TH
M720	1	2406939	ID	ID	AD	TH	TH	ID	ID	TH	TH	ID	TM	TM	ID	AD	AD	TM	TM	AD	ID	TH	TH	TM	ID	ID	TM	TM	AD	TM	TH	TH	TM	AD	TM	AD	TM	TM	TM	TH	TH	TH	TM	TM	TH	TM	TM	AD	TH
M721	1	2407569	ID	ID	AD	TH	TH	ID	ID	TH	TH	ID	TM	TM	ID	AD	AD	TM	TM	AD	ID	TH	TH	TM	ID	ID	TM	TM	AD	TM	TH	TH	TM	AD	TM	AD	TM	TM	TM	TH	TH	TH	TM	TM	TH	TM	TM	AD	TH
M722	1	2407977	ID	ID	AD	TH	TH	ID	ID	TH	TH	ID	TM	TM	ID	AD	AD	TM	TM	AD	ID	TH	TH	TM	ID	ID	TM	TM	AD	TM	TH	TH	TM	AD	TM	AD	TM	TM	TM	TH	TH	TH	TM	TM	TH	TM	TM	AD	TH
M723	1	2408053	ID	ID	AD	TH	TH	ID	ID	TH	TH	ID	TM	TM	ID	AD	AD	TM	TM	AD	ID	TH	TH	TM	ID	ID	TM	TM	AD	TM	TH	TH	TM	AD	TM	AD	TM	TM	TM	TH	TH	TH	TM	TM	TH	TM	TM	AD	TH
M724	1	2459423	ID	ID	AD	TH	TH	ID	ID	TH	TH	ID	TM	TM	ID	AD	AD	TM	TM	AD	ID	TH	TH	TM	ID	ID	TM	TM	AD	TM	TH	TH	TM	AD	TM	AD	TM	TM	TM	TH	TH	TH	TM	TM	TH	TM	TM	AD	TH
M725	1	2469714	ID	ID	AD	TH	TH	ID	ID	TH	TH	ID	TM	TM	ID	AD	AD	TM	TM	AD	ID	TH	TH	TM	ID	ID	TM	TM	AD	TM	TH	TH	TM	AD	TM	AD	TM	TM	TM	TH	TH	TH	TM	TM	TH	TM	TM	AD	TH
M726	1	2469721	ID	ID	AD	TH	TH	ID	ID	TH	TH	ID	TM	TM	ID	AD	AD	TM	TM	AD	ID	TH	TH	TM	ID	ID	TM	TM	AD	TM	TH	TH	TM	AD	TM	AD	TM	TM	TM	TH	TH	TH	TM	TM	TH	TM	TM	AD	TH
M727	1	2469743	ID	ID	AD	TH	TH	ID	ID	TH	TH	ID	TM	TM	ID	AD	AD	TM	TM	AD	ID	TH	TH	TM	ID	ID	TM	TM	AD	TM	TH	TH	TM	AD	TM	AD	TM	TM	TM	TH	TH	TH	TM	TM	TH	TM	TM	AD	TH
M728	1	2532482	ID	ID	AD	TH	TH	ID	ID	TH	TH	ID	TM	TM	ID	AD	AD	TM	TM	AD	ID	TH	TH	TM	ID	ID	TM	TM	AD	TM	TH	TH	TM	AD	TM	AD	TM	TM	TM	TH	TH	TH	TM	TM	TH	TM	TM	AD	TH
M729	1	2532612	ID	ID	AD	TH	TH	ID	ID	TH	TH	ID	TM	TM	ID	AD	AD	TM	TM	AD	ID	TH	TH	TM	ID	ID	TM	TM	AD	TM	TH	TH	TM	AD	TM	AD	TM	TM	TM	TH	TH	TH	TM	TM	TH	TM	TM	AD	TH
M730	1	2553652	ID	ID	AD	TH	TH	ID	ID	TH	TH	ID	TM	TM	ID	AD	AD	TM	TM	AD	ID	TH	TH	TM	ID	ID	TM	TM	AD	TM	TH	TH	TM	AD	TM	AD	TM	TM	TM	TH	TH	TH	TM	TM	TH	TM	TM	AD	TH
M731	1	2553693	ID	ID	AD	TH	TH	ID	ID	TH	TH	ID	TM	TM	ID	AD	AD	TM	TM	AD	ID	TH	TH	TM	ID	ID	TM	TM	AD	TM	TH	TH	TM	AD	TM	AD	TM	TM	TM	TH	TH	TH	TM	TM	TH	TM	TM	AD	TH
M732	1	2553724	ID	ID	AD	TH	TH	ID	ID	TH	TH	ID	TM	TM	ID	AD	AD	TM	TM	AD	ID	TH	TH	TM	ID	ID	TM	TM	AD	TM	TH	TH	TM	AD	TM	AD	TM	TM	TM	TH	TH	TH	TM	TM	TH	TM	TM	AD	TH
M733	1	2553775	ID	ID	AD	TH	TH	ID	ID	TH	TH	ID	TM	TM	ID	AD	AD	TM	TM	AD	ID	TH	TH	TM	ID	ID	TM	TM	AD	TM	TH	TH	TM	AD	TM	AD	TM	TM	TM	TH	TH	TH	TM	TM	TH	TM	TM	AD	TH
M734	1	2554018	ID	ID	AD	TH	TH	ID	ID	TH	TH	ID	TM	TM	ID	AD	AD	TM	TM	AD	ID	TH	TH	TM	ID	ID	TM	TM	AD	TM	TH	TH	TM	AD	TM	AD	TM	TM	TM	TH	TH	TH	TM	TM	TH	TM	TM	AD	TH
M735	1	2556442	ID	ID	AD	TH	TH	ID	ID	TH	TH	ID	TM	TM	ID	AD	AD	TM	TM	AD	ID	TH	TH	TM	ID	ID	TM	TM	AD	TM	TH	TH	TM	AD	TM	AD	TM	TM	TM	TH	TH	TH	TM	TM	TH	TM	TM	AD	TH
M736	1	2556923	ID	ID	AD	TH	TH	ID	ID	TH	TH	ID	TM	TM	ID	AD	AD	TM	TM	AD	ID	TH	TH	TM	ID	ID	TM	TM	AD	TM	TH	TH	TM	AD	TM	AD	TM	TM	TM	TH	TH	TH	TM	TM	TH	TM	TM	AD	TH
M737	1	2556943	ID	ID	AD	TH	TH	ID	ID	TH	TH	ID	TM	TM	ID	AD	AD	TM	TM	AD	ID	TH	TH	TM	ID	ID	TM	TM	AD	TM	TH	TH	TM	AD	TM	AD	TM	TM	TM	TH	TH	TH	TM	TM	TH	TM	TM	AD	TH
M738	1	2557395	ID	ID	AD	TH	TH	ID	ID	TH	TH	ID	TM	TM	ID	AD	AD	TM	TM	AD	ID	TH	TH	TM	ID	ID	TM	TM	AD	TM	TH	TH	TM	AD	TM	AD	TM	TM	TM	TH	TH	TH	TM	TM	TH	TM	TM	AD	TH
M739	1	2558713	ID	ID	AD	TH	TH	ID	ID	TH	TH	ID	TM	TM	ID	AD	AD	TM	TM	AD	ID	TH	TH	TM	ID	ID	TM	TM	AD	TM	TH	TH	TM	AD	TM	AD	TM	TM	TM	TH	TH	TH	TM	TM	TH	TM	TM	AD	TH
M740	1	2559051	ID	ID	AD	TH	TH	ID	ID	TH	TH	ID	TM	TM	ID	AD	AD	TM	TM	AD	ID	TH	TH	TM	ID	ID	TM	TM	AD	TM	TH	TH	TM	AD	TM	AD	TM	TM	TM	TH	TH	TH	TM	TM	TH	TM	TM	AD	TH
M741	1	2559062	ID	ID	AD	TH	TH	ID	ID	TH	TH	ID	TM	TM	ID	AD	AD	TM	TM	AD	ID	TH	TH	TM	ID	ID	TM	TM	AD	TM	TH	TH	TM	AD	TM	AD	TM	TM	TM	TH	TH	TH	TM	TM	TH	TM	TM	AD	TH
M742	1	2559063	ID	ID	AD	TH	TH	ID	ID	TH	TH	ID	TM	TM	ID	AD	AD	TM	TM	AD	ID	TH	TH	TM	ID	ID	TM	TM	AD	TM	TH	TH	TM	AD	TM	AD	TM	TM	TM	TH	TH	TH	TM	TM	TH	TM	TM	AD	TH
M743	1	2559091	ID	ID	AD	TH	TH	ID	ID	TH	TH	ID	TM	TM	ID	AD	AD	TM	TM	AD	ID	TH	TH	TM	ID	ID	TM	TM	AD	TM	TH	TH	TM	AD	TM	AD	TM	TM	TM	TH	TH	TH	TM	TM	TH	TM	TM	AD	TH
M744	1	2559385	ID	ID	AD	TH	TH	ID	ID	TH	TH	ID	TM	TM	ID	AD	AD	TM	TM	AD	ID	TH	TH	TM	ID	ID	TM	TM	AD	TM	TH	TH	TM	AD	TM	AD	TM	TM	TM	TH	TH	TH	TM	TM	TH	TM	TM	AD	TH
M745	1	2559488	ID	ID	AD	TH	TH	ID	ID	TH	TH	ID	TM	TM	ID	AD	AD	TM	TM	AD	ID	TH	TH	TM	ID	ID	TM	TM	AD	TM	TH	TH	TM	AD	TM	AD	TM	TM	TM	TH	TH	TH	TM	TM	TH	TM	TM	AD	TH
M746	1	2559611	ID	ID	AD	TH	TH	ID	ID	TH	TH	ID	TM	TM	ID	AD	AD	TM	TM	AD	ID	TH	TH	TM	ID	ID	TM	TM	AD	TM	TH	TH	TM	AD	TM	AD	TM	TM	TM	TH	TH	TH	TM	TM	TH	TM	TM	AD	TH
M747	1	2559653	ID	ID	AD	TH	TH	ID	ID	TH	TH	ID	TM	TM	ID	AD	AD	TM	TM	AD	ID	TH	TH	TM	ID	ID	TM	TM	AD	TM	TH	TH	TM	AD	TM	AD	TM	TM	TM	TH	TH	TH	TM	TM	TH	TM	TM	AD	TH
M748	1	2559768	ID	ID	AD	TH	TH	ID	ID	TH	TH	ID	TM	TM	ID	AD	AD	TM	TM	AD	ID	TH	TH	TM	ID	ID	TM	TM	AD	TM	TH	TH	TM	AD	TM	AD	TM	TM	TM	TH	TH	TH	TM	TM	TH	TM	TM	AD	TH
M749	1	2559774	ID	ID	AD	TH	TH	ID	ID	TH	TH	ID	TM	TM	ID	AD	AD	TM	TM	AD	ID	TH	TH	TM	ID	ID	TM	TM	AD	TM	TH	TH	TM	AD	TM	AD	TM	TM	TM	TH	TH	TH	TM	TM	TH	TM	TM	AD	TH
M750	1	2559879	ID	ID	AD	TH	TH	ID	ID	TH	TH	ID	TM	TM	ID	AD	AD	TM	TM	AD	ID	TH	TH	TM	ID	ID	TM	TM	AD	TM	TH	TH	TM	AD	TM	AD	TM	TM	TM	TH	TH	TH	TM	TM	TH	TM	TM	AD	TH
M751	1	2560713	ID	ID	AD	TH	TH	ID	ID	TH	TH	ID	TM	TM	ID	AD	AD	TM	TM	AD	ID	TH	TH	TM	ID	ID	TM	TM	AD	TM	TH	TH	TM	AD	TM	AD	TM	TM	TM	TH	TH	TH	TM	TM	TH	TM	TM	AD	TH
M752	1	2560726	ID	ID	AD	TH	TH	ID	ID	TH	TH	ID	TM	TM	ID	AD	AD	TM	TM	AD	ID	TH	TH	TM	ID	ID	TM	TM	AD	TM	TH	TH	TM	AD	TM	AD	TM	TM	TM	TH	TH	TH	TM	TM	TH	TM	TM	AD	TH
M753	1	2560803	ID	ID	AD	TH	TH	ID	ID	TH	TH	ID	TM	TM	ID	AD	AD	TM	TM	AD	ID	TH	TH	TM	ID	ID	TM	TM	AD	TM	TH	TH	TM	AD	TM	AD	TM	TM	TM	TH	TH	TH	TM	TM	TH	TM	TM	AD	TH
M754	1	2561264	ID	ID	AD	TH	TH	ID	ID	TH	TH	ID	TM	TM	ID	AD	AD	TM	TM	AD	ID	TH	TH	TM	ID	ID	TM	TM	AD	TM	TH	TH	TM	AD	TM	AD	TM	TM	TM	TH	TH	TH	TM	TM	TH	TM	TM	AD	TH
M755	1	2561334	ID	ID	AD	TH	TH	ID	ID	TH	TH	ID	TM	TM	ID	AD	AD	TM	TM	AD	ID	TH	TH	TM	ID	ID	TM	TM	AD	TM	TH	TH	TM	AD	TM	AD	TM	TM	TM	TH	TH	TH	TM	TM	TH	TM	TM	AD	TH
M756	1	2564474	ID	ID	AD	TH	TH	ID	ID	TH	TH	ID	TM	TM	ID	AD	AD	TM	TM	AD	ID	TH	TH	TM	ID	ID	TM	TM	AD	TM	TH	TH	TM	AD	TM	AD	TM	TM	TM	TH	TH	TH	TM	TM	TH	TM	TM	AD	TH
M757	1	2564581	ID	ID	AD	TH	TH	ID	ID	TH	TH	ID	TM	TM	ID	AD	AD	TM	TM	AD	ID	TH	TH	TM	ID	ID	TM	TM	AD	TM	TH	TH	TM	AD	TM	AD	TM	TM	TM	TH	TH	TH	TM	TM	TH	TM	TM	AD	TH
M758	1	2565164	ID	ID	AD	TH	TH	ID	ID	TH	TH	ID	TM	TM	ID	AD	AD	TM	TM	AD	ID	TH	TH	TM	ID	ID	TM	TM	AD	TM	TH	TH	TM	AD	TM	AD	TM	TM	TM	TH	TH	TH	TM	TM	TH	TM	TM	AD	TH
M759	1	2565341	ID	ID	AD	TH	TH	ID	ID	TH	TH	ID	TM	TM	ID	AD	AD	TM	TM	AD	ID	TH	TH	TM	ID	ID	TM	TM	AD	TM	TH	TH	TM	AD	TM	AD	TM	TM	TM	TH	TH	TH	TM	TM	TH	TM	TM	AD	TH
M760	1	2565390	ID	ID	AD	TH	TH	ID	ID	TH	TH	ID	TM	TM	ID	AD	AD	TM	TM	AD	ID	TH	TH	TM	ID	ID	TM	TM	AD	TM	TH	TH	TM	AD	TM	AD	TM	TM	TM	TH	TH	TH	TM	TM	TH	TM	TM	AD	TH
M761	1	2565405	ID	ID	AD	TH	TH	ID	ID	TH	TH	ID	TM	TM	ID	AD	AD	TM	TM	AD	ID	TH	TH	TM	ID	ID	TM	TM	AD	TM	TH	TH	TM	AD	TM	AD	TM	TM	TM	TH	TH	TH	TM	TM	TH	TM	TM	AD	TH
M762	1	2565858	ID	ID	AD	TH	TH	ID	ID	TH	TH	ID	TM	TM	ID	AD	AD	TM	TM	AD	ID	TH	TH	TM	ID	ID	TM	TM	AD	TM	TH	TH	TM	AD	TM	AD	TM	TM	TM	TH	TH	TH	TM	TM	TH	TM	TM	AD	TH
M763	1	2565953	ID	ID	AD	TH	TH	ID	ID	TH	TH	ID	TM	TM	ID	AD	AD	TM	TM	AD	ID	TH	TH	TM	ID	ID	TM	TM	AD	TM	TH	TH	TM	AD	TM	AD	TM	TM	TM	TH	TH	TH	TM	TM	TH	TM	TM	AD	TH
M764	1	2565957	ID	ID	AD	TH	TH	ID	ID	TH	TH	ID	TM	TM	ID	AD	AD	TM	TM	AD	ID	TH	TH	TM	ID	ID	TM	TM	AD	TM	TH	TH	TM	AD	TM	AD	TM	TM	TM	TH	TH	TH	TM	TM	TH	TM	TM	AD	TH
M765	1	2566437	ID	ID	AD	TH	TH	ID	ID	TH	TH	ID	TM	TM	ID	AD	AD	TM	TM	AD	ID	TH	TH	TM	ID	ID	TM	TM	AD	TM	TH	TH	TM	AD	TM	AD	TM	TM	TM	TH	TH	TH	TM	TM	TH	TM	TM	AD	TH
M766	1	2566486	ID	ID	AD	TH	TH	ID	ID	TH	TH	ID	TM	TM	ID	AD	AD	TM	TM	AD	ID	TH	TH	TM	ID	ID	TM	TM	AD	TM	TH	TH	TM	AD	TM	AD	TM	TM	TM	TH	TH	TH	TM	TM	TH	TM	TM	AD	TH
M767	1	2566495	ID	ID	AD	TH	TH	ID	ID	TH	TH	ID	TM	TM	ID	AD	AD	TM	TM	AD	ID	TH	TH	TM	ID	ID	TM	TM	AD	TM	TH	TH	TM	AD	TM	AD	TM	TM	TM	TH	TH	TH	TM	TM	TH	TM	TM	AD	TH
M768	1	2566510	ID	ID	AD	TH	TH	ID	ID	TH	TH	ID	TM	TM	ID	AD	AD	TM	TM	AD	ID	TH	TH	TM	ID	ID	TM	TM	AD	TM	TH	TH	TM	AD	TM	AD	TM	TM	TM	TH	TH	TH	TM	TM	TH	TM	TM	AD	TH
M769	1	2566568	ID	ID	AD	TH	TH	ID	ID	TH	TH	ID	TM	TM	ID	AD	AD	TM	TM	AD	ID	TH	TH	TM	ID	ID	TM	TM	AD	TM	TH	TH	TM	AD	TM	AD	TM	TM	TM	TH	TH	TH	TM	TM	TH	TM	TM	AD	TH
M770	1	2566594	ID	ID	AD	TH	TH	ID	ID	TH	TH	ID	TM	TM	ID	AD	AD	TM	TM	AD	ID	TH	TH	TM	ID	ID	TM	TM	AD	TM	TH	TH	TM	AD	TM	AD	TM	TM	TM	TH	TH	TH	TM	TM	TH	TM	TM	AD	TH
M771	1	2566677	ID	ID	AD	TH	TH	ID	ID	TH	TH	ID	TM	TM	ID	AD	AD	TM	TM	AD	ID	TH	TH	TM	ID	ID	TM	TM	AD	TM	TH	TH	TM	AD	TM	AD	TM	TM	TM	TH	TH	TH	TM	TM	TH	TM	TM	AD	TH
M772	1	2566907	ID	ID	AD	TH	TH	ID	ID	TH	TH	ID	TM	TM	ID	AD	AD	TM	TM	AD	ID	TH	TH	TM	ID	ID	TM	TM	AD	TM	TH	TH	TM	AD	TM	AD	TM	TM	TM	TH	TH	TH	TM	TM	TH	TM	TM	AD	TH
M773	1	2566929	ID	ID	AD	TH	TH	ID	ID	TH	TH	ID	TM	TM	ID	AD	AD	TM	TM	AD	ID	TH	TH	TM	ID	ID	TM	TM	AD	TM	TH	TH	TM	AD	TM	AD	TM	TM	TM	TH	TH	TH	TM	TM	TH	TM	TM	AD	TH
M774	1	2567045	ID	ID	AD	TH	TH	ID	ID	TH	TH	ID	TM	TM	ID	AD	AD	TM	TM	AD	ID	TH	TH	TM	ID	ID	TM	TM	AD	TM	TH	TH	TM	AD	TM	AD	TM	TM	TM	TH	TH	TH	TM	TM	TH	TM	TM	AD	TH
M775	1	2567148	ID	ID	AD	TH	TH	ID	ID	TH	TH	ID	TM	TM	ID	AD	AD	TM	TM	AD	ID	TH	TH	TM	ID	ID	TM	TM	AD	TM	TH	TH	TM	AD	TM	AD	TM	TM	TM	TH	TH	TH	TM	TM	TH	TM	TM	AD	TH
M776	1	2567312	ID	ID	AD	TH	TH	ID	ID	TH	TH	ID	TM	TM	ID	AD	AD	TM	TM	AD	ID	TH	TH	TM	ID	ID	TM	TM	AD	TM	TH	TH	TM	AD	TM	AD	TM	TM	TM	TH	TH	TH	TM	TM	TH	TM	TM	AD	TH
M777	1	2567457	ID	ID	AD	TH	TH	ID	ID	TH	TH	ID	TM	TM	ID	AD	AD	TM	TM	AD	ID	TH	TH	TM	ID	ID	TM	TM	AD	TM	TH	TH	TM	AD	TM	AD	TM	TM	TM	TH	TH	TH	TM	TM	TH	TM	TM	AD	TH
M778	1	2567468	ID	ID	AD	TH	TH	ID	ID	TH	TH	ID	TM	TM	ID	AD	AD	TM	TM	AD	ID	TH	TH	TM	ID	ID	TM	TM	AD	TM	TH	TH	TM	AD	TM	AD	TM	TM	TM	TH	TH	TH	TM	TM	TH	TM	TM	AD	TH
M779	1	2567677	ID	ID	AD	TH	TH	ID	ID	TH	TH	ID	TM	TM	ID	AD	AD	TM	TM	AD	ID	TH	TH	TM	ID	ID	TM	TM	AD	TM	TH	TH	TM	AD	TM	AD	TM	TM	TM	TH	TH	TH	TM	TM	TH	TM	TM	AD	TH
M780	1	2568812	ID	ID	AD	TH	TH	ID	ID	TH	TH	ID	TM	TM	ID	AD	AD	TM	TM	AD	ID	TH	TH	TM	ID	ID	TM	TM	AD	TM	TH	TH	TM	AD	TM	AD	TM	TM	TM	TH	TH	TH	TM	TM	TH	TM	TM	AD	TH
M781	1	2568850	ID	ID	AD	TH	TH	ID	ID	TH	TH	ID	TM	TM	ID	AD	AD	TM	TM	AD	ID	TH	TH	TM	ID	ID	TM	TM	AD	TM	TH	TH	TM	AD	TM	AD	TM	TM	TM	TH	TH	TH	TM	TM	TH	TM	TM	AD	TH
M782	1	2568852	ID	ID	AD	TH	TH	ID	ID	TH	TH	ID	TM	TM	ID	AD	AD	TM	TM	AD	ID	TH	TH	TM	ID	ID	TM	TM	AD	TM	TH	TH	TM	AD	TM	AD	TM	TM	TM	TH	TH	TH	TM	TM	TH	TM	TM	AD	TH
M783	1	2568913	ID	ID	AD	TH	TH	ID	ID	TH	TH	ID	TM	TM	ID	AD	AD	TM	TM	AD	ID	TH	TH	TM	ID	ID	TM	TM	AD	TM	TH	TH	TM	AD	TM	AD	TM	TM	TM	TH	TH	TH	TM	TM	TH	TM	TM	AD	TH
M784	1	2568972	ID	ID	AD	TH	TH	ID	ID	TH	TH	ID	TM	TM	ID	AD	AD	TM	TM	AD	ID	TH	TH	TM	ID	ID	TM	TM	AD	TM	TH	TH	TM	AD	TM	AD	TM	TM	TM	TH	TH	TH	TM	TM	TH	TM	TM	AD	TH
M785	1	2569089	ID	ID	AD	TH	TH	ID	ID	TH	TH	ID	TM	TM	ID	AD	AD	TM	TM	AD	ID	TH	TH	TM	ID	ID	TM	TM	AD	TM	TH	TH	TM	AD	TM	AD	TM	TM	TM	TH	TH	TH	TM	TM	TH	TM	TM	AD	TH
M786	1	2569208	ID	ID	AD	TH	TH	ID	ID	TH	TH	ID	TM	TM	ID	AD	AD	TM	TM	AD	ID	TH	TH	TM	ID	ID	TM	TM	AD	TM	TH	TH	TM	AD	TM	AD	TM	TM	TM	TH	TH	TH	TM	TM	TH	TM	TM	AD	TH
M787	1	2569360	ID	ID	AD	TH	TH	ID	ID	TH	TH	ID	TM	TM	ID	AD	AD	TM	TM	AD	ID	TH	TH	TM	ID	ID	TM	TM	AD	TM	TH	TH	TM	AD	TM	AD	TM	TM	TM	TH	TH	TH	TM	TM	TH	TM	TM	AD	TH
M788	1	2569541	ID	ID	AD	TH	TH	ID	ID	TH	TH	ID	TM	TM	ID	AD	AD	TM	TM	AD	ID	TH	TH	TM	ID	ID	TM	TM	AD	TM	TH	TH	TM	AD	TM	AD	TM	TM	TM	TH	TH	TH	TM	TM	TH	TM	TM	AD	TH
M789	1	2569855	ID	ID	AD	TH	TH	ID	ID	TH	TH	ID	TM	TM	ID	AD	AD	TM	TM	AD	ID	TH	TH	TM	ID	ID	TM	TM	AD	TM	TH	TH	TM	AD	TM	AD	TM	TM	TM	TH	TH	TH	TM	TM	TH	TM	TM	AD	TH
M790	1	2570269	ID	ID	AD	TH	TH	ID	ID	TH	TH	ID	TM	TM	ID	AD	AD	TM	TM	AD	ID	TH	TH	TM	ID	ID	TM	TM	AD	TM	TH	TH	TM	AD	TM	AD	TM	TM	TM	TH	TH	TH	TM	TM	TH	TM	TM	AD	TH
M791	1	2570283	ID	ID	AD	TH	TH	ID	ID	TH	TH	ID	TM	TM	ID	AD	AD	TM	TM	AD	ID	TH	TH	TM	ID	ID	TM	TM	AD	TM	TH	TH	TM	AD	TM	AD	TM	TM	TM	TH	TH	TH	TM	TM	TH	TM	TM	AD	TH
M792	1	2570536	ID	ID	AD	TH	TH	ID	ID	TH	TH	ID	TM	TM	ID	AD	AD	TM	TM	AD	ID	TH	TH	TM	ID	ID	TM	TM	AD	TM	TH	TH	TM	AD	TM	AD	TM	TM	TM	TH	TH	TH	TM	TM	TH	TM	TM	AD	TH
M793	1	2570568	ID	ID	AD	TH	TH	ID	ID	TH	TH	ID	TM	TM	ID	AD	AD	TM	TM	AD	ID	TH	TH	TM	ID	ID	TM	TM	AD	TM	TH	TH	TM	AD	TM	AD	TM	TM	TM	TH	TH	TH	TM	TM	TH	TM	TM	AD	TH
M794	1	2570599	ID	ID	AD	TH	TH	ID	ID	TH	TH	ID	TM	TM	ID	AD	AD	TM	TM	AD	ID	TH	TH	TM	ID	ID	TM	TM	AD	TM	TH	TH	TM	AD	TM	AD	TM	TM	TM	TH	TH	TH	TM	TM	TH	TM	TM	AD	TH
M795	1	2570609	ID	ID	AD	TH	TH	ID	ID	TH	TH	ID	TM	TM	ID	AD	AD	TM	TM	AD	ID	TH	TH	TM	ID	ID	TM	TM	AD	TM	TH	TH	TM	AD	TM	AD	TM	TM	TM	TH	TH	TH	TM	TM	TH	TM	TM	AD	TH
M796	1	2570734	ID	ID	AD	TH	TH	ID	ID	TH	TH	ID	TM	TM	ID	AD	AD	TM	TM	AD	ID	TH	TH	TM	ID	ID	TM	TM	AD	TM	TH	TH	TM	AD	TM	AD	TM	TM	TM	TH	TH	TH	TM	TM	TH	TM	TM	AD	TH
M797	1	2570764	ID	ID	AD	TH	TH	ID	ID	TH	TH	ID	TM	TM	ID	AD	AD	TM	TM	AD	ID	TH	TH	TM	ID	ID	TM	TM	AD	TM	TH	TH	TM	AD	TM	AD	TM	TM	TM	TH	TH	TH	TM	TM	TH	TM	TM	AD	TH
M798	1	2570781	ID	ID	AD	TH	TH	ID	ID	TH	TH	ID	TM	TM	ID	AD	AD	TM	TM	AD	ID	TH	TH	TM	ID	ID	TM	TM	AD	TM	TH	TH	TM	AD	TM	AD	TM	TM	TM	TH	TH	TH	TM	TM	TH	TM	TM	AD	TH
M799	1	2570817	ID	ID	AD	TH	TH	ID	ID	TH	TH	ID	TM	TM	ID	AD	AD	TM	TM	AD	ID	TH	TH	TM	ID	ID	TM	TM	AD	TM	TH	TH	TM	AD	TM	AD	TM	TM	TM	TH	TH	TH	TM	TM	TH	TM	TM	AD	TH
M800	1	2570855	ID	ID	AD	TH	TH	ID	ID	TH	TH	ID	TM	TM	ID	AD	AD	TM	TM	AD	ID	TH	TH	TM	ID	ID	TM	TM	AD	TM	TH	TH	TM	AD	TM	AD	TM	TM	TM	TH	TH	TH	TM	TM	TH	TM	TM	AD	TH
M801	1	2570859	ID	ID	AD	TH	TH	ID	ID	TH	TH	ID	TM	TM	ID	AD	AD	TM	TM	AD	ID	TH	TH	TM	ID	ID	TM	TM	AD	TM	TH	TH	TM	AD	TM	AD	TM	TM	TM	TH	TH	TH	TM	TM	TH	TM	TM	AD	TH
M802	1	2571101	ID	ID	AD	TH	TH	ID	ID	TH	TH	ID	TM	TM	ID	AD	AD	TM	TM	AD	ID	TH	TH	TM	ID	ID	TM	TM	AD	TM	TH	TH	TM	AD	TM	AD	TM	TM	TM	TH	TH	TH	TM	TM	TH	TM	TM	AD	TH
M803	1	2571223	ID	ID	AD	TH	TH	ID	ID	TH	TH	ID	TM	TM	ID	AD	AD	TM	TM	AD	ID	TH	TH	TM	ID	ID	TM	TM	AD	TM	TH	TH	TM	AD	TM	AD	TM	TM	TM	TH	TH	TH	TM	TM	TH	TM	TM	AD	TH
M804	1	2571408	ID	ID	AD	TH	TH	ID	ID	TH	TH	ID	TM	TM	ID	AD	AD	TM	TM	AD	ID	TH	TH	TM	ID	ID	TM	TM	AD	TM	TH	TH	TM	AD	TM	AD	TM	TM	TM	TH	TH	TH	TM	TM	TH	TM	TM	AD	TH
M805	1	2571412	ID	ID	AD	TH	TH	ID	ID	TH	TH	ID	TM	TM	ID	AD	AD	TM	TM	AD	ID	TH	TH	TM	ID	ID	TM	TM	AD	TM	TH	TH	TM	AD	TM	AD	TM	TM	TM	TH	TH	TH	TM	TM	TH	TM	TM	AD	TH
M806	1	2571433	ID	ID	AD	TH	TH	ID	ID	TH	TH	ID	TM	TM	ID	AD	AD	TM	TM	AD	ID	TH	TH	TM	ID	ID	TM	TM	AD	TM	TH	TH	TM	AD	TM	AD	TM	TM	TM	TH	TH	TH	TM	TM	TH	TM	TM	AD	TH
M807	1	2571465	ID	ID	AD	TH	TH	ID	ID	TH	TH	ID	TM	TM	ID	AD	AD	TM	TM	AD	ID	TH	TH	TM	ID	ID	TM	TM	AD	TM	TH	TH	TM	AD	TM	AD	TM	TM	TM	TH	TH	TH	TM	TM	TH	TM	TM	AD	TH
M808	1	2571542	ID	ID	AD	TH	TH	ID	ID	TH	TH	ID	TM	TM	ID	AD	AD	TM	TM	AD	ID	TH	TH	TM	ID	ID	TM	TM	AD	TM	TH	TH	TM	AD	TM	AD	TM	TM	TM	TH	TH	TH	TM	TM	TH	TM	TM	AD	TH
M809	1	2571565	ID	ID	AD	TH	TH	ID	ID	TH	TH	ID	TM	TM	ID	AD	AD	TM	TM	AD	ID	TH	TH	TM	ID	ID	TM	TM	AD	TM	TH	TH	TM	AD	TM	AD	TM	TM	TM	TH	TH	TH	TM	TM	TH	TM	TM	AD	TH
M810	1	2571611	ID	ID	AD	TH	TH	ID	ID	TH	TH	ID	TM	TM	ID	AD	AD	TM	TM	AD	ID	TH	TH	TM	ID	ID	TM	TM	AD	TM	TH	TH	TM	AD	TM	AD	TM	TM	TM	TH	TH	TH	TM	TM	TH	TM	TM	AD	TH
M811	1	2572045	ID	ID	AD	TH	TH	ID	ID	TH	TH	ID	TM	TM	ID	AD	AD	TM	TM	AD	ID	TH	TH	TM	ID	ID	TM	TM	AD	TM	TH	TH	TM	AD	TM	AD	TM	TM	TM	TH	TH	TH	TM	TM	TH	TM	TM	AD	TH
M812	1	2572235	ID	ID	AD	TH	TH	ID	ID	TH	TH	ID	TM	TM	ID	AD	AD	TM	TM	AD	ID	TH	TH	TM	ID	ID	TM	TM	AD	TM	TH	TH	TM	AD	TM	AD	TM	TM	TM	TH	TH	TH	TM	TM	TH	TM	TM	AD	TH
M813	1	2572236	ID	ID	AD	TH	TH	ID	ID	TH	TH	ID	TM	TM	ID	AD	AD	TM	TM	AD	ID	TH	TH	TM	ID	ID	TM	TM	AD	TM	TH	TH	TM	AD	TM	AD	TM	TM	TM	TH	TH	TH	TM	TM	TH	TM	TM	AD	TH
M814	1	2572424	ID	ID	AD	TH	TH	ID	ID	TH	TH	ID	TM	TM	ID	AD	AD	TM	TM	AD	ID	TH	TH	TM	ID	ID	TM	TM	AD	TM	TH	TH	TM	AD	TM	AD	TM	TM	TM	TH	TH	TH	TM	TM	TH	TM	TM	AD	TH
M815	1	2572427	ID	ID	AD	TH	TH	ID	ID	TH	TH	ID	TM	TM	ID	AD	AD	TM	TM	AD	ID	TH	TH	TM	ID	ID	TM	TM	AD	TM	TH	TH	TM	AD	TM	AD	TM	TM	TM	TH	TH	TH	TM	TM	TH	TM	TM	AD	TH
M816	1	2572454	ID	ID	AD	TH	TH	ID	ID	TH	TH	ID	TM	TM	ID	AD	AD	TM	TM	AD	ID	TH	TH	TM	ID	ID	TM	TM	AD	TM	TH	TH	TM	AD	TM	AD	TM	TM	TM	TH	TH	TH	TM	TM	TH	TM	TM	AD	TH
M817	1	2572512	ID	ID	AD	TH	TH	ID	ID	TH	TH	ID	TM	TM	ID	AD	AD	TM	TM	AD	ID	TH	TH	TM	ID	ID	TM	TM	AD	TM	TH	TH	TM	AD	TM	AD	TM	TM	TM	TH	TH	TH	TM	TM	TH	TM	TM	AD	TH
M818	1	2572565	ID	ID	AD	TH	TH	ID	ID	TH	TH	ID	TM	TM	ID	AD	AD	TM	TM	AD	ID	TH	TH	TM	ID	ID	TM	TM	AD	TM	TH	TH	TM	AD	TM	AD	TM	TM	TM	TH	TH	TH	TM	TM	TH	TM	TM	AD	TH
M819	1	2572572	ID	ID	AD	TH	TH	ID	ID	TH	TH	ID	TM	TM	ID	AD	AD	TM	TM	AD	ID	TH	TH	TM	ID	ID	TM	TM	AD	TM	TH	TH	TM	AD	TM	AD	TM	TM	TM	TH	TH	TH	TM	TM	TH	TM	TM	AD	TH
M820	1	2572813	ID	ID	AD	TH	TH	ID	ID	TH	TH	ID	TM	TM	ID	AD	AD	TM	TM	AD	ID	TH	TH	TM	ID	ID	TM	TM	AD	TM	TH	TH	TM	AD	TM	AD	TM	TM	TM	TH	TH	TH	TM	TM	TH	TM	TM	AD	TH
M821	1	2572845	ID	ID	AD	TH	TH	ID	ID	TH	TH	ID	TM	TM	ID	AD	AD	TM	TM	AD	ID	TH	TH	TM	ID	ID	TM	TM	AD	TM	TH	TH	TM	AD	TM	AD	TM	TM	TM	TH	TH	TH	TM	TM	TH	TM	TM	AD	TH
M822	1	2572865	ID	ID	AD	TH	TH	ID	ID	TH	TH	ID	TM	TM	ID	AD	AD	TM	TM	AD	ID	TH	TH	TM	ID	ID	TM	TM	AD	TM	TH	TH	TM	AD	TM	AD	TM	TM	TM	TH	TH	TH	TM	TM	TH	TM	TM	AD	TH
M823	1	2572876	ID	ID	AD	TH	TH	ID	ID	TH	TH	ID	TM	TM	ID	AD	AD	TM	TM	AD	ID	TH	TH	TM	ID	ID	TM	TM	AD	TM	TH	TH	TM	AD	TM	AD	TM	TM	TM	TH	TH	TH	TM	TM	TH	TM	TM	AD	TH
M824	1	2572964	ID	ID	AD	TH	TH	ID	ID	TH	TH	ID	TM	TM	ID	AD	AD	TM	TM	AD	ID	TH	TH	TM	ID	ID	TM	TM	AD	TM	TH	TH	TM	AD	TM	AD	TM	TM	TM	TH	TH	TH	TM	TM	TH	TM	TM	AD	TH
M825	1	2572966	ID	ID	AD	TH	TH	ID	ID	TH	TH	ID	TM	TM	ID	AD	AD	TM	TM	AD	ID	TH	TH	TM	ID	ID	TM	TM	AD	TM	TH	TH	TM	AD	TM	AD	TM	TM	TM	TH	TH	TH	TM	TM	TH	TM	TM	AD	TH
M826	1	2573042	ID	ID	AD	TH	TH	ID	ID	TH	TH	ID	TM	TM	ID	AD	AD	TM	TM	AD	ID	TH	TH	TM	ID	ID	TM	TM	AD	TM	TH	TH	TM	AD	TM	AD	TM	TM	TM	TH	TH	TH	TM	TM	TH	TM	TM	AD	TH
M827	1	2573051	ID	ID	AD	TH	TH	ID	ID	TH	TH	ID	TM	TM	ID	AD	AD	TM	TM	AD	ID	TH	TH	TM	ID	ID	TM	TM	AD	TM	TH	TH	TM	AD	TM	AD	TM	TM	TM	TH	TH	TH	TM	TM	TH	TM	TM	AD	TH
M828	1	2573139	ID	ID	AD	TH	TH	ID	ID	TH	TH	ID	TM	TM	ID	AD	AD	TM	TM	AD	ID	TH	TH	TM	ID	ID	TM	TM	AD	TM	TH	TH	TM	AD	TM	AD	TM	TM	TM	TH	TH	TH	TM	TM	TH	TM	TM	AD	TH
M829	1	2573143	ID	ID	AD	TH	TH	ID	ID	TH	TH	ID	TM	TM	ID	AD	AD	TM	TM	AD	ID	TH	TH	TM	ID	ID	TM	TM	AD	TM	TH	TH	TM	AD	TM	AD	TM	TM	TM	TH	TH	TH	TM	TM	TH	TM	TM	AD	TH
M830	1	2573185	ID	ID	AD	TH	TH	ID	ID	TH	TH	ID	TM	TM	ID	AD	AD	TM	TM	AD	ID	TH	TH	TM	ID	ID	TM	TM	AD	TM	TH	TH	TM	AD	TM	AD	TM	TM	TM	TH	TH	TH	TM	TM	TH	TM	TM	AD	TH
M831	1	2573265	ID	ID	AD	TH	TH	ID	ID	TH	TH	ID	TM	TM	ID	AD	AD	TM	TM	AD	ID	TH	TH	TM	ID	ID	TM	TM	AD	TM	TH	TH	TM	AD	TM	AD	TM	TM	TM	TH	TH	TH	TM	TM	TH	TM	TM	AD	TH
M832	1	2573287	ID	ID	AD	TH	TH	ID	ID	TH	TH	ID	TM	TM	ID	AD	AD	TM	TM	AD	ID	TH	TH	TM	ID	ID	TM	TM	AD	TM	TH	TH	TM	AD	TM	AD	TM	TM	TM	TH	TH	TH	TM	TM	TH	TM	TM	AD	TH
M833	1	2573352	ID	ID	AD	TH	TH	ID	ID	TH	TH	ID	TM	TM	ID	AD	AD	TM	TM	AD	ID	TH	TH	TM	ID	ID	TM	TM	AD	TM	TH	TH	TM	AD	TM	AD	TM	TM	TM	TH	TH	TH	TM	TM	TH	TM	TM	AD	TH
M834	1	2573692	ID	ID	AD	TH	TH	ID	ID	TH	TH	ID	TM	TM	ID	AD	AD	TM	TM	AD	ID	TH	TH	TM	ID	ID	TM	TM	AD	TM	TH	TH	TM	AD	TM	AD	TM	TM	TM	TH	TH	TH	TM	TM	TH	TM	TM	AD	TH
M835	1	2573720	ID	ID	AD	TH	TH	ID	ID	TH	TH	ID	TM	TM	ID	AD	AD	TM	TM	AD	ID	TH	TH	TM	ID	ID	TM	TM	AD	TM	TH	TH	TM	AD	TM	AD	TM	TM	TM	TH	TH	TH	TM	TM	TH	TM	TM	AD	TH
M836	1	2573874	ID	ID	AD	TH	TH	ID	ID	TH	TH	ID	TM	TM	ID	AD	AD	TM	TM	AD	ID	TH	TH	TM	ID	ID	TM	TM	AD	TM	TH	TH	TM	AD	TM	AD	TM	TM	TM	TH	TH	TH	TM	TM	TH	TM	TM	AD	TH
M837	1	2574032	ID	ID	AD	TH	TH	ID	ID	TH	TH	ID	TM	TM	ID	AD	AD	TM	TM	AD	ID	TH	TH	TM	ID	ID	TM	TM	AD	TM	TH	TH	TM	AD	TM	AD	TM	TM	TM	TH	TH	TH	TM	TM	TH	TM	TM	AD	TH
M838	1	2574122	ID	ID	AD	TH	TH	ID	ID	TH	TH	ID	TM	TM	ID	AD	AD	TM	TM	AD	ID	TH	TH	TM	ID	ID	TM	TM	AD	TM	TH	TH	TM	AD	TM	AD	TM	TM	TM	TH	TH	TH	TM	TM	TH	TM	TM	AD	TH
M839	1	2574220	ID	ID	AD	TH	TH	ID	ID	TH	TH	ID	TM	TM	ID	AD	AD	TM	TM	AD	ID	TH	TH	TM	ID	ID	TM	TM	AD	TM	TH	TH	TM	AD	TM	AD	TM	TM	TM	TH	TH	TH	TM	TM	TH	TM	TM	AD	TH
M840	1	2574251	ID	ID	AD	TH	TH	ID	ID	TH	TH	ID	TM	TM	ID	AD	AD	TM	TM	AD	ID	TH	TH	TM	ID	ID	TM	TM	AD	TM	TH	TH	TM	AD	TM	AD	TM	TM	TM	TH	TH	TH	TM	TM	TH	TM	TM	AD	TH
M841	1	2574259	ID	ID	AD	TH	TH	ID	ID	TH	TH	ID	TM	TM	ID	AD	AD	TM	TM	AD	ID	TH	TH	TM	ID	ID	TM	TM	AD	TM	TH	TH	TM	AD	TM	AD	TM	TM	TM	TH	TH	TH	TM	TM	TH	TM	TM	AD	TH
M842	1	2574337	ID	ID	AD	TH	TH	ID	ID	TH	TH	ID	TM	TM	ID	AD	AD	TM	TM	AD	ID	TH	TH	TM	ID	ID	TM	TM	AD	TM	TH	TH	TM	AD	TM	AD	TM	TM	TM	TH	TH	TH	TM	TM	TH	TM	TM	AD	TH
M843	1	2574363	ID	ID	AD	TH	TH	ID	ID	TH	TH	ID	TM	TM	ID	AD	AD	TM	TM	AD	ID	TH	TH	TM	ID	ID	TM	TM	AD	TM	TH	TH	TM	AD	TM	AD	TM	TM	TM	TH	TH	TH	TM	TM	TH	TM	TM	AD	TH
M844	1	2574419	ID	ID	AD	TH	TH	ID	ID	TH	TH	ID	TM	TM	ID	AD	AD	TM	TM	AD	ID	TH	TH	TM	ID	ID	TM	TM	AD	TM	TH	TH	TM	AD	TM	AD	TM	TM	TM	TH	TH	TH	TM	TM	TH	TM	TM	AD	TH
M845	1	2574481	ID	ID	AD	TH	TH	ID	ID	TH	TH	ID	TM	TM	ID	AD	AD	TM	TM	AD	ID	TH	TH	TM	ID	ID	TM	TM	AD	TM	TH	TH	TM	AD	TM	AD	TM	TM	TM	TH	TH	TH	TM	TM	TH	TM	TM	AD	TH
M846	1	2574502	ID	ID	AD	TH	TH	ID	ID	TH	TH	ID	TM	TM	ID	AD	AD	TM	TM	AD	ID	TH	TH	TM	ID	ID	TM	TM	AD	TM	TH	TH	TM	AD	TM	AD	TM	TM	TM	TH	TH	TH	TM	TM	TH	TM	TM	AD	TH
M847	1	2574512	ID	ID	AD	TH	TH	ID	ID	TH	TH	ID	TM	TM	ID	AD	AD	TM	TM	AD	ID	TH	TH	TM	ID	ID	TM	TM	AD	TM	TH	TH	TM	AD	TM	AD	TM	TM	TM	TH	TH	TH	TM	TM	TH	TM	TM	AD	TH
M848	1	2574517	ID	ID	AD	TH	TH	ID	ID	TH	TH	ID	TM	TM	ID	AD	AD	TM	TM	AD	ID	TH	TH	TM	ID	ID	TM	TM	AD	TM	TH	TH	TM	AD	TM	AD	TM	TM	TM	TH	TH	TH	TM	TM	TH	TM	TM	AD	TH
M849	1	2574528	ID	ID	AD	TH	TH	ID	ID	TH	TH	ID	TM	TM	ID	AD	AD	TM	TM	AD	ID	TH	TH	TM	ID	ID	TM	TM	AD	TM	TH	TH	TM	AD	TM	AD	TM	TM	TM	TH	TH	TH	TM	TM	TH	TM	TM	AD	TH
M850	1	2574551	ID	ID	AD	TH	TH	ID	ID	TH	TH	ID	TM	TM	ID	AD	AD	TM	TM	AD	ID	TH	TH	TM	ID	ID	TM	TM	AD	TM	TH	TH	TM	AD	TM	AD	TM	TM	TM	TH	TH	TH	TM	TM	TH	TM	TM	AD	TH
M851	1	2574565	ID	ID	AD	TH	TH	ID	ID	TH	TH	ID	TM	TM	ID	AD	AD	TM	TM	AD	ID	TH	TH	TM	ID	ID	TM	TM	AD	TM	TH	TH	TM	AD	TM	AD	TM	TM	TM	TH	TH	TH	TM	TM	TH	TM	TM	AD	TH
M852	1	2574582	ID	ID	AD	TH	TH	ID	ID	TH	TH	ID	TM	TM	ID	AD	AD	TM	TM	AD	ID	TH	TH	TM	ID	ID	TM	TM	AD	TM	TH	TH	TM	AD	TM	AD	TM	TM	TM	TH	TH	TH	TM	TM	TH	TM	TM	AD	TH
M853	1	2574597	ID	ID	AD	TH	TH	ID	ID	TH	TH	ID	TM	TM	ID	AD	AD	TM	TM	AD	ID	TH	TH	TM	ID	ID	TM	TM	AD	TM	TH	TH	TM	AD	TM	AD	TM	TM	TM	TH	TH	TH	TM	TM	TH	TM	TM	AD	TH
M854	1	2574645	ID	ID	AD	TH	TH	ID	ID	TH	TH	ID	TM	TM	ID	AD	AD	TM	TM	AD	ID	TH	TH	TM	ID	ID	TM	TM	AD	TM	TH	TH	TM	AD	TM	AD	TM	TM	TM	TH	TH	TH	TM	TM	TH	TM	TM	AD	TH
M855	1	2574655	ID	ID	AD	TH	TH	ID	ID	TH	TH	ID	TM	TM	ID	AD	AD	TM	TM	AD	ID	TH	TH	TM	ID	ID	TM	TM	AD	TM	TH	TH	TM	AD	TM	AD	TM	TM	TM	TH	TH	TH	TM	TM	TH	TM	TM	AD	TH
M856	1	2574688	ID	ID	AD	TH	TH	ID	ID	TH	TH	ID	TM	TM	ID	AD	AD	TM	TM	AD	ID	TH	TH	TM	ID	ID	TM	TM	AD	TM	TH	TH	TM	AD	TM	AD	TM	TM	TM	TH	TH	TH	TM	TM	TH	TM	TM	AD	TH
M857	1	2574689	ID	ID	AD	TH	TH	ID	ID	TH	TH	ID	TM	TM	ID	AD	AD	TM	TM	AD	ID	TH	TH	TM	ID	ID	TM	TM	AD	TM	TH	TH	TM	AD	TM	AD	TM	TM	TM	TH	TH	TH	TM	TM	TH	TM	TM	AD	TH
M858	1	2574703	ID	ID	AD	TH	TH	ID	ID	TH	TH	ID	TM	TM	ID	AD	AD	TM	TM	AD	ID	TH	TH	TM	ID	ID	TM	TM	AD	TM	TH	TH	TM	AD	TM	AD	TM	TM	TM	TH	TH	TH	TM	TM	TH	TM	TM	AD	TH
M859	1	2574764	ID	ID	AD	TH	TH	ID	ID	TH	TH	ID	TM	TM	ID	AD	AD	TM	TM	AD	ID	TH	TH	TM	ID	ID	TM	TM	AD	TM	TH	TH	TM	AD	TM	AD	TM	TM	TM	TH	TH	TH	TM	TM	TH	TM	TM	AD	TH
M860	1	2574772	ID	ID	AD	TH	TH	ID	ID	TH	TH	ID	TM	TM	ID	AD	AD	TM	TM	AD	ID	TH	TH	TM	ID	ID	TM	TM	AD	TM	TH	TH	TM	AD	TM	AD	TM	TM	TM	TH	TH	TH	TM	TM	TH	TM	TM	AD	TH
M861	1	2574777	ID	ID	AD	TH	TH	ID	ID	TH	TH	ID	TM	TM	ID	AD	AD	TM	TM	AD	ID	TH	TH	TM	ID	ID	TM	TM	AD	TM	TH	TH	TM	AD	TM	AD	TM	TM	TM	TH	TH	TH	TM	TM	TH	TM	TM	AD	TH
M862	1	2574789	ID	ID	AD	TH	TH	ID	ID	TH	TH	ID	TM	TM	ID	AD	AD	TM	TM	AD	ID	TH	TH	TM	ID	ID	TM	TM	AD	TM	TH	TH	TM	AD	TM	AD	TM	TM	TM	TH	TH	TH	TM	TM	TH	TM	TM	AD	TH
M863	1	2574801	ID	ID	AD	TH	TH	ID	ID	TH	TH	ID	TM	TM	ID	AD	AD	TM	TM	AD	ID	TH	TH	TM	ID	ID	TM	TM	AD	TM	TH	TH	TM	AD	TM	AD	TM	TM	TM	TH	TH	TH	TM	TM	TH	TM	TM	AD	TH
M864	1	2574820	ID	ID	AD	TH	TH	ID	ID	TH	TH	ID	TM	TM	ID	AD	AD	TM	TM	AD	ID	TH	TH	TM	ID	ID	TM	TM	AD	TM	TH	TH	TM	AD	TM	AD	TM	TM	TM	TH	TH	TH	TM	TM	TH	TM	TM	AD	TH
M865	1	2574830	ID	ID	AD	TH	TH	ID	ID	TH	TH	ID	TM	TM	ID	AD	AD	TM	TM	AD	ID	TH	TH	TM	ID	ID	TM	TM	AD	TM	TH	TH	TM	AD	TM	AD	TM	TM	TM	TH	TH	TH	TM	TM	TH	TM	TM	AD	TH
M866	1	2574887	ID	ID	AD	TH	TH	ID	ID	TH	TH	ID	TM	TM	ID	AD	AD	TM	TM	AD	ID	TH	TH	TM	ID	ID	TM	TM	AD	TM	TH	TH	TM	AD	TM	AD	TM	TM	TM	TH	TH	TH	TM	TM	TH	TM	TM	AD	TH
M867	1	2574909	ID	ID	AD	TH	TH	ID	ID	TH	TH	ID	TM	TM	ID	AD	AD	TM	TM	AD	ID	TH	TH	TM	ID	ID	TM	TM	AD	TM	TH	TH	TM	AD	TM	AD	TM	TM	TM	TH	TH	TH	TM	TM	TH	TM	TM	AD	TH
M868	1	2574918	ID	ID	AD	TH	TH	ID	ID	TH	TH	ID	TM	TM	ID	AD	AD	TM	TM	AD	ID	TH	TH	TM	ID	ID	TM	TM	AD	TM	TH	TH	TM	AD	TM	AD	TM	TM	TM	TH	TH	TH	TM	TM	TH	TM	TM	AD	TH
M869	1	2574939	ID	ID	AD	TH	TH	ID	ID	TH	TH	ID	TM	TM	ID	AD	AD	TM	TM	AD	ID	TH	TH	TM	ID	ID	TM	TM	AD	TM	TH	TH	TM	AD	TM	AD	TM	TM	TM	TH	TH	TH	TM	TM	TH	TM	TM	AD	TH
M870	1	2574954	ID	ID	AD	TH	TH	ID	ID	TH	TH	ID	TM	TM	ID	AD	AD	TM	TM	AD	ID	TH	TH	TM	ID	ID	TM	TM	AD	TM	TH	TH	TM	AD	TM	AD	TM	TM	TM	TH	TH	TH	TM	TM	TH	TM	TM	AD	TH
M871	1	2575014	ID	ID	AD	TH	TH	ID	ID	TH	TH	ID	TM	TM	ID	AD	AD	TM	TM	AD	ID	TH	TH	TM	ID	ID	TM	TM	AD	TM	TH	TH	TM	AD	TM	AD	TM	TM	TM	TH	TH	TH	TM	TM	TH	TM	TM	AD	TH
M872	1	2575015	ID	ID	AD	TH	TH	ID	ID	TH	TH	ID	TM	TM	ID	AD	AD	TM	TM	AD	ID	TH	TH	TM	ID	ID	TM	TM	AD	TM	TH	TH	TM	AD	TM	AD	TM	TM	TM	TH	TH	TH	TM	TM	TH	TM	TM	AD	TH
M873	1	2575028	ID	ID	AD	TH	TH	ID	ID	TH	TH	ID	TM	TM	ID	AD	AD	TM	TM	AD	ID	TH	TH	TM	ID	ID	TM	TM	AD	TM	TH	TH	TM	AD	TM	AD	TM	TM	TM	TH	TH	TH	TM	TM	TH	TM	TM	AD	TH
M874	1	2575033	ID	ID	AD	TH	TH	ID	ID	TH	TH	ID	TM	TM	ID	AD	AD	TM	TM	AD	ID	TH	TH	TM	ID	ID	TM	TM	AD	TM	TH	TH	TM	AD	TM	AD	TM	TM	TM	TH	TH	TH	TM	TM	TH	TM	TM	AD	TH
M875	1	2575038	ID	ID	AD	TH	TH	ID	ID	TH	TH	ID	TM	TM	ID	AD	AD	TM	TM	AD	ID	TH	TH	TM	ID	ID	TM	TM	AD	TM	TH	TH	TM	AD	TM	AD	TM	TM	TM	TH	TH	TH	TM	TM	TH	TM	TM	AD	TH
M876	1	2575211	ID	ID	AD	TH	TH	ID	ID	TH	TH	ID	TM	TM	ID	AD	AD	TM	TM	AD	ID	TH	TH	TM	ID	ID	TM	TM	AD	TM	TH	TH	TM	AD	TM	AD	TM	TM	TM	TH	TH	TH	TM	TM	TH	TM	TM	AD	TH
M877	1	2575245	ID	ID	AD	TH	TH	ID	ID	TH	TH	ID	TM	TM	ID	AD	AD	TM	TM	AD	ID	TH	TH	TM	ID	ID	TM	TM	AD	TM	TH	TH	TM	AD	TM	AD	TM	TM	TM	TH	TH	TH	TM	TM	TH	TM	TM	AD	TH
M878	1	2575300	ID	ID	AD	TH	TH	ID	ID	TH	TH	ID	TM	TM	ID	AD	AD	TM	TM	AD	ID	TH	TH	TM	ID	ID	TM	TM	AD	TM	TH	TH	TM	AD	TM	AD	TM	TM	TM	TH	TH	TH	TM	TM	TH	TM	TM	AD	TH
M879	1	2575447	ID	ID	AD	TH	TH	ID	ID	TH	TH	ID	TM	TM	ID	AD	AD	TM	TM	AD	ID	TH	TH	TM	ID	ID	TM	TM	AD	TM	TH	TH	TM	AD	TM	AD	TM	TM	TM	TH	TH	TH	TM	TM	TH	TM	TM	AD	TH
M880	1	2575670	ID	ID	AD	TH	TH	ID	ID	TH	TH	ID	TM	TM	ID	AD	AD	TM	TM	AD	ID	TH	TH	TM	ID	ID	TM	TM	AD	TM	TH	TH	TM	AD	TM	AD	TM	TM	TM	TH	TH	TH	TM	TM	TH	TM	TM	AD	TH
M881	1	2575742	ID	ID	AD	TH	TH	ID	ID	TH	TH	ID	TM	TM	ID	AD	AD	TM	TM	AD	ID	TH	TH	TM	ID	ID	TM	TM	AD	TM	TH	TH	TM	AD	TM	AD	TM	TM	TM	TH	TH	TH	TM	TM	TH	TM	TM	AD	TH
M882	1	2575743	ID	ID	AD	TH	TH	ID	ID	TH	TH	ID	TM	TM	ID	AD	AD	TM	TM	AD	ID	TH	TH	TM	ID	ID	TM	TM	AD	TM	TH	TH	TM	AD	TM	AD	TM	TM	TM	TH	TH	TH	TM	TM	TH	TM	TM	AD	TH
M883	1	2575885	ID	ID	AD	TH	TH	ID	ID	TH	TH	ID	TM	TM	ID	AD	AD	TM	TM	AD	ID	TH	TH	TM	ID	ID	TM	TM	AD	TM	TH	TH	TM	AD	TM	AD	TM	TM	TM	TH	TH	TH	TM	TM	TH	TM	TM	AD	TH
M884	1	2576081	ID	ID	AD	TH	TH	ID	ID	TH	TH	ID	TM	TM	ID	AD	AD	TM	TM	AD	ID	TH	TH	TM	ID	ID	TM	TM	AD	TM	TH	TH	TM	AD	TM	AD	TM	TM	TM	TH	TH	TH	TM	TM	TH	TM	TM	AD	TH
M885	1	2576087	ID	ID	AD	TH	TH	ID	ID	TH	TH	ID	TM	TM	ID	AD	AD	TM	TM	AD	ID	TH	TH	TM	ID	ID	TM	TM	AD	TM	TH	TH	TM	AD	TM	AD	TM	TM	TM	TH	TH	TH	TM	TM	TH	TM	TM	AD	TH
M886	1	2576172	ID	ID	AD	TH	TH	ID	ID	TH	TH	ID	TM	TM	ID	AD	AD	TM	TM	AD	ID	TH	TH	TM	ID	ID	TM	TM	AD	TM	TH	TH	TM	AD	TM	AD	TM	TM	TM	TH	TH	TH	TM	TM	TH	TM	TM	AD	TH
M887	1	2576180	ID	ID	AD	TH	TH	ID	ID	TH	TH	ID	TM	TM	ID	AD	AD	TM	TM	AD	ID	TH	TH	TM	ID	ID	TM	TM	AD	TM	TH	TH	TM	AD	TM	AD	TM	TM	TM	TH	TH	TH	TM	TM	TH	TM	TM	AD	TH
M888	1	2576716	ID	ID	AD	TH	TH	ID	ID	TH	TH	ID	TM	TM	ID	AD	AD	TM	TM	AD	ID	TH	TH	TM	ID	ID	TM	TM	AD	TM	TH	TH	TM	AD	TM	AD	TM	TM	TM	TH	TH	TH	TM	TM	TH	TM	TM	AD	TH
M889	1	2576735	ID	ID	AD	TH	TH	ID	ID	TH	TH	ID	TM	TM	ID	AD	AD	TM	TM	AD	ID	TH	TH	TM	ID	ID	TM	TM	AD	TM	TH	TH	TM	AD	TM	AD	TM	TM	TM	TH	TH	TH	TM	TM	TH	TM	TM	AD	TH
M890	1	2576828	ID	ID	AD	TH	TH	ID	ID	TH	TH	ID	TM	TM	ID	AD	AD	TM	TM	AD	ID	TH	TH	TM	ID	ID	TM	TM	AD	TM	TH	TH	TM	AD	TM	AD	TM	TM	TM	TH	TH	TH	TM	TM	TH	TM	TM	AD	TH
M891	1	2576841	ID	ID	AD	TH	TH	ID	ID	TH	TH	ID	TM	TM	ID	AD	AD	TM	TM	AD	ID	TH	TH	TM	ID	ID	TM	TM	AD	TM	TH	TH	TM	AD	TM	AD	TM	TM	TM	TH	TH	TH	TM	TM	TH	TM	TM	AD	TH
M892	1	2577035	ID	ID	AD	TH	TH	ID	ID	TH	TH	ID	TM	TM	ID	AD	AD	TM	TM	AD	ID	TH	TH	TM	ID	ID	TM	TM	AD	TM	TH	TH	TM	AD	TM	AD	TM	TM	TM	TH	TH	TH	TM	TM	TH	TM	TM	AD	TH
M893	1	2577048	ID	ID	AD	TH	TH	ID	ID	TH	TH	ID	TM	TM	ID	AD	AD	TM	TM	AD	ID	TH	TH	TM	ID	ID	TM	TM	AD	TM	TH	TH	TM	AD	TM	AD	TM	TM	TM	TH	TH	TH	TM	TM	TH	TM	TM	AD	TH
M894	1	2577282	ID	ID	AD	TH	TH	ID	ID	TH	TH	ID	TM	TM	ID	AD	AD	TM	TM	AD	ID	TH	TH	TM	ID	ID	TM	TM	AD	TM	TH	TH	TM	AD	TM	AD	TM	TM	TM	TH	TH	TH	TM	TM	TH	TM	TM	AD	TH
M895	1	2577331	ID	ID	AD	TH	TH	ID	ID	TH	TH	ID	TM	TM	ID	AD	AD	TM	TM	AD	ID	TH	TH	TM	ID	ID	TM	TM	AD	TM	TH	TH	TM	AD	TM	AD	TM	TM	TM	TH	TH	TH	TM	TM	TH	TM	TM	AD	TH
M896	1	2577491	ID	ID	AD	TH	TH	ID	ID	TH	TH	ID	TM	TM	ID	AD	AD	TM	TM	AD	ID	TH	TH	TM	ID	ID	TM	TM	AD	TM	TH	TH	TM	AD	TM	AD	TM	TM	TM	TH	TH	TH	TM	TM	TH	TM	TM	AD	TH
M897	1	2577534	ID	ID	AD	TH	TH	ID	ID	TH	TH	ID	TM	TM	ID	AD	AD	TM	TM	AD	ID	TH	TH	TM	ID	ID	TM	TM	AD	TM	TH	TH	TM	AD	TM	AD	TM	TM	TM	TH	TH	TH	TM	TM	TH	TM	TM	AD	TH
M898	1	2577714	ID	ID	AD	TH	TH	ID	ID	TH	TH	ID	TM	TM	ID	AD	AD	TM	TM	AD	ID	TH	TH	TM	ID	ID	TM	TM	AD	TM	TH	TH	TM	AD	TM	AD	TM	TM	TM	TH	TH	TH	TM	TM	TH	TM	TM	AD	TH
M899	1	2577718	ID	ID	AD	TH	TH	ID	ID	TH	TH	ID	TM	TM	ID	AD	AD	TM	TM	AD	ID	TH	TH	TM	ID	ID	TM	TM	AD	TM	TH	TH	TM	AD	TM	AD	TM	TM	TM	TH	TH	TH	TM	TM	TH	TM	TM	AD	TH
M900	1	2577789	ID	ID	AD	TH	TH	ID	ID	TH	TH	ID	TM	TM	ID	AD	AD	TM	TM	AD	ID	TH	TH	TM	ID	ID	TM	TM	AD	TM	TH	TH	TM	AD	TM	AD	TM	TM	TM	TH	TH	TH	TM	TM	TH	TM	TM	AD	TH
M901	1	2577799	ID	ID	AD	TH	TH	ID	ID	TH	TH	ID	TM	TM	ID	AD	AD	TM	TM	AD	ID	TH	TH	TM	ID	ID	TM	TM	AD	TM	TH	TH	TM	AD	TM	AD	TM	TM	TM	TH	TH	TH	TM	TM	TH	TM	TM	AD	TH
M902	1	2577979	ID	ID	AD	TH	TH	ID	ID	TH	TH	ID	TM	TM	ID	AD	AD	TM	TM	AD	ID	TH	TH	TM	ID	ID	TM	TM	AD	TM	TH	TH	TM	AD	TM	AD	TM	TM	TM	TH	TH	TH	TM	TM	TH	TM	TM	AD	TH
M903	1	2578142	ID	ID	AD	TH	TH	ID	ID	TH	TH	ID	TM	TM	ID	AD	AD	TM	TM	AD	ID	TH	TH	TM	ID	ID	TM	TM	AD	TM	TH	TH	TM	AD	TM	AD	TM	TM	TM	TH	TH	TH	TM	TM	TH	TM	TM	AD	TH
M904	1	2578224	ID	ID	AD	TH	TH	ID	ID	TH	TH	ID	TM	TM	ID	AD	AD	TM	TM	AD	ID	TH	TH	TM	ID	ID	TM	TM	AD	TM	TH	TH	TM	AD	TM	AD	TM	TM	TM	TH	TH	TH	TM	TM	TH	TM	TM	AD	TH
M905	1	2578323	ID	ID	AD	TH	TH	ID	ID	TH	TH	ID	TM	TM	ID	AD	AD	TM	TM	AD	ID	TH	TH	TM	ID	ID	TM	TM	AD	TM	TH	TH	TM	AD	TM	AD	TM	TM	TM	TH	TH	TH	TM	TM	TH	TM	TM	AD	TH
M906	1	2578352	ID	ID	AD	TH	TH	ID	ID	TH	TH	ID	TM	TM	ID	AD	AD	TM	TM	AD	ID	TH	TH	TM	ID	ID	TM	TM	AD	TM	TH	TH	TM	AD	TM	AD	TM	TM	TM	TH	TH	TH	TM	TM	TH	TM	TM	AD	TH
M907	1	2578408	ID	ID	AD	TH	TH	ID	ID	TH	TH	ID	TM	TM	ID	AD	AD	TM	TM	AD	ID	TH	TH	TM	ID	ID	TM	TM	AD	TM	TH	TH	TM	AD	TM	AD	TM	TM	TM	TH	TH	TH	TM	TM	TH	TM	TM	AD	TH
M908	1	2578488	ID	ID	AD	TH	TH	ID	ID	TH	TH	ID	TM	TM	ID	AD	AD	TM	TM	AD	ID	TH	TH	TM	ID	ID	TM	TM	AD	TM	TH	TH	TM	AD	TM	AD	TM	TM	TM	TH	TH	TH	TM	TM	TH	TM	TM	AD	TH
M909	1	2578534	ID	ID	AD	TH	TH	ID	ID	TH	TH	ID	TM	TM	ID	AD	AD	TM	TM	AD	ID	TH	TH	TM	ID	ID	TM	TM	AD	TM	TH	TH	TM	AD	TM	AD	TM	TM	TM	TH	TH	TH	TM	TM	TH	TM	TM	AD	TH
M910	1	2578554	ID	ID	AD	TH	TH	ID	ID	TH	TH	ID	TM	TM	ID	AD	AD	TM	TM	AD	ID	TH	TH	TM	ID	ID	TM	TM	AD	TM	TH	TH	TM	AD	TM	AD	TM	TM	TM	TH	TH	TH	TM	TM	TH	TM	TM	AD	TH
M911	1	2578571	ID	ID	AD	TH	TH	ID	ID	TH	TH	ID	TM	TM	ID	AD	AD	TM	TM	AD	ID	TH	TH	TM	ID	ID	TM	TM	AD	TM	TH	TH	TM	AD	TM	AD	TM	TM	TM	TH	TH	TH	TM	TM	TH	TM	TM	AD	TH
M912	1	2578603	ID	ID	AD	TH	TH	ID	ID	TH	TH	ID	TM	TM	ID	AD	AD	TM	TM	AD	ID	TH	TH	TM	ID	ID	TM	TM	AD	TM	TH	TH	TM	AD	TM	AD	TM	TM	TM	TH	TH	TH	TM	TM	TH	TM	TM	AD	TH
M913	1	2578623	ID	ID	AD	TH	TH	ID	ID	TH	TH	ID	TM	TM	ID	AD	AD	TM	TM	AD	ID	TH	TH	TM	ID	ID	TM	TM	AD	TM	TH	TH	TM	AD	TM	AD	TM	TM	TM	TH	TH	TH	TM	TM	TH	TM	TM	AD	TH
M914	1	2578664	ID	ID	AD	TH	TH	ID	ID	TH	TH	ID	TM	TM	ID	AD	AD	TM	TM	AD	ID	TH	TH	TM	ID	ID	TM	TM	AD	TM	TH	TH	TM	AD	TM	AD	TM	TM	TM	TH	TH	TH	TM	TM	TH	TM	TM	AD	TH
M915	1	2578732	ID	ID	AD	TH	TH	ID	ID	TH	TH	ID	TM	TM	ID	AD	AD	TM	TM	AD	ID	TH	TH	TM	ID	ID	TM	TM	AD	TM	TH	TH	TM	AD	TM	AD	TM	TM	TM	TH	TH	TH	TM	TM	TH	TM	TM	AD	TH
M916	1	2578740	ID	ID	AD	TH	TH	ID	ID	TH	TH	ID	TM	TM	ID	AD	AD	TM	TM	AD	ID	TH	TH	TM	ID	ID	TM	TM	AD	TM	TH	TH	TM	AD	TM	AD	TM	TM	TM	TH	TH	TH	TM	TM	TH	TM	TM	AD	TH
M917	1	2578803	ID	ID	AD	TH	TH	ID	ID	TH	TH	ID	TM	TM	ID	AD	AD	TM	TM	AD	ID	TH	TH	TM	ID	ID	TM	TM	AD	TM	TH	TH	TM	AD	TM	AD	TM	TM	TM	TH	TH	TH	TM	TM	TH	TM	TM	ID	TH
M918	1	2578818	ID	ID	AD	TH	TH	ID	ID	TH	TH	ID	TM	TM	ID	AD	AD	TM	TM	AD	ID	TH	TH	TM	ID	ID	TM	TM	AD	TM	TH	TH	TM	AD	TM	AD	TM	TM	TM	TH	TH	TH	TM	TM	TH	TM	TM	ID	TH
M919	1	2578851	ID	ID	AD	TH	TH	ID	ID	TH	TH	ID	TM	TM	ID	AD	AD	TM	TM	AD	ID	TH	TH	TM	ID	ID	TM	TM	AD	TM	TH	TH	TM	AD	TM	AD	TM	TM	TM	TH	TH	TH	TM	TM	TH	TM	TM	ID	TH
M920	1	2578915	ID	ID	AD	TH	TH	ID	ID	TH	TH	ID	TM	TM	ID	AD	AD	TM	TM	AD	ID	TH	TH	TM	ID	ID	TM	TM	AD	TM	TH	TH	TM	AD	TM	AD	TM	TM	TM	TH	TH	TH	TM	TM	TH	TM	TM	ID	TH
M921	1	2578921	ID	ID	AD	TH	TH	ID	ID	TH	TH	ID	TM	TM	ID	AD	AD	TM	TM	AD	ID	TH	TH	TM	ID	ID	TM	TM	AD	TM	TH	TH	TM	AD	TM	AD	TM	TM	TM	TH	TH	TH	TM	TM	TH	TM	TM	ID	TH
M922	1	2578934	ID	ID	AD	TH	TH	ID	ID	TH	TH	ID	TM	TM	ID	AD	AD	TM	TM	AD	ID	TH	TH	TM	ID	ID	TM	TM	AD	TM	TH	TH	TM	AD	TM	AD	TM	TM	TM	TH	TH	TH	TM	TM	TH	TM	TM	ID	TH
M923	1	2578953	ID	ID	AD	TH	TH	ID	ID	TH	TH	ID	TM	TM	ID	AD	AD	TM	TM	AD	ID	TH	TH	TM	ID	ID	TM	TM	AD	TM	TH	TH	TM	AD	TM	AD	TM	TM	TM	TH	TH	TH	TM	TM	TH	TM	TM	ID	TH
M924	1	2579000	ID	ID	AD	TH	TH	ID	ID	TH	TH	ID	TM	TM	ID	AD	AD	TM	TM	AD	ID	TH	TH	TM	ID	ID	TM	TM	AD	TM	TH	TH	TM	AD	TM	AD	TM	TM	TM	TH	TH	TH	TM	TM	TH	TM	TM	ID	TH
M925	1	2579005	ID	ID	AD	TH	TH	ID	ID	TH	TH	ID	TM	TM	ID	AD	AD	TM	TM	AD	ID	TH	TH	TM	ID	ID	TM	TM	AD	TM	TH	TH	TM	AD	TM	AD	TM	TM	TM	TH	TH	TH	TM	TM	TH	TM	TM	ID	TH
M926	1	2579017	ID	ID	AD	TH	TH	ID	ID	TH	TH	ID	TM	TM	ID	AD	AD	TM	TM	AD	ID	TH	TH	TM	ID	ID	TM	TM	AD	TM	TH	TH	TM	AD	TM	AD	TM	TM	TM	TH	TH	TH	TM	TM	TH	TM	TM	ID	TH
M927	1	2579026	ID	ID	AD	TH	TH	ID	ID	TH	TH	ID	TM	TM	ID	AD	AD	TM	TM	AD	ID	TH	TH	TM	ID	ID	TM	TM	AD	TM	TH	TH	TM	AD	TM	AD	TM	TM	TM	TH	TH	TH	TM	TM	TH	TM	TM	ID	TH
M928	1	2579033	ID	ID	AD	TH	TH	ID	ID	TH	TH	ID	TM	TM	ID	AD	AD	TM	TM	AD	ID	TH	TH	TM	ID	ID	TM	TM	AD	TM	TH	TH	TM	AD	TM	AD	TM	TM	TM	TH	TH	TH	TM	TM	TH	TM	TM	ID	TH
M929	1	2579093	ID	ID	AD	TH	TH	ID	ID	TH	TH	ID	TM	TM	ID	AD	AD	TM	TM	AD	ID	TH	TH	TM	ID	ID	TM	TM	AD	TM	TH	TH	TM	AD	TM	AD	TM	TM	TM	TH	TH	TH	TM	TM	TH	TM	TM	ID	TH
M930	1	2579166	ID	ID	AD	TH	TH	ID	ID	TH	TH	ID	TM	TM	ID	AD	AD	TM	TM	AD	ID	TH	TH	TM	ID	ID	TM	TM	AD	TM	TH	TH	TM	AD	TM	AD	TM	TM	TM	TH	TH	TH	TM	TM	TH	TM	TM	ID	TH
M931	1	2579175	ID	ID	AD	TH	TH	ID	ID	TH	TH	ID	TM	TM	ID	AD	AD	TM	TM	AD	ID	TH	TH	TM	ID	ID	TM	TM	AD	TM	TH	TH	TM	AD	TM	AD	TM	TM	TM	TH	TH	TH	TM	TM	TH	TM	TM	ID	TH
M932	1	2579214	ID	ID	AD	TH	TH	ID	ID	TH	TH	ID	TM	TM	ID	AD	AD	TM	TM	AD	ID	TH	TH	TM	ID	ID	TM	TM	AD	TM	TH	TH	TM	AD	TM	AD	TM	TM	TM	TH	TH	TH	TM	TM	TH	TM	TM	ID	TH
M933	1	2579219	ID	ID	AD	TH	TH	ID	ID	TH	TH	ID	TM	TM	ID	AD	AD	TM	TM	AD	ID	TH	TH	TM	ID	ID	TM	TM	AD	TM	TH	TH	TM	AD	TM	AD	TM	TM	TM	TH	TH	TH	TM	TM	TH	TM	TM	ID	TH
M934	1	2579259	ID	ID	AD	TH	TH	ID	ID	TH	TH	ID	TM	TM	ID	AD	AD	TM	TM	AD	ID	TH	TH	TM	ID	ID	TM	TM	AD	TM	TH	TH	TM	AD	TM	AD	TM	TM	TM	TH	TH	TH	TM	TM	TH	TM	TM	ID	TH
M935	1	2579274	ID	ID	AD	TH	TH	ID	ID	TH	TH	ID	TM	TM	ID	AD	AD	TM	TM	AD	ID	TH	TH	TM	ID	ID	TM	TM	AD	TM	TH	TH	TM	AD	TM	AD	TM	TM	TM	TH	TH	TH	TM	TM	TH	TM	TM	ID	TH
M936	1	2579299	ID	ID	AD	TH	TH	ID	ID	TH	TH	ID	TM	TM	ID	AD	AD	TM	TM	AD	ID	TH	TH	TM	ID	ID	TM	TM	AD	TM	TH	TH	TM	AD	TM	AD	TM	TM	TM	TH	TH	TH	TM	TM	TH	TM	TM	ID	TH
M937	1	2579342	ID	ID	AD	TH	TH	ID	ID	TH	TH	ID	TM	TM	ID	AD	AD	TM	TM	AD	ID	TH	TH	TM	ID	ID	TM	TM	AD	TM	TH	TH	TM	AD	TM	AD	TM	TM	TM	TH	TH	TH	TM	TM	TH	TM	TM	ID	TH
M938	1	2579417	ID	ID	AD	TH	TH	ID	ID	TH	TH	ID	TM	TM	ID	AD	AD	TM	TM	AD	ID	TH	TH	TM	ID	ID	TM	TM	AD	TM	TH	TH	TM	AD	TM	AD	TM	TM	TM	TH	TH	TH	TM	TM	TH	TM	TM	ID	TH
M939	1	2579443	ID	ID	AD	TH	TH	ID	ID	TH	TH	ID	TM	TM	ID	AD	AD	TM	TM	AD	ID	TH	TH	TM	ID	ID	TM	TM	AD	TM	TH	TH	TM	AD	TM	AD	TM	TM	TM	TH	TH	TH	TM	TM	TH	TM	TM	ID	TH
M940	1	2579605	ID	ID	AD	TH	TH	ID	ID	TH	TH	ID	TM	TM	ID	AD	AD	TM	TM	AD	ID	TH	TH	TM	ID	ID	TM	TM	AD	TM	TH	TH	TM	AD	TM	AD	TM	TM	TM	TH	TH	TH	TM	TM	TH	TM	TM	ID	TH
M941	1	2579611	ID	ID	AD	TH	TH	ID	ID	TH	TH	ID	TM	TM	ID	AD	AD	TM	TM	AD	ID	TH	TH	TM	ID	ID	TM	TM	AD	TM	TH	TH	TM	AD	TM	AD	TM	TM	TM	TH	TH	TH	TM	TM	TH	TM	TM	ID	TH
M942	1	2579640	ID	ID	AD	TH	TH	ID	ID	TH	TH	ID	TM	TM	ID	AD	AD	TM	TM	AD	ID	TH	TH	TM	ID	ID	TM	TM	AD	TM	TH	TH	TM	AD	TM	AD	TM	TM	TM	TH	TH	TH	TM	TM	TH	TM	TM	ID	TH
M943	1	2580046	ID	ID	AD	TH	TH	ID	ID	TH	TH	ID	TM	TM	ID	AD	AD	TM	TM	AD	ID	TH	TH	TM	ID	ID	TM	TM	AD	TM	TH	TH	TM	AD	TM	AD	TM	TM	TM	TH	TH	TH	TM	TM	TH	TM	TM	ID	TH
M944	1	2581292	ID	ID	AD	TH	TH	ID	ID	TH	TH	ID	TM	TM	ID	AD	AD	TM	TM	AD	ID	TH	TH	TM	ID	ID	TM	TM	AD	TM	TH	TH	TM	AD	TM	AD	TM	TM	TM	TH	TH	TH	TM	TM	TH	TM	TM	ID	TH
M945	1	2581387	ID	ID	AD	TH	TH	ID	ID	TH	TH	ID	TM	TM	ID	AD	AD	TM	TM	AD	ID	TH	TH	TM	ID	ID	TM	TM	AD	TM	TH	TH	TM	AD	TM	AD	TM	TM	TM	TH	TH	TH	TM	TM	TH	TM	TM	ID	TH
M946	1	2581414	ID	ID	AD	TH	TH	ID	ID	TH	TH	ID	TM	TM	ID	AD	AD	TM	TM	AD	ID	TH	TH	TM	ID	ID	TM	TM	AD	TM	TH	TH	TM	AD	TM	AD	TM	TM	TM	TH	TH	TH	TM	TM	TH	TM	TM	ID	TH
M947	1	2581528	ID	ID	AD	TH	TH	ID	ID	TH	TH	ID	TM	TM	ID	AD	AD	TM	TM	AD	ID	TH	TH	TM	ID	ID	TM	TM	AD	TM	TH	TH	TM	AD	TM	AD	TM	TM	TM	TH	TH	TH	TM	TM	TH	TM	TM	ID	TH
M948	1	2581529	ID	ID	AD	TH	TH	ID	ID	TH	TH	ID	TM	TM	ID	AD	AD	TM	TM	AD	ID	TH	TH	TM	ID	ID	TM	TM	AD	TM	TH	TH	TM	AD	TM	AD	TM	TM	TM	TH	TH	TH	TM	TM	TH	TM	TM	ID	TH
M949	1	2581824	ID	ID	AD	TH	TH	ID	ID	TH	TH	ID	TM	TM	ID	AD	AD	TM	TM	AD	ID	TH	TH	TM	ID	ID	TM	TM	AD	TM	TH	TH	TM	AD	TM	AD	TM	TM	TM	TH	TH	TH	TM	TM	TH	TM	TM	ID	TH
M950	1	2581901	ID	ID	AD	TH	TH	ID	ID	TH	TH	ID	TM	TM	ID	AD	AD	TM	TM	AD	ID	TH	TH	TM	ID	ID	TM	TM	AD	TM	TH	TH	TM	AD	TM	AD	TM	TM	TM	TH	TH	TH	TM	TM	TH	TM	TM	ID	TH
M951	1	2582076	ID	ID	AD	TH	TH	ID	ID	TH	TH	ID	TM	TM	ID	AD	AD	TM	TM	AD	ID	TH	TH	TM	ID	ID	TM	TM	AD	TM	TH	TH	TM	AD	TM	AD	TM	TM	TM	TH	TH	TH	TM	TM	TH	TM	TM	ID	TH
M952	1	2582646	ID	ID	AD	TH	TH	ID	ID	TH	TH	ID	TM	TM	ID	AD	AD	TM	TM	AD	ID	TH	TH	TM	ID	ID	TM	TM	AD	TM	TH	TH	TM	AD	TM	AD	TM	TM	TM	TH	TH	TH	TM	TM	TH	TM	TM	ID	TH
M953	1	2582745	ID	ID	AD	TH	TM	ID	ID	TH	TH	ID	TM	TM	ID	AD	AD	TM	TM	AD	ID	TH	TH	TM	ID	ID	TM	TM	AD	TM	TH	TH	TM	AD	TM	AD	TM	TM	TM	TH	TH	TH	TM	TM	TH	TM	TM	ID	TM
M954	1	2582748	ID	ID	AD	TH	TM	ID	ID	TH	TH	ID	TM	TM	ID	AD	AD	TM	TM	AD	ID	TH	TH	TM	ID	ID	TM	TM	AD	TM	TH	TH	TM	AD	TM	AD	TM	TM	TM	TH	TH	TH	TM	TM	TH	TM	TM	ID	TM
M955	1	2582775	ID	ID	AD	TH	TM	ID	ID	TH	TH	ID	TM	TM	ID	AD	AD	TM	TM	AD	ID	TH	TH	TM	ID	ID	TM	TM	AD	TM	TH	TH	TM	AD	TM	AD	TM	TM	TM	TH	TH	TH	TM	TM	TH	TM	TM	ID	TM
M956	1	2582825	ID	ID	AD	TH	TM	ID	ID	TH	TH	ID	TM	TM	ID	AD	AD	TM	TM	AD	ID	TH	TH	TM	ID	ID	TM	TM	AD	TM	TH	TH	TM	AD	TM	AD	TM	TM	TM	TH	TH	TH	TM	TM	TH	TM	TM	ID	TM
M957	1	2582941	ID	ID	AD	TH	TM	ID	ID	TH	TH	ID	TM	TM	ID	AD	AD	TM	TM	AD	ID	TH	TH	TM	ID	ID	TM	TM	AD	TM	TH	TH	TM	AD	TM	AD	TM	TM	TM	TH	TH	TH	TM	TM	TH	TM	TM	ID	TM
M958	1	2583040	ID	ID	AD	TH	TM	ID	ID	TH	TH	ID	TM	TM	ID	AD	AD	TM	TM	AD	ID	TH	TH	TM	ID	ID	TM	TM	AD	TM	TH	TH	TM	AD	TM	AD	TM	TM	TM	TH	TH	TH	TM	TM	TH	TM	TM	ID	TM
M959	1	2583177	ID	ID	AD	TH	TM	ID	ID	TH	TH	ID	TM	TM	ID	AD	AD	TM	TM	AD	ID	TH	TH	TM	ID	ID	TM	TM	AD	TM	TH	TH	TM	AD	TM	AD	TM	TM	TM	TH	TH	TH	TM	TM	TH	TM	TM	ID	TM
M960	1	2583189	ID	ID	AD	TH	TM	ID	ID	TH	TH	ID	TM	TM	ID	AD	AD	TM	TM	AD	ID	TH	TH	TM	ID	ID	TM	TM	AD	TM	TH	TH	TM	AD	TM	AD	TM	TM	TM	TH	TH	TH	TM	TM	TH	TM	TM	ID	TM
M961	1	2583663	ID	ID	AD	TH	TM	ID	ID	TH	TH	ID	TM	TM	ID	AD	AD	TM	TM	AD	ID	TH	TH	TM	ID	ID	TM	TM	AD	TM	TH	TH	TM	AD	TM	AD	TM	TM	TM	TH	TH	TH	TM	TM	TH	TM	TM	ID	TM
M962	1	2583710	ID	ID	AD	TH	TM	ID	ID	TH	TH	ID	TM	TM	ID	AD	AD	TM	TM	AD	ID	TH	TH	TM	ID	ID	TM	TM	AD	TM	TH	TH	TM	AD	TM	AD	TM	TM	TM	TH	TH	TH	TM	TM	TH	TM	TM	ID	TM
M963	1	2583851	ID	ID	AD	TH	TM	ID	ID	TH	TH	ID	TM	TM	ID	AD	AD	TM	TM	AD	ID	TH	TH	TM	ID	ID	TM	TM	AD	TM	TH	TH	TM	AD	TM	AD	TM	TM	TM	TH	TH	TH	TM	TM	TH	TM	TM	ID	TM
M964	1	2583929	ID	ID	AD	TH	TM	ID	ID	TH	TH	ID	TM	TM	ID	AD	AD	TM	TM	AD	ID	TH	TH	TM	ID	ID	TM	TM	AD	TM	TH	TH	TM	AD	TM	AD	TM	TM	TM	TH	TH	TH	TM	TM	TH	TM	TM	ID	TM
M965	1	2583939	ID	ID	AD	TH	TM	ID	ID	TH	TH	ID	TM	TM	ID	AD	AD	TM	TM	AD	ID	TH	TH	TM	ID	ID	TM	TM	AD	TM	TH	TH	TM	AD	TM	AD	TM	TM	TM	TH	TH	TH	TM	TM	TH	TM	TM	ID	TM
M966	1	2584010	ID	ID	AD	TH	TM	ID	ID	TH	TH	ID	TM	TM	ID	AD	AD	TM	TM	AD	ID	TH	TH	TM	ID	ID	TM	TM	AD	TM	TH	TH	TM	AD	TM	AD	TM	TM	TM	TH	TH	TH	TM	TM	TH	TM	TM	ID	TM
M967	1	2584150	ID	ID	AD	TH	TM	ID	ID	TH	TH	ID	TM	TM	ID	AD	AD	TM	TM	AD	ID	TH	TH	TM	ID	ID	TM	TM	AD	TM	TH	TH	TM	AD	TM	AD	TM	TM	TM	TH	TH	TH	TM	TM	TH	TM	TM	ID	TM
M968	1	2584159	ID	ID	AD	TH	TM	ID	ID	TH	TH	ID	TM	TM	ID	AD	AD	TM	TM	AD	ID	TH	TH	TM	ID	ID	TM	TM	AD	TM	TH	TH	TM	AD	TM	AD	TM	TM	TM	TH	TH	TH	TM	TM	TH	TM	TM	ID	TM
M969	1	2584177	ID	ID	AD	TH	TM	ID	ID	TH	TH	ID	TM	TM	ID	AD	AD	TM	TM	AD	ID	TH	TH	TM	ID	ID	TM	TM	AD	TM	TH	TH	TM	AD	TM	AD	TM	TM	TM	TH	TH	TH	TM	TM	TH	TM	TM	ID	TM
M970	1	2584205	ID	ID	AD	TH	TM	ID	ID	TH	TH	ID	TM	TM	ID	AD	AD	TM	TM	AD	ID	TH	TH	TM	ID	ID	TM	TM	AD	TM	TH	TH	TM	AD	TM	AD	TM	TM	TM	TH	TH	TH	TM	TM	TH	TM	TM	ID	TM
M971	1	2584261	ID	ID	AD	TH	TM	ID	ID	TH	TH	ID	TM	TM	ID	AD	AD	TM	TM	AD	ID	TH	TH	TM	ID	ID	TM	TM	AD	TM	TH	TH	TM	AD	TM	AD	TM	TM	TM	TH	TH	TH	TM	TM	TH	TM	TM	ID	TM
M972	1	2584286	ID	ID	AD	TH	TM	ID	ID	TH	TH	ID	TM	TM	ID	AD	AD	TM	TM	AD	ID	TH	TH	TM	ID	ID	TM	TM	AD	TM	TH	TH	TM	AD	TM	AD	TM	TM	TM	TH	TH	TH	TM	TM	TH	TM	TM	ID	TM
M973	1	2584296	ID	ID	AD	TH	TM	ID	ID	TH	TH	ID	TM	TM	ID	AD	AD	TM	TM	AD	ID	TH	TH	TM	ID	ID	TM	TM	AD	TM	TH	TH	TM	AD	TM	AD	TM	TM	TM	TH	TH	TH	TM	TM	TH	TM	TM	ID	TM
M974	1	2584384	ID	ID	AD	TH	TM	ID	ID	TH	TH	ID	TM	TM	ID	AD	AD	TM	TM	AD	ID	TH	TH	TM	ID	ID	TM	TM	AD	TM	TH	TH	TM	AD	TM	AD	TM	TM	TM	TH	TH	TH	TM	TM	TH	TM	TM	ID	TM
M975	1	2584407	ID	ID	AD	TH	TM	ID	ID	TH	TH	ID	TM	TM	ID	AD	AD	TM	TM	AD	ID	TH	TH	TM	ID	ID	TM	TM	AD	TM	TH	TH	TM	AD	TM	AD	TM	TM	TM	TH	TH	TH	TM	TM	TH	TM	TM	ID	TM
M976	1	2584412	ID	ID	AD	TH	TM	ID	ID	TH	TH	ID	TM	TM	ID	AD	AD	TM	TM	AD	ID	TH	TH	TM	ID	ID	TM	TM	AD	TM	TH	TH	TM	AD	TM	AD	TM	TM	TM	TH	TH	TH	TM	TM	TH	TM	TM	ID	TM
M977	1	2584434	ID	ID	AD	TH	TM	ID	ID	TH	TH	ID	TM	TM	ID	AD	AD	TM	TM	AD	ID	TH	TH	TM	ID	ID	TM	TM	AD	TM	TH	TH	TM	AD	TM	AD	TM	TM	TM	TH	TH	TH	TM	TM	TH	TM	TM	ID	TM
M978	1	2584467	ID	ID	AD	TH	TM	ID	ID	TH	TH	ID	TM	TM	ID	AD	AD	TM	TM	AD	ID	TH	TH	TM	ID	ID	TM	TM	AD	TM	TH	TH	TM	AD	TM	AD	TM	TM	TM	TH	TH	TH	TM	TM	TH	TM	TM	ID	TM
M979	1	2584559	ID	ID	AD	TH	TM	ID	ID	TH	TH	ID	TM	TM	ID	AD	AD	TM	TM	AD	ID	TH	TH	TM	ID	ID	TM	TM	AD	TM	TH	TH	TM	AD	TM	AD	TM	TM	TM	TH	TH	TH	TM	TM	TH	TM	TM	ID	TM
M980	1	2584561	ID	ID	AD	TH	TM	ID	ID	TH	TH	ID	TM	TM	ID	AD	AD	TM	TM	AD	ID	TH	TH	TM	ID	ID	TM	TM	AD	TM	TH	TH	TM	AD	TM	AD	TM	TM	TM	TH	TH	TH	TM	TM	TH	TM	TM	ID	TM
M981	1	2584577	ID	ID	AD	TH	TM	ID	ID	TH	TH	ID	TM	TM	ID	AD	AD	TM	TM	AD	ID	TH	TH	TM	ID	ID	TM	TM	AD	TM	TH	TH	TM	AD	TM	AD	TM	TM	TM	TH	TH	TH	TM	TM	TH	TM	TM	ID	TM
M982	1	2584635	ID	ID	AD	TH	TM	ID	ID	TH	TH	ID	TM	TM	ID	AD	AD	TM	TM	AD	ID	TH	TH	TM	ID	ID	TM	TM	AD	TM	TH	TH	TM	AD	TM	AD	TM	TM	TM	TH	TH	TH	TM	TM	TH	TM	TM	ID	TM
M983	1	2584699	ID	ID	AD	TH	TM	ID	ID	TH	TH	ID	TM	TM	ID	AD	AD	TM	TM	AD	ID	TH	TH	TM	ID	ID	TM	TM	AD	TM	TH	TH	TM	AD	TM	AD	TM	TM	TM	TH	TH	TH	TM	TM	TH	TM	TM	ID	TM
M984	1	2584715	ID	ID	AD	TH	TM	ID	ID	TH	TH	ID	TM	TM	ID	AD	AD	TM	TM	AD	ID	TH	TH	TM	ID	ID	TM	TM	AD	TM	TH	TH	TM	AD	TM	AD	TM	TM	TM	TH	TH	TH	TM	TM	TH	TM	TM	ID	TM
M985	1	2584718	ID	ID	AD	TH	TM	ID	ID	TH	TH	ID	TM	TM	ID	AD	AD	TM	TM	AD	ID	TH	TH	TM	ID	ID	TM	TM	AD	TM	TH	TH	TM	AD	TM	AD	TM	TM	TM	TH	TH	TH	TM	TM	TH	TM	TM	ID	TM
M986	1	2584743	ID	ID	AD	TH	TM	ID	ID	TH	TH	ID	TM	TM	ID	AD	AD	TM	TM	AD	ID	TH	TH	TM	ID	ID	TM	TM	AD	TM	TH	TH	TM	AD	TM	AD	TM	TM	TM	TH	TH	TH	TM	TM	TH	TM	TM	ID	TM
M987	1	2584782	ID	ID	AD	TH	TM	ID	ID	TH	TH	ID	TM	TM	ID	AD	AD	TM	TM	AD	ID	TH	TH	TM	ID	ID	TM	TM	AD	TM	TH	TH	TM	AD	TM	AD	TM	TM	TM	TH	TH	TH	TM	TM	TH	TM	TM	ID	TM
M988	1	2584827	ID	ID	AD	TH	TM	ID	ID	TH	TH	ID	TM	TM	ID	AD	AD	TM	TM	AD	ID	TH	TH	TM	ID	ID	TM	TM	AD	TM	TH	TH	TM	AD	TM	AD	TM	TM	TM	TH	TH	TH	TM	TM	TH	TM	TM	ID	TM
M989	1	2584836	ID	ID	AD	TH	TM	ID	ID	TH	TH	ID	TM	TM	ID	AD	AD	TM	TM	AD	ID	TH	TH	TM	ID	ID	TM	TM	AD	TM	TH	TH	TM	AD	TM	AD	TM	TM	TM	TH	TH	TH	TM	TM	TH	TM	TM	ID	TM
M990	1	2584883	ID	ID	AD	TH	TM	ID	ID	TH	TH	ID	TM	TM	ID	AD	AD	TM	TM	AD	ID	TH	TH	TM	ID	ID	TM	TM	AD	TM	TH	TH	TM	AD	TM	AD	TM	TM	TM	TH	TH	TH	TM	TM	TH	TM	TM	ID	TM
M991	1	2584890	ID	ID	AD	TH	TM	ID	ID	TH	TH	ID	TM	TM	ID	AD	AD	TM	TM	AD	ID	TH	TH	TM	ID	ID	TM	TM	AD	TM	TH	TH	TM	AD	TM	AD	TM	TM	TM	TH	TH	TH	TM	TM	TH	TM	TM	ID	TM
M992	1	2584988	ID	ID	AD	TH	TM	ID	ID	TH	TH	ID	TM	TM	ID	AD	AD	TM	TM	AD	ID	TH	TH	TM	ID	ID	TM	TM	AD	TM	TH	TH	TM	AD	TM	AD	TM	TM	TM	TH	TH	TH	TM	TM	TH	TM	TM	ID	TM
M993	1	2585040	ID	ID	AD	TH	TM	ID	ID	TH	TH	ID	TM	TM	ID	AD	AD	TM	TM	AD	ID	TH	TH	TM	ID	ID	TM	TM	AD	TM	TH	TH	TM	AD	TM	AD	TM	TM	TM	TH	TH	TH	TM	TM	TH	TM	TM	ID	TM
M994	1	2585411	ID	ID	AD	TH	TM	ID	ID	TH	TH	ID	TM	TM	ID	AD	AD	TM	TM	AD	ID	TH	TH	TM	ID	ID	TM	TM	AD	TM	TH	TH	TM	AD	TM	AD	TM	TM	TM	TH	TH	TH	TM	TM	TH	TM	TM	ID	TM
M995	1	2585418	ID	ID	AD	TH	TM	ID	ID	TH	TH	ID	TM	TM	ID	AD	AD	TM	TM	AD	ID	TH	TH	TM	ID	ID	TM	TM	AD	TM	TH	TH	TM	AD	TM	AD	TM	TM	TM	TH	TH	TH	TM	TM	TH	TM	TM	ID	TM
M996	1	2585753	ID	ID	AD	TH	TM	ID	ID	TH	TH	ID	TM	TM	ID	AD	AD	TM	TM	AD	ID	TH	TH	TM	ID	ID	TM	TM	AD	TM	TH	TH	TM	AD	TM	AD	TM	TM	TM	TH	TH	TH	TM	TM	TH	TM	TM	ID	TM
M997	1	2586754	ID	ID	AD	TH	TM	ID	ID	TH	TH	ID	TM	TM	ID	AD	AD	TM	TM	AD	ID	TH	TH	TM	ID	ID	TM	TM	AD	TM	TH	TH	TM	AD	TM	AD	TM	TM	TM	TH	TH	TH	TM	TM	TH	TM	TM	ID	TM
M998	1	2586996	ID	ID	AD	TH	TM	ID	ID	TH	TH	ID	TM	TM	ID	AD	AD	TM	TM	AD	ID	TH	TH	TM	ID	ID	TM	TM	AD	TM	TH	TH	TM	AD	TM	AD	TM	TM	TM	TH	TH	TH	TM	TM	TH	TM	TM	ID	TM
M999	1	2587522	ID	ID	AD	TH	TM	ID	ID	TH	TH	ID	TM	TM	ID	AD	AD	TM	TM	AD	ID	TH	TH	TM	ID	ID	TM	TM	AD	TM	TH	TH	TM	AD	TM	AD	TM	TM	TM	TH	TH	TH	TM	TM	TH	TM	TM	ID	TM
M1000	1	2587587	ID	ID	AD	TH	TM	ID	ID	TH	TH	ID	TM	TM	ID	AD	AD	TM	TM	AD	ID	TH	TH	TM	ID	ID	TM	TM	AD	TM	TH	TH	TM	AD	TM	AD	TM	TM	TM	TH	TH	TH	TM	TM	TH	TM	TM	ID	TM
M1001	1	2588210	ID	ID	AD	TH	TM	ID	ID	TH	TH	ID	TM	TM	ID	AD	AD	TM	TM	AD	ID	TH	TH	TM	ID	ID	TM	TM	AD	TM	TH	TH	TM	AD	TM	AD	TM	TM	TM	TH	TH	TH	TM	TM	TH	TM	TM	ID	TM
M1002	1	2588329	ID	ID	AD	TH	TM	ID	ID	TH	TH	ID	TM	TM	ID	AD	AD	TM	TM	AD	ID	TH	TH	TM	ID	ID	TM	TM	AD	TM	TH	TH	TM	AD	TM	AD	TM	TM	TM	TH	TH	TH	TM	TM	TH	TM	TM	ID	TM
M1003	1	2588768	ID	ID	AD	TH	TM	ID	ID	TH	TH	ID	TM	TM	ID	AD	AD	TM	TM	AD	ID	TH	TH	TM	ID	ID	TM	TM	AD	TM	TH	TH	TM	AD	TM	AD	TM	TM	TM	TH	TH	TH	TM	TM	TH	TM	TM	ID	TM
M1004	1	2589137	ID	ID	AD	TH	TM	ID	ID	TH	TH	ID	TM	TM	ID	AD	AD	TM	TM	AD	ID	TH	TH	TM	ID	ID	TM	TM	AD	TM	TH	TH	TM	AD	TM	AD	TM	TM	TM	TH	TH	TH	TM	TM	TH	TM	TM	ID	TM
M1005	1	2589339	ID	ID	AD	TM	TM	ID	ID	TH	TH	ID	TM	TM	ID	AD	AD	TM	TM	AD	ID	TH	TH	TM	ID	ID	TM	TM	AD	TM	TH	TH	TM	AD	TM	AD	TM	TM	TM	TH	TH	TH	TM	TM	TH	TM	TM	ID	TM
M1006	1	2589359	ID	ID	AD	TM	TM	ID	ID	TH	TH	ID	TM	TM	ID	AD	AD	TM	TM	AD	ID	TH	TH	TM	ID	ID	TM	TM	AD	TM	TH	TH	TM	AD	TM	AD	TM	TM	TM	TH	TH	TH	TM	TM	TH	TM	TM	ID	TM
M1007	1	2589360	ID	ID	AD	TM	TM	ID	ID	TH	TH	ID	TM	TM	ID	AD	AD	TM	TM	AD	ID	TH	TH	TM	ID	ID	TM	TM	AD	TM	TH	TH	TM	AD	TM	AD	TM	TM	TM	TH	TH	TH	TM	TM	TH	TM	TM	ID	TM
M1008	1	2589456	ID	ID	AD	TM	TM	ID	ID	TH	TH	ID	TM	TM	ID	AD	AD	TM	TH	AD	ID	TH	TH	TM	ID	ID	TM	TM	AD	TM	TH	TH	TM	AD	TM	AD	TM	TM	TM	TH	TH	TH	TM	TM	TH	TM	TM	ID	TM
M1009	1	2589474	ID	ID	AD	TM	TM	ID	ID	TH	TH	ID	TM	TM	ID	AD	AD	TM	TH	AD	ID	TH	TH	TM	ID	ID	TM	TM	AD	TM	TH	TH	TM	AD	TM	AD	TM	TM	TM	TH	TH	TH	TM	TM	TH	TM	TM	ID	TM
M1010	1	2589758	ID	ID	AD	TM	TM	ID	ID	TH	TH	ID	TM	TM	ID	AD	AD	TM	TH	AD	ID	TH	TH	TM	ID	ID	TM	TM	AD	TM	TH	TH	TM	AD	TM	AD	TM	TM	TM	TH	TH	TH	TM	TM	TH	TM	TM	ID	TM
M1011	1	2589801	ID	ID	AD	TM	TM	ID	ID	TH	TH	ID	TM	TM	ID	AD	AD	TM	TH	AD	ID	TH	TH	TM	ID	ID	TM	TM	AD	TM	TH	TH	TM	AD	TM	AD	TM	TM	TM	TH	TH	TH	TM	TM	TH	TM	TM	ID	TM
M1012	1	2590199	ID	ID	AD	TM	TM	ID	ID	TH	TH	ID	TM	TM	ID	AD	AD	TM	TH	AD	ID	TH	TH	TM	ID	ID	TM	TM	AD	TM	TH	TH	TM	AD	TM	AD	TM	TM	TM	TH	TH	TH	TM	TM	TH	TM	TM	ID	TM
M1013	1	2590262	ID	ID	AD	TM	TM	ID	ID	TH	TH	ID	TM	TM	ID	AD	AD	TM	TH	AD	ID	TH	TH	TM	ID	ID	TM	TM	AD	TM	TH	TH	TM	AD	TM	AD	TM	TM	TM	TH	TH	TH	TM	TM	TH	TM	TM	ID	TM
M1014	1	2590330	ID	ID	AD	TM	TM	ID	ID	TH	TH	ID	TM	TM	ID	AD	AD	TM	TH	AD	ID	TH	TH	TM	ID	ID	TM	TM	AD	TM	TH	TH	TM	AD	TM	AD	TM	TM	TM	TH	TH	TH	TM	TM	TH	TM	TM	ID	TM
M1015	1	2590365	ID	ID	AD	TM	TM	ID	ID	TH	TH	ID	TM	TM	ID	AD	AD	TM	TH	AD	ID	TH	TH	TM	ID	ID	TM	TM	AD	TM	TH	TH	TM	AD	TM	AD	TM	TM	TM	TH	TH	TH	TM	TM	TH	TM	TM	ID	TM
M1016	1	2590378	ID	ID	AD	TM	TM	ID	ID	TH	TH	ID	TM	TM	ID	AD	AD	TM	TH	AD	ID	TH	TH	TM	ID	ID	TM	TM	AD	TM	TH	TH	TM	AD	TM	AD	TM	TM	TM	TH	TH	TH	TM	TM	TH	TM	TM	ID	TM
M1017	1	2590390	ID	ID	AD	TM	TM	ID	ID	TH	TH	ID	TM	TM	ID	AD	AD	TM	TH	AD	ID	TH	TH	TM	ID	ID	TM	TM	AD	TM	TH	TH	TM	AD	TM	AD	TM	TM	TM	TH	TH	TH	TM	TM	TH	TM	TM	ID	TM
M1018	1	2590763	ID	ID	AD	TM	TM	ID	ID	TH	TH	ID	TM	TM	ID	AD	AD	TM	TH	AD	ID	TH	TH	TM	ID	ID	TM	TM	AD	TM	TH	TH	TM	AD	TM	AD	TM	TM	TM	TH	TH	TH	TM	TM	TH	TM	TM	ID	TM
M1019	1	2590791	ID	ID	AD	TM	TM	ID	ID	TH	TH	ID	TM	TM	ID	AD	AD	TM	TH	AD	ID	TH	TH	TM	ID	ID	TM	TM	AD	TM	TH	TH	TM	AD	TM	AD	TM	TM	TM	TH	TH	TH	TM	TM	TH	TM	TM	ID	TM
M1020	1	2591082	ID	ID	AD	TM	TM	ID	ID	TH	TH	ID	TM	TM	ID	AD	AD	TM	TH	AD	ID	TH	TH	TM	ID	ID	TM	TM	AD	TM	TH	TH	TM	AD	TM	AD	TM	TM	TM	TH	TH	TH	TM	TM	TH	TM	TM	ID	TM
M1021	1	2591115	ID	ID	AD	TM	TM	ID	ID	TH	TH	ID	TM	TM	ID	AD	AD	TM	TH	AD	ID	TH	TH	TM	ID	ID	TM	TM	AD	TM	TH	TH	TM	AD	TM	AD	TM	TM	TM	TH	TH	TH	TM	TM	TH	TM	TM	ID	TM
M1022	1	2591201	ID	ID	AD	TM	TM	ID	ID	TH	TH	ID	TM	TM	ID	AD	AD	TM	TH	AD	ID	TH	TH	TM	ID	ID	TM	TM	AD	TM	TH	TH	TM	AD	TM	AD	TM	TM	TM	TH	TH	TH	TM	TM	TH	TM	TM	ID	TM
M1023	1	2591241	ID	ID	AD	TM	TM	ID	ID	TH	TH	ID	TM	TM	ID	AD	AD	TM	TH	AD	ID	TH	TH	TM	ID	ID	TM	TM	AD	TM	TH	TH	TM	AD	TM	AD	TM	TM	TM	TH	TH	TH	TM	TM	TH	TM	TM	ID	TM
M1024	1	2591438	ID	ID	AD	TM	TM	ID	ID	TH	TH	ID	TM	TM	ID	AD	AD	TM	TH	AD	ID	TH	TH	TM	ID	ID	TM	TM	AD	TM	TH	TH	TM	AD	TM	AD	TM	TM	TM	TH	TH	TH	TM	TM	TH	TM	TM	ID	TM
M1025	1	2591507	ID	ID	AD	TM	TM	ID	ID	TH	TH	ID	TM	TM	ID	AD	AD	TM	TH	AD	ID	TH	TH	TM	ID	ID	TM	TM	AD	TM	TH	TH	TM	AD	TM	AD	TM	TM	TM	TH	TH	TH	TM	TM	TH	TM	TM	ID	TM
M1026	1	2591527	ID	ID	AD	TM	TM	ID	ID	TH	TH	ID	TM	TM	ID	AD	AD	TM	TH	AD	ID	TH	TH	TM	ID	ID	TM	TM	AD	TM	TH	TH	TM	AD	TM	AD	TM	TM	TM	TH	TH	TH	TM	TM	TH	TM	TM	ID	TM
M1027	1	2591622	ID	ID	AD	TM	TM	ID	ID	TH	TH	ID	TM	TM	ID	AD	AD	TM	TH	AD	ID	TH	TH	TM	ID	ID	TM	TM	AD	TM	TH	TH	TM	AD	TM	AD	TM	TM	TM	TH	TH	TH	TM	TM	TH	TM	TM	ID	TM
M1028	1	2591735	ID	ID	AD	TM	TM	ID	ID	TH	TH	ID	TM	TM	ID	AD	AD	TM	TH	AD	ID	TH	TH	TM	ID	ID	TM	TM	AD	TM	TH	TH	TM	AD	TM	AD	TM	TM	TM	TH	TH	TH	TM	TM	TH	TM	TM	ID	TM
M1029	1	2591769	ID	ID	AD	TM	TM	ID	ID	TH	TH	ID	TM	TM	ID	AD	AD	TM	TH	AD	ID	TH	TH	TM	ID	ID	TM	TM	AD	TM	TH	TH	TM	AD	TM	AD	TM	TM	TM	TH	TH	TH	TM	TM	TH	TM	TM	ID	TM
M1030	1	2591817	ID	ID	AD	TM	TM	ID	ID	TH	TH	ID	TM	TM	ID	AD	AD	TM	TH	AD	ID	TH	TH	TM	ID	ID	TM	TM	AD	TM	TH	TH	TM	AD	TM	AD	TM	TM	TM	TH	TH	TH	TM	TM	TH	TM	TM	ID	TM
M1031	1	2591832	ID	ID	AD	TM	TM	ID	ID	TH	TH	ID	TM	TM	ID	AD	AD	TM	TH	AD	ID	TH	TH	TM	ID	ID	TM	TM	AD	TM	TH	TH	TM	AD	TM	AD	TM	TM	TM	TH	TH	TH	TM	TM	TH	TM	TM	ID	TM
M1032	1	2592370	ID	ID	AD	TM	TM	ID	ID	TH	TH	ID	TM	TM	ID	AD	AD	TM	TH	AD	ID	TH	TH	TM	ID	ID	TM	TM	AD	TM	TH	TH	TM	AD	TM	AD	TM	TM	TM	TH	TH	TH	TM	TM	TH	TM	TM	ID	TM
M1033	1	2592375	ID	ID	AD	TM	TM	ID	ID	TH	TH	ID	TM	TM	ID	AD	AD	TM	TH	AD	ID	TH	TH	TM	ID	ID	TM	TM	AD	TM	TH	TH	TM	AD	TM	AD	TM	TM	TM	TH	TH	TH	TM	TM	TH	TM	TM	ID	TM
M1034	1	2592559	ID	ID	AD	TM	TM	ID	ID	TH	TH	ID	TM	TM	ID	AD	AD	TM	TH	AD	ID	TH	TH	TM	ID	ID	TM	TM	AD	TM	TH	TH	TM	AD	TM	AD	TM	TM	TM	TH	TH	TH	TM	TM	TH	TM	TM	ID	TM
M1035	1	2592573	ID	ID	AD	TM	TM	ID	ID	TH	TH	ID	TM	TM	ID	AD	AD	TM	TH	AD	ID	TH	TH	TM	ID	ID	TM	TM	AD	TM	TH	TH	TM	AD	TM	AD	TM	TM	TM	TH	TH	TH	TM	TM	TH	TM	TM	ID	TM
M1036	1	2593059	ID	ID	AD	TM	TM	ID	ID	TH	TH	ID	TM	TM	ID	AD	AD	TM	TH	AD	ID	TH	TH	TM	ID	ID	TM	TM	AD	TM	TH	TH	TM	AD	TM	AD	TM	TM	TM	TH	TH	TH	TM	TM	TH	TM	TM	ID	TM
M1037	1	2593419	ID	ID	AD	TM	TM	ID	ID	TH	TH	ID	TM	TM	ID	AD	AD	TM	TH	AD	ID	TH	TH	TM	ID	ID	TM	TM	AD	TM	TH	TH	TM	AD	TM	AD	TM	TM	TM	TH	TH	TH	TM	TM	TH	TM	TM	ID	TM
M1038	1	2593696	ID	ID	AD	TM	TM	ID	ID	TH	TH	ID	TM	TM	ID	AD	AD	TM	TH	AD	ID	TH	TH	TM	ID	ID	TM	TM	AD	TM	TH	TH	TM	AD	TM	AD	TM	TM	TM	TH	TH	TH	TM	TM	TH	TM	TM	ID	TM
M1039	1	2593731	ID	ID	AD	TM	TM	ID	ID	TH	TH	ID	TM	TM	ID	AD	AD	TM	TH	AD	ID	TH	TH	TM	ID	ID	TM	TM	AD	TM	TH	TH	TM	AD	TM	AD	TM	TM	TM	TH	TH	TH	TM	TM	TH	TM	TM	ID	TM
M1040	1	2593747	ID	ID	AD	TM	TM	ID	ID	TH	TH	ID	TM	TM	ID	AD	AD	TM	TH	AD	ID	TH	TH	TM	ID	ID	TM	TM	AD	TM	TH	TH	TM	AD	TM	AD	TM	TM	TM	TH	TH	TH	TM	TM	TH	TM	TM	ID	TM
M1041	1	2593934	ID	ID	AD	TM	TM	ID	ID	TM	TH	ID	TM	TM	ID	AD	AD	TM	TH	AD	ID	TH	TH	TM	ID	ID	TM	TM	AD	TM	TH	TH	TM	AD	TM	AD	TM	TM	TM	TH	TH	TH	TM	TM	TH	TM	TM	ID	TM
M1042	1	2594110	ID	ID	AD	TM	TM	ID	ID	TM	TH	ID	TM	TM	ID	AD	AD	TM	TH	AD	ID	TH	TH	TM	ID	ID	TM	TM	AD	TM	TH	TH	TM	AD	TM	AD	TM	TM	TM	TH	TH	TH	TM	TM	TH	TM	TM	ID	TM
M1043	1	2594224	ID	ID	AD	TM	TM	ID	ID	TM	TH	ID	TM	TM	ID	AD	AD	TM	TH	AD	ID	TH	TH	TM	ID	ID	TM	TM	AD	TM	TH	TH	TM	AD	TM	AD	TM	TM	TM	TH	TH	TH	TM	TM	TH	TM	TM	ID	TM
M1044	1	2594266	ID	ID	AD	TM	TM	ID	ID	TM	TH	ID	TM	TM	ID	AD	AD	TM	TH	AD	ID	TH	TH	TM	ID	ID	TM	TM	AD	TM	TH	TH	TM	AD	TM	AD	TM	TM	TM	TH	TH	TH	TM	TM	TH	TM	TM	ID	TM
M1045	1	2594296	ID	ID	AD	TM	TM	ID	ID	TM	TH	ID	TM	TM	ID	AD	AD	TM	TH	AD	ID	TH	TH	TM	ID	ID	TM	TM	AD	TM	TH	TH	TM	AD	TM	AD	TM	TM	TM	TH	TH	TH	TM	TM	TH	TM	TM	ID	TM
M1046	1	2594584	ID	ID	AD	TM	TM	ID	ID	TM	TH	ID	TM	TM	ID	AD	AD	TM	TH	AD	ID	TH	TH	TM	ID	ID	TM	TM	AD	TM	TH	TH	TM	AD	TM	AD	TM	TM	TM	TH	TH	TH	TM	TM	TH	TM	TM	ID	TM
M1047	1	2594619	ID	ID	AD	TM	TM	ID	ID	TM	TH	ID	TM	TM	ID	AD	AD	TM	TH	AD	ID	TH	TH	TM	ID	ID	TM	TM	AD	TM	TH	TH	TM	AD	TM	AD	TM	TM	TM	TH	TH	TH	TM	TM	TH	TM	TM	ID	TM
M1048	1	2594636	ID	ID	AD	TM	TM	ID	ID	TM	TH	ID	TM	TM	ID	AD	AD	TM	TH	AD	ID	TH	TH	TM	ID	ID	TM	TM	AD	TM	TH	TH	TM	AD	TM	AD	TM	TM	TM	TH	TH	TH	TM	TM	TH	TM	TM	ID	TM
M1049	1	2594650	ID	ID	AD	TM	TM	ID	ID	TM	TH	ID	TM	TM	ID	AD	AD	TM	TH	AD	ID	TH	TH	TM	ID	ID	TM	TM	AD	TM	TH	TH	TM	AD	TM	AD	TM	TM	TM	TH	TH	TH	TM	TM	TH	TM	TM	ID	TM
M1050	1	2594663	ID	ID	AD	TM	TM	ID	ID	TM	TH	ID	TM	TM	ID	AD	AD	TM	TH	AD	ID	TH	TH	TM	ID	ID	TM	TM	AD	TM	TH	TH	TM	AD	TM	AD	TM	TM	TM	TH	TH	TH	TM	TM	TH	TM	TM	ID	TM
M1051	1	2594692	ID	ID	AD	TM	TM	ID	ID	TM	TH	ID	TM	TM	ID	AD	AD	TM	TH	AD	ID	TH	TH	TM	ID	ID	TM	TM	AD	TM	TH	TH	TM	AD	TM	AD	TM	TM	TM	TH	TH	TH	TM	TM	TH	TM	TM	ID	TM
M1052	1	2594733	ID	ID	AD	TM	TM	ID	ID	TM	TH	ID	TM	TM	ID	AD	AD	TM	TH	AD	ID	TH	TH	TM	ID	ID	TM	TM	AD	TM	TH	TH	TM	AD	TM	AD	TM	TM	TM	TH	TH	TH	TM	TM	TH	TM	TM	ID	TM
M1053	1	2594748	ID	ID	AD	TM	TM	ID	ID	TM	TH	ID	TM	TM	ID	AD	AD	TM	TH	AD	ID	TH	TH	TM	ID	ID	TM	TM	AD	TM	TH	TH	TM	AD	TM	AD	TM	TM	TM	TH	TH	TH	TM	TM	TH	TM	TM	ID	TM
M1054	1	2594896	ID	ID	AD	TM	TM	ID	ID	TM	TH	ID	TM	TM	ID	AD	AD	TM	TH	AD	ID	TH	TH	TM	ID	ID	TM	TM	AD	TM	TH	TH	TM	AD	TM	AD	TM	TM	TM	TH	TH	TH	TM	TM	TH	TM	TM	ID	TM
M1055	1	2594905	ID	ID	AD	TM	TM	ID	ID	TM	TH	ID	TM	TM	ID	AD	AD	TM	TH	AD	ID	TH	TH	TM	ID	ID	TM	TM	AD	TM	TH	TH	TM	AD	TM	AD	TM	TM	TM	TH	TH	TH	TM	TM	TH	TM	TM	ID	TM
M1056	1	2595537	ID	ID	AD	TM	TM	ID	ID	TM	TH	ID	TM	TM	ID	AD	AD	TM	TH	AD	ID	TH	TH	TM	ID	ID	TM	TM	AD	TM	TH	TH	TM	AD	TM	AD	TM	TM	TM	TH	TH	TH	TM	TM	TH	TM	TM	ID	TM
M1057	1	2595729	ID	ID	AD	TM	TM	ID	ID	TM	TH	ID	TM	TM	ID	AD	AD	TM	TH	AD	ID	TH	TH	TM	ID	ID	TM	TM	AD	TM	TH	TH	TM	AD	TM	AD	TM	TM	TM	TH	TH	TH	TM	TM	TH	TM	TM	ID	TM
M1058	1	2595754	ID	ID	AD	TM	TM	ID	ID	TM	TH	ID	TM	TM	ID	AD	AD	TM	TH	AD	ID	TH	TH	TM	ID	ID	TM	TM	AD	TM	TH	TH	TM	AD	TM	AD	TM	TM	TM	TH	TH	TH	TM	TM	TH	TM	TM	ID	TM
M1059	1	2595768	ID	ID	AD	TM	TM	ID	ID	TM	TH	ID	TM	TM	ID	AD	AD	TM	TH	AD	ID	TH	TH	TM	ID	ID	TM	TM	AD	TM	TH	TH	TM	AD	TM	AD	TM	TM	TM	TH	TH	TH	TM	TM	TH	TM	TM	ID	TM
M1060	1	2595966	ID	ID	AD	TM	TM	ID	ID	TM	TH	ID	TM	TM	ID	AD	AD	TM	TH	AD	ID	TH	TH	TM	ID	ID	TM	TM	AD	TM	TH	TH	TM	AD	TM	AD	TM	TM	TM	TH	TH	TH	TM	TM	TH	TM	TM	ID	TM
M1061	1	2596200	ID	ID	AD	TM	TM	ID	ID	TM	TH	ID	TM	TM	ID	AD	AD	TM	TH	AD	ID	TH	TH	TM	ID	ID	TM	TM	AD	TM	TH	TH	TM	AD	TM	AD	TM	TM	TM	TH	TH	TH	TM	TM	TH	TM	TM	ID	TM
M1062	1	2596235	ID	ID	AD	TM	TM	ID	ID	TM	TH	ID	TM	TM	ID	AD	AD	TM	TH	AD	ID	TH	TH	TM	ID	ID	TM	TM	AD	TM	TH	TH	TM	AD	TM	AD	TM	TM	TM	TH	TH	TH	TM	TM	TH	TM	TM	ID	TM
M1063	1	2596261	ID	ID	AD	TM	TM	ID	ID	TM	TH	ID	TM	TM	ID	AD	AD	TM	TH	AD	ID	TH	TH	TM	ID	ID	TM	TM	AD	TM	TH	TH	TM	AD	TM	AD	TM	TM	TM	TH	TH	TH	TM	TM	TH	TM	TM	ID	TM
M1064	1	2596438	ID	ID	AD	TM	TM	ID	ID	TM	TH	ID	TM	TM	ID	AD	AD	TM	TH	AD	ID	TH	TH	TM	ID	ID	TM	TM	AD	TM	TH	TH	TM	AD	TM	AD	TM	TM	TM	TH	TH	TH	TM	TM	TH	TM	TM	ID	TM
M1065	1	2596477	ID	ID	AD	TM	TM	ID	ID	TM	TH	ID	TM	TM	ID	AD	AD	TM	TH	AD	ID	TH	TH	TM	ID	ID	TM	TM	AD	TM	TH	TH	TM	AD	TM	AD	TM	TM	TM	TH	TH	TH	TM	TM	TH	TM	TM	ID	TM
M1066	1	2596518	ID	ID	AD	TM	TM	ID	ID	TM	TH	ID	TM	TM	ID	AD	AD	TM	TH	AD	ID	TH	TH	TM	ID	ID	TM	TM	AD	TM	TH	TH	TM	AD	TM	AD	TM	TM	TM	TH	TH	TH	TM	TM	TH	TM	TM	ID	TM
M1067	1	2596545	ID	ID	AD	TM	TM	ID	ID	TM	TH	ID	TM	TM	ID	AD	AD	TM	TH	AD	ID	TH	TH	TM	ID	ID	TM	TM	AD	TM	TH	TH	TM	AD	TM	AD	TM	TM	TM	TH	TH	TH	TM	TM	TH	TM	TM	ID	TM
M1068	1	2596612	ID	ID	AD	TM	TM	ID	ID	TM	TH	ID	TM	TM	ID	AD	AD	TM	TH	AD	ID	TH	TH	TM	ID	ID	TM	TM	AD	TM	TH	TH	TM	AD	TM	AD	TM	TM	TM	TH	TH	TH	TM	TM	TH	TM	TM	ID	TM
M1069	1	2596631	ID	ID	AD	TM	TM	ID	ID	TM	TH	ID	TM	TM	ID	AD	AD	TM	TH	AD	ID	TH	TH	TM	ID	ID	TM	TM	AD	TM	TH	TH	TM	AD	TM	AD	TM	TM	TM	TH	TH	TH	TM	TM	TH	TM	TM	ID	TM
M1070	1	2596661	ID	ID	AD	TM	TM	ID	ID	TM	TH	ID	TM	TM	ID	AD	AD	TM	TH	AD	ID	TH	TH	TM	ID	ID	TM	TM	AD	TM	TH	TH	TM	AD	TM	AD	TM	TM	TM	TH	TH	TH	TM	TM	TH	TM	TM	ID	TM
M1071	1	2596792	ID	ID	AD	TM	TM	ID	ID	TM	TH	ID	TM	TM	ID	AD	AD	TM	TH	AD	ID	TH	TH	TM	ID	ID	TM	TM	AD	TM	TH	TH	TM	AD	TM	AD	TM	TM	TM	TH	TH	TH	TM	TM	TH	TM	TM	ID	TM
M1072	1	2596872	ID	ID	AD	TM	TM	ID	ID	TM	TH	ID	TM	TM	ID	AD	AD	TM	TH	AD	ID	TH	TH	TM	ID	ID	TM	TM	AD	TM	TH	TH	TM	AD	TM	AD	TM	TM	TM	TH	TH	TH	TM	TM	TH	TM	TM	ID	TM
M1073	1	2596880	ID	ID	AD	TM	TM	ID	ID	TM	TH	ID	TM	TM	ID	AD	AD	TM	TH	AD	ID	TH	TH	TM	ID	ID	TM	TM	AD	TM	TH	TH	TM	AD	TM	AD	TM	TM	TM	TH	TH	TH	TM	TM	TH	TM	TM	ID	TM
M1074	1	2596897	ID	ID	AD	TM	TM	ID	ID	TM	TH	ID	TM	TM	ID	AD	AD	TM	TH	AD	ID	TH	TH	TM	ID	ID	TM	TM	AD	TM	TH	TH	TM	AD	TM	AD	TM	TM	TM	TH	TH	TH	TM	TM	TH	TM	TM	ID	TM
M1075	1	2596950	ID	ID	AD	TM	TM	ID	ID	TM	TH	ID	TM	TM	ID	AD	AD	TM	TH	AD	ID	TH	TH	TM	ID	ID	TM	TM	AD	TM	TH	TH	TM	AD	TM	AD	TM	TM	TM	TH	TH	TH	TM	TM	TH	TM	TM	ID	TM
M1076	1	2597036	ID	ID	AD	TM	TM	ID	ID	TM	TH	ID	TM	TM	ID	AD	AD	TM	TH	AD	ID	TH	TH	TM	ID	ID	TM	TM	AD	TM	TH	TH	TM	AD	TM	AD	TM	TM	TM	TH	TH	TH	TM	TM	TH	TM	TM	ID	TM
M1077	1	2597091	ID	ID	AD	TM	TM	ID	ID	TM	TH	ID	TM	TM	ID	AD	AD	TM	TH	AD	ID	TH	TH	TM	ID	ID	TM	TM	AD	TM	TH	TH	TM	AD	TM	AD	TM	TM	TM	TH	TH	TH	TM	TM	TH	TM	TM	ID	TM
M1078	1	2597172	ID	ID	AD	TM	TM	ID	ID	TM	TH	ID	TM	TM	ID	AD	AD	TM	TH	AD	ID	TH	TH	TM	ID	ID	TM	TM	AD	TM	TH	TH	TM	AD	TM	AD	TM	TM	TM	TH	TH	TH	TM	TM	TH	TM	TM	ID	TM
M1079	1	2597257	ID	ID	AD	TM	TM	ID	ID	TM	TH	ID	TM	TM	ID	AD	AD	TM	TH	AD	ID	TH	TH	TM	ID	ID	TM	TM	AD	TM	TH	TH	TM	AD	TM	AD	TM	TM	TM	TH	TH	TH	TM	TM	TH	TM	TM	ID	TM
M1080	1	2597285	ID	ID	AD	TM	TM	ID	ID	TM	TH	ID	TM	TM	ID	AD	AD	TM	TH	AD	ID	TH	TH	TM	ID	ID	TM	TM	AD	TM	TH	TH	TM	AD	TM	AD	TM	TM	TM	TH	TH	TH	TM	TM	TH	TM	TM	ID	TM
M1081	1	2597493	ID	ID	AD	TM	TM	ID	ID	TM	TH	ID	TM	TM	ID	AD	AD	TM	TH	AD	ID	TH	TH	TM	ID	ID	TM	TM	AD	TM	TH	TH	TM	AD	TM	AD	TM	TM	TM	TH	TH	TH	TM	TM	TH	TM	TM	ID	TM
M1082	1	2597737	ID	ID	AD	TM	TM	ID	ID	TM	TH	ID	TM	TM	ID	AD	AD	TM	TH	AD	ID	TH	TH	TM	ID	ID	TM	TM	AD	TM	TH	TH	TM	AD	TM	AD	TM	TM	TM	TH	TH	TH	TM	TM	TH	TM	TM	ID	TM
M1083	1	2597759	ID	ID	AD	TM	TM	ID	ID	TM	TH	ID	TM	TM	ID	AD	AD	TM	TH	AD	ID	TH	TH	TM	ID	ID	TM	TM	AD	TM	TH	TH	TM	AD	TM	AD	TM	TM	TM	TH	TH	TH	TM	TM	TH	TM	TM	ID	TM
M1084	1	2597974	ID	ID	AD	TM	TM	ID	ID	TM	TH	ID	TM	TM	ID	AD	AD	TM	TH	AD	ID	TH	TH	TM	ID	ID	TM	TM	AD	TM	TH	TH	TM	AD	TM	AD	TM	TM	TM	TH	TH	TH	TM	TM	TH	TM	TM	ID	TM
M1085	1	2598241	ID	ID	AD	TM	TM	ID	ID	TM	TH	ID	TM	TM	ID	AD	AD	TM	TH	AD	ID	TH	TH	TM	ID	ID	TM	TM	AD	TM	TH	TH	TM	AD	TM	AD	TM	TM	TM	TH	TH	TH	TM	TM	TH	TM	TM	ID	TM
M1086	1	2598265	ID	ID	AD	TM	TM	ID	ID	TM	TH	ID	TM	TM	ID	AD	AD	TM	TH	AD	ID	TH	TH	TM	ID	ID	TM	TM	AD	TM	TH	TH	TM	AD	TM	AD	TM	TM	TM	TH	TH	TH	TM	TM	TH	TM	TM	ID	TM
M1087	1	2598274	ID	ID	AD	TM	TM	ID	ID	TM	TH	ID	TM	TM	ID	AD	AD	TM	TH	AD	ID	TH	TH	TM	ID	ID	TM	TM	AD	TM	TH	TH	TM	AD	TM	AD	TM	TM	TM	TH	TH	TH	TM	TM	TH	TM	TM	ID	TM
M1088	1	2598287	ID	ID	AD	TM	TM	ID	ID	TM	TH	ID	TM	TM	ID	AD	AD	TM	TH	AD	ID	TH	TH	TM	ID	ID	TM	TM	AD	TM	TH	TH	TM	AD	TM	AD	TM	TM	TM	TH	TH	TH	TM	TM	TH	TM	TM	ID	TM
M1089	1	2598306	ID	ID	AD	TM	TM	ID	ID	TM	TH	ID	TM	TM	ID	AD	AD	TM	TH	AD	ID	TH	TH	TM	ID	ID	TM	TM	AD	TM	TH	TH	TM	AD	TM	AD	TM	TM	TM	TH	TH	TH	TM	TM	TH	TM	TM	ID	TM
M1090	1	2598310	ID	ID	AD	TM	TM	ID	ID	TM	TH	ID	TM	TM	ID	AD	AD	TM	TH	AD	ID	TH	TH	TM	ID	ID	TM	TM	AD	TM	TH	TH	TM	AD	TM	AD	TM	TM	TM	TH	TH	TH	TM	TM	TH	TM	TM	ID	TM
M1091	1	2598387	ID	ID	AD	TM	TM	ID	ID	TM	TH	ID	TM	TM	ID	AD	AD	TM	TH	AD	ID	TH	TH	TM	ID	ID	TM	TM	AD	TM	TH	TH	TM	AD	TM	AD	TM	TM	TM	TH	TH	TH	TM	TM	TH	TM	TM	ID	TM
M1092	1	2598393	ID	ID	AD	TM	TM	ID	ID	TM	TH	ID	TM	TM	ID	AD	AD	TM	TH	AD	ID	TH	TH	TM	ID	ID	TM	TM	AD	TM	TH	TH	TM	AD	TM	AD	TM	TM	TM	TH	TH	TH	TM	TM	TH	TM	TM	ID	TM
M1093	1	2598403	ID	ID	AD	TM	TM	ID	ID	TM	TH	ID	TM	TM	ID	AD	AD	TM	TH	AD	ID	TH	TH	TM	ID	ID	TM	TM	AD	TM	TH	TH	TM	AD	TM	AD	TM	TM	TM	TH	TH	TH	TM	TM	TH	TM	TM	ID	TM
M1094	1	2598422	ID	ID	AD	TM	TM	ID	ID	TM	TH	ID	TM	TM	ID	AD	AD	TM	TH	AD	ID	TH	TH	TM	ID	ID	TM	TM	AD	TM	TH	TH	TM	AD	TM	AD	TM	TM	TM	TH	TH	TH	TM	TM	TH	TM	TM	ID	TM
M1095	1	2598428	ID	ID	AD	TM	TM	ID	ID	TM	TH	ID	TM	TM	ID	AD	AD	TM	TH	AD	ID	TH	TH	TM	ID	ID	TM	TM	AD	TM	TH	TH	TM	AD	TM	AD	TM	TM	TM	TH	TH	TH	TM	TM	TH	TM	TM	ID	TM
M1096	1	2598433	ID	ID	AD	TM	TM	ID	ID	TM	TH	ID	TM	TM	ID	AD	AD	TM	TH	AD	ID	TH	TH	TM	ID	ID	TM	TM	AD	TM	TH	TH	TM	AD	TM	AD	TM	TM	TM	TH	TH	TH	TM	TM	TH	TM	TM	ID	TM
M1097	1	2598453	ID	ID	AD	TM	TM	ID	ID	TM	TH	ID	TM	TM	ID	AD	AD	TM	TH	AD	ID	TH	TH	TM	ID	ID	TM	TM	AD	TM	TH	TH	TM	AD	TM	AD	TM	TM	TM	TH	TH	TH	TM	TM	TH	TM	TM	ID	TM
M1098	1	2598503	ID	ID	AD	TM	TM	ID	ID	TM	TH	ID	TM	TM	ID	AD	AD	TM	TH	AD	ID	TH	TH	TM	ID	ID	TM	TM	AD	TM	TH	TH	TM	AD	TM	AD	TM	TM	TM	TH	TH	TH	TM	TM	TH	TM	TM	ID	TM
M1099	1	2598544	ID	ID	AD	TM	TM	ID	ID	TM	TH	ID	TM	TM	ID	AD	AD	TM	TH	AD	ID	TH	TH	TM	ID	ID	TM	TM	AD	TM	TH	TH	TM	AD	TM	AD	TM	TM	TM	TH	TH	TH	TM	TM	TH	TM	TM	ID	TM
M1100	1	2598566	ID	ID	AD	TM	TM	ID	ID	TM	TH	ID	TM	TM	ID	AD	AD	TM	TH	AD	ID	TH	TH	TM	ID	ID	TM	TM	AD	TM	TH	TH	TM	AD	TM	AD	TM	TM	TM	TH	TH	TH	TM	TM	TH	TM	TM	ID	TM
M1101	1	2598587	ID	ID	AD	TM	TM	ID	ID	TM	TH	ID	TM	TM	ID	AD	AD	TM	TH	AD	ID	TH	TH	TM	ID	ID	TM	TM	AD	TM	TH	TH	TM	AD	TM	AD	TM	TM	TM	TH	TH	TH	TM	TM	TH	TM	TM	ID	TM
M1102	1	2598677	ID	ID	AD	TM	TM	ID	ID	TM	TH	ID	TM	TM	ID	AD	AD	TM	TH	AD	ID	TH	TH	TM	ID	ID	TM	TM	AD	TM	TH	TH	TM	AD	TM	AD	TM	TM	TM	TH	TH	TH	TM	TM	TH	TM	TM	ID	TM
M1103	1	2598718	ID	ID	AD	TM	TM	ID	ID	TM	TH	ID	TM	TM	ID	AD	AD	TM	TH	AD	ID	TH	TH	TM	ID	ID	TM	TM	AD	TM	TH	TH	TM	AD	TM	AD	TM	TM	TM	TH	TH	TH	TM	TM	TH	TM	TM	ID	TM
M1104	1	2598793	ID	ID	AD	TM	TM	ID	ID	TM	TH	ID	TM	TM	ID	AD	AD	TM	TH	AD	ID	TH	TH	TM	ID	ID	TM	TM	AD	TM	TH	TH	TM	AD	TM	AD	TM	TM	TM	TH	TH	TH	TM	TM	TH	TM	TM	ID	TM
M1105	1	2598801	ID	ID	AD	TM	TM	ID	ID	TM	TH	ID	TM	TM	ID	AD	AD	TM	TH	AD	ID	TH	TH	TM	ID	ID	TM	TM	AD	TM	TH	TH	TM	AD	TM	AD	TM	TM	TM	TH	TH	TH	TM	TM	TH	TM	TM	ID	TM
M1106	1	2598826	ID	ID	AD	TM	TM	ID	ID	TM	TH	ID	TM	TM	ID	AD	AD	TM	TH	AD	ID	TH	TH	TM	ID	ID	TM	TM	AD	TM	TH	TH	TM	AD	TM	AD	TM	TM	TM	TH	TH	TH	TM	TM	TH	TM	TM	ID	TM
M1107	1	2598831	ID	ID	AD	TM	TM	ID	ID	TM	TH	ID	TM	TM	ID	AD	AD	TM	TH	AD	ID	TH	TH	TM	ID	ID	TM	TM	AD	TM	TH	TH	TM	AD	TM	AD	TM	TM	TM	TH	TH	TH	TM	TM	TH	TM	TM	ID	TM
M1108	1	2598837	ID	ID	AD	TM	TM	ID	ID	TM	TH	ID	TM	TM	ID	AD	AD	TM	TH	AD	ID	TH	TH	TM	ID	ID	TM	TM	AD	TM	TH	TH	TM	AD	TM	AD	TM	TM	TM	TH	TH	TH	TM	TM	TH	TM	TM	ID	TM
M1109	1	2598919	ID	ID	AD	TM	TH	ID	ID	TM	TH	ID	TM	TM	ID	AD	AD	TM	TH	AD	ID	TH	TH	TM	ID	ID	TH	TM	AD	TM	TH	TH	TH	AD	TM	AD	TM	TM	TM	TH	TH	TH	TM	TM	TH	TM	TM	ID	TH
M1110	1	2599175	ID	ID	AD	TM	TH	ID	ID	TM	TH	ID	TM	TM	ID	AD	AD	TM	TH	AD	ID	TH	TH	TM	ID	ID	TH	TM	AD	TM	TH	TH	TH	AD	TM	AD	TM	TM	TM	TH	TH	TH	TM	TM	TH	TM	TM	ID	TH
M1111	1	2599276	ID	ID	AD	TM	TH	ID	ID	TM	TH	ID	TM	TM	ID	AD	AD	TM	TH	AD	ID	TH	TH	TM	ID	ID	TH	TM	AD	TM	TH	TH	TH	AD	TM	AD	TM	TM	TM	TH	TH	TH	TM	TM	TH	TM	TM	ID	TH
M1112	1	2600197	ID	ID	AD	TM	TH	ID	ID	TM	TH	ID	TM	TM	ID	AD	AD	TM	TH	AD	ID	TH	TH	TM	ID	ID	TH	TM	AD	TM	TH	TH	TH	AD	TM	AD	TM	TM	TM	TH	TH	TH	TM	TM	TH	TM	TM	TH	TH
M1113	1	2600252	ID	ID	AD	TM	TH	ID	ID	TM	TH	ID	TM	TM	ID	AD	AD	TM	TH	AD	ID	TH	TH	TM	ID	ID	TH	TM	AD	TM	TH	TH	TH	AD	TM	AD	TM	TM	TM	TH	TH	TH	TM	TM	TH	TM	TM	TH	TH
M1114	1	2600415	ID	ID	AD	TM	TH	ID	ID	TM	TH	ID	TM	TM	ID	AD	AD	TM	TH	AD	ID	TH	TH	TM	ID	ID	TH	TM	AD	TM	TH	TH	TH	AD	TM	AD	TM	TM	TM	TH	TH	TH	TM	TM	TH	TM	TM	TH	TH
M1115	1	2600621	ID	ID	AD	TM	TH	ID	ID	TM	TH	ID	TM	TM	ID	AD	AD	TM	TH	AD	ID	TH	TH	TM	ID	ID	TH	TM	AD	TM	TH	TH	TH	AD	TM	AD	TM	TM	TM	TH	TH	TH	TM	TM	TH	TM	TM	TH	TH
M1116	1	2600623	ID	ID	AD	TM	TH	ID	ID	TM	TH	ID	TM	TM	ID	AD	AD	TM	TH	AD	ID	TH	TH	TM	ID	ID	TH	TM	AD	TM	TH	TH	TH	AD	TM	AD	TM	TM	TM	TH	TH	TH	TM	TM	TH	TM	TM	TH	TH
M1117	1	2600690	ID	ID	AD	TM	TH	ID	ID	TM	TH	ID	TM	TM	ID	AD	AD	TM	TH	AD	ID	TH	TH	TM	ID	ID	TH	TM	AD	TM	TH	TH	TH	AD	TM	AD	TM	TM	TM	TH	TH	TH	TM	TM	TH	TM	TM	TH	TH
M1118	1	2602257	ID	ID	AD	TM	TH	ID	ID	TM	TH	ID	TM	TM	ID	AD	AD	TM	TH	AD	ID	TH	TH	TM	ID	ID	TH	TM	AD	TM	TH	TH	TH	AD	TM	AD	TM	TM	TM	TH	TH	TH	TM	TM	TH	TM	TM	TH	TH
M1119	1	2602280	ID	ID	AD	TM	TH	ID	ID	TM	TH	ID	TM	TM	ID	AD	AD	TM	TH	AD	ID	TH	TH	TM	ID	ID	TH	TM	AD	TM	TH	TH	TH	AD	TM	AD	TM	TM	TM	TH	TH	TH	TM	TM	TH	TM	TM	TH	TH
M1120	1	2602798	ID	ID	AD	TM	TH	ID	ID	TM	TH	ID	TM	TM	ID	AD	AD	TM	TH	AD	ID	TH	TH	TM	ID	ID	TH	TM	AD	TM	TH	TH	TH	AD	TM	AD	TM	TM	TM	TH	TH	TH	TM	TM	TH	TM	TM	TH	TH
M1121	1	2603639	ID	ID	AD	TM	TH	ID	ID	TM	TH	ID	TM	TM	ID	AD	AD	TM	TH	AD	ID	TH	TH	TM	ID	ID	TH	TM	AD	TM	TH	TH	TH	AD	TM	AD	TM	TM	TM	TH	TH	TH	TM	TM	TH	TM	TM	TH	TH
M1122	1	2603897	ID	ID	AD	TM	TH	ID	ID	TM	TH	ID	TM	TM	ID	AD	AD	TM	TH	AD	ID	TH	TH	TM	ID	ID	TH	TM	AD	TM	TH	TH	TH	AD	TM	AD	TM	TM	TM	TH	TH	TH	TM	TM	TH	TM	TM	TH	TH
M1123	1	2603923	ID	ID	AD	TM	TH	ID	ID	TM	TH	ID	TM	TM	ID	AD	AD	TM	TH	AD	ID	TH	TH	TM	ID	ID	TH	TM	AD	TM	TH	TH	TH	AD	TM	AD	TM	TM	TM	TH	TH	TH	TM	TM	TH	TM	TM	TH	TH
M1124	1	2603955	ID	ID	AD	TM	TH	ID	ID	TM	TH	ID	TM	TM	ID	AD	AD	TM	TH	AD	ID	TH	TH	TM	ID	ID	TH	TM	AD	TM	TH	TH	TH	AD	TM	AD	TM	TM	TM	TH	TH	TH	TM	TM	TH	TM	TM	TH	TH
M1125	1	2604560	ID	ID	AD	TM	TH	ID	ID	TM	TH	ID	TM	TM	ID	AD	AD	TM	TH	AD	ID	TH	TH	TM	ID	ID	TH	TM	AD	TM	TH	TH	TH	AD	TM	AD	TM	TM	TM	TH	TH	TH	TM	TM	TH	TM	TM	TH	TH
M1126	1	2604673	ID	ID	AD	TM	TH	ID	ID	TM	TH	ID	TM	TM	ID	AD	AD	TM	TH	AD	ID	TH	TH	TM	ID	ID	TH	TM	AD	TM	TH	TH	TH	AD	TM	AD	TM	TM	TM	TH	TH	TH	TM	TM	TH	TM	TM	TH	TH
M1127	1	2606844	ID	ID	AD	TM	TH	ID	ID	TM	TH	ID	TM	TM	ID	AD	AD	TM	TH	AD	ID	TH	TH	TM	ID	ID	TH	TM	AD	TM	TH	TH	TH	AD	TM	AD	TM	TM	TM	TH	TH	TH	TM	TM	TH	TM	TM	TH	TH
M1128	1	2607283	ID	ID	AD	TM	TH	ID	ID	TM	TH	ID	TM	TM	ID	AD	AD	TM	TH	AD	ID	TH	TH	TM	ID	ID	TH	TM	AD	TM	TH	TH	TH	AD	TM	AD	TM	TM	TM	TH	TH	TH	TM	TM	TH	TM	TM	TH	TH
M1129	1	2607998	ID	ID	AD	TM	TH	ID	ID	TM	TH	ID	TM	TM	ID	AD	AD	TM	TH	AD	ID	TH	TH	TM	ID	ID	TH	TM	AD	TM	TH	TH	TH	AD	TM	AD	TM	TM	TM	TH	TH	TH	TM	TM	TH	TM	TM	TH	TH
M1130	1	2608501	ID	ID	AD	TM	TH	ID	ID	TM	TH	ID	TM	TM	ID	AD	AD	TM	TH	AD	ID	TH	TH	TM	ID	ID	TH	TM	AD	TM	TH	TH	TH	AD	TM	AD	TM	TM	TM	TH	TH	TH	TM	TM	TH	TM	TM	TH	TH
M1131	1	2608562	ID	ID	AD	TM	TH	ID	ID	TM	TH	ID	TM	TM	ID	AD	AD	TM	TH	AD	ID	TH	TH	TM	ID	ID	TH	TM	AD	TM	TH	TH	TH	AD	TM	AD	TM	TM	TM	TH	TH	TH	TM	TM	TH	TM	TM	TH	TH
M1132	1	2608799	ID	ID	AD	TM	TH	ID	ID	TM	TH	ID	TM	TM	ID	AD	AD	TM	TH	AD	ID	TH	TH	TM	ID	ID	TH	TM	AD	TM	TH	TH	TH	AD	TM	AD	TM	TM	TM	TH	TH	TH	TM	TM	TH	TM	TM	TH	TH
M1133	1	2608967	ID	ID	AD	TM	TH	ID	ID	TM	TH	ID	TM	TM	ID	AD	AD	TM	TH	AD	ID	TH	TH	TM	ID	ID	TH	TM	AD	TM	TH	TH	TH	AD	TM	AD	TM	TM	TM	TH	TH	TH	TM	TM	TH	TM	TM	TH	TH
M1134	1	2608985	ID	ID	AD	TM	TH	ID	ID	TM	TH	ID	TM	TM	ID	AD	AD	TM	TH	AD	ID	TH	TH	TM	ID	ID	TH	TM	AD	TM	TH	TH	TH	AD	TM	AD	TM	TM	TM	TH	TH	TH	TM	TM	TH	TM	TM	TH	TH
M1135	1	2609108	ID	ID	AD	TM	TH	ID	ID	TM	TH	ID	TM	TM	ID	AD	AD	TM	TH	AD	ID	TH	TH	TM	ID	ID	TH	TM	AD	TM	TH	TH	TH	AD	TM	AD	TM	TM	TM	TH	TH	TH	TM	TM	TH	TM	TM	TH	TH
M1136	1	2609123	ID	ID	AD	TM	TH	ID	ID	TM	TH	ID	TM	TM	ID	AD	AD	TM	TH	AD	ID	TH	TH	TM	ID	ID	TH	TM	AD	TM	TH	TH	TH	AD	TM	AD	TM	TM	TM	TH	TH	TH	TM	TM	TH	TM	TM	TH	TH
M1137	1	2609442	ID	ID	AD	TM	TH	ID	ID	TM	TH	ID	TM	TM	ID	AD	AD	TM	TH	AD	ID	TH	TH	TM	ID	ID	TH	TM	AD	TM	TH	TH	TH	AD	TM	AD	TM	TM	TM	TH	TH	TH	TM	TM	TH	TM	TM	TH	TH
M1138	1	2609865	ID	ID	AD	TM	TH	ID	ID	TM	TH	ID	TM	TM	ID	AD	AD	TM	TH	AD	ID	TH	TH	TM	ID	ID	TH	TM	AD	TM	TH	TH	TH	AD	TM	AD	TM	TM	TM	TH	TH	TH	TM	TM	TH	TM	TM	TH	TH
M1139	1	2611504	ID	ID	AD	TM	TH	ID	ID	TM	TH	ID	TM	TM	ID	AD	AD	TM	TH	AD	ID	TH	TH	TM	ID	ID	TH	TM	AD	TM	TH	TH	TH	AD	TM	AD	TM	TM	TM	TH	TH	TH	TM	TM	TH	TM	TM	TH	TH
M1140	1	2611516	ID	ID	AD	TM	TH	ID	ID	TM	TH	ID	TM	TM	ID	AD	AD	TM	TH	AD	ID	TH	TH	TM	ID	ID	TH	TM	AD	TM	TH	TH	TH	AD	TM	AD	TM	TM	TM	TH	TH	TH	TM	TM	TH	TM	TM	TH	TH
M1141	1	2611666	ID	ID	AD	TM	TH	ID	ID	TM	TH	ID	TM	TM	ID	AD	AD	TM	TH	AD	ID	TH	TH	TM	ID	ID	TH	TM	AD	TM	TH	TH	TH	AD	TM	AD	TM	TM	TM	TH	TH	TH	TM	TM	TH	TM	TM	TH	TH
M1142	1	2612009	ID	ID	AD	TM	TH	ID	ID	TM	TH	ID	TM	TM	ID	AD	AD	TM	TH	AD	ID	TH	TH	TM	ID	ID	TH	TM	AD	TM	TH	TH	TH	AD	TM	AD	TM	TM	TM	TH	TH	TH	TM	TM	TH	TM	TM	TH	TH
M1143	1	2612130	ID	ID	AD	TM	TH	ID	ID	TM	TH	ID	TM	TM	ID	AD	AD	TM	TH	AD	ID	TH	TH	TM	ID	ID	TH	TM	AD	TM	TH	TH	TH	AD	TM	AD	TM	TM	TM	TH	TH	TH	TM	TM	TH	TM	TM	TH	TH
M1144	1	2612286	ID	ID	AD	TM	TH	ID	ID	TM	TH	ID	TM	TM	ID	AD	AD	TM	TH	AD	ID	TH	TH	TM	ID	ID	TH	TM	AD	TM	TH	TH	TH	AD	TM	AD	TM	TM	TM	TH	TH	TH	TM	TM	TH	TM	TM	TH	TH
M1145	1	2612893	ID	ID	AD	TM	TH	ID	ID	TM	TH	ID	TM	TM	ID	AD	AD	TM	TH	AD	ID	TH	TH	TM	ID	ID	TH	TM	AD	TM	TH	TH	TH	AD	TM	AD	TM	TM	TM	TH	TH	TH	TM	TM	TH	TM	TM	TH	TH
M1146	1	2612899	ID	ID	AD	TM	TH	ID	ID	TM	TH	ID	TM	TM	ID	AD	AD	TM	TH	AD	ID	TH	TH	TM	ID	ID	TH	TM	AD	TM	TH	TH	TH	AD	TM	AD	TM	TM	TM	TH	TH	TH	TM	TM	TH	TM	TM	TH	TH
M1147	1	2612982	ID	ID	AD	TM	TH	ID	ID	TM	TH	ID	TM	TM	ID	AD	AD	TM	TH	AD	ID	TH	TH	TM	ID	ID	TH	TM	AD	TM	TH	TH	TH	AD	TM	AD	TM	TM	TM	TH	TH	TH	TM	TM	TH	TM	TM	TH	TH
M1148	1	2614262	ID	ID	AD	TM	TH	ID	ID	TM	TH	ID	TM	TM	ID	AD	AD	TM	TH	AD	ID	TH	TH	TM	ID	ID	TH	TM	AD	TM	TH	TH	TH	AD	TM	AD	TM	TM	TM	TH	TH	TH	TM	TM	TH	TM	TM	TH	TH
M1149	1	2614537	ID	ID	AD	TM	TH	ID	ID	TM	TH	ID	TM	TM	ID	AD	AD	TM	TH	AD	ID	TH	TH	TM	ID	ID	TH	TM	AD	TM	TH	TH	TH	AD	TM	AD	TM	TM	TM	TH	TH	TH	TM	TM	TH	TM	TM	TH	TH
M1150	1	2615222	ID	ID	AD	TM	TH	ID	ID	TM	TH	ID	TM	TM	ID	AD	AD	TM	TH	AD	ID	TH	TH	TM	ID	ID	TH	TM	AD	TM	TH	TH	TH	AD	TM	AD	TM	TM	TM	TH	TH	TH	TM	TM	TH	TM	TM	TH	TH
M1151	1	2615236	ID	ID	AD	TM	TH	ID	ID	TM	TH	ID	TM	TM	ID	AD	AD	TM	TH	AD	ID	TH	TH	TM	ID	ID	TH	TM	AD	TM	TH	TH	TH	AD	TM	AD	TM	TM	TM	TH	TH	TH	TM	TM	TH	TM	TM	TH	TH
M1152	1	2615398	ID	ID	AD	TM	TH	ID	ID	TM	TH	ID	TM	TM	ID	AD	AD	TM	TH	AD	ID	TH	TH	TM	ID	ID	TH	TM	AD	TM	TH	TH	TH	AD	TM	AD	TM	TM	TM	TH	TH	TH	TM	TM	TH	TM	TM	TH	TH
M1153	1	2615468	ID	ID	AD	TM	TH	ID	ID	TM	TH	ID	TM	TM	ID	AD	AD	TM	TH	AD	ID	TH	TH	TM	ID	ID	TH	TM	AD	TM	TH	TH	TH	AD	TM	AD	TM	TM	TM	TH	TH	TH	TM	TM	TH	TM	TM	TH	TH
M1154	1	2615776	ID	ID	AD	TM	TH	ID	ID	TM	TH	ID	TM	TM	ID	AD	AD	TM	TH	AD	ID	TH	TH	TM	ID	ID	TH	TM	AD	TM	TH	TH	TH	AD	TM	AD	TM	TM	TM	TH	TH	TH	TM	TM	TH	TM	TM	TH	TH
M1155	1	2616125	ID	ID	AD	TM	TH	ID	ID	TM	TH	ID	TM	TM	ID	AD	AD	TM	TH	AD	ID	TH	TH	TM	ID	ID	TH	TM	AD	TM	TH	TH	TH	AD	TM	AD	TM	TM	TM	TH	TH	TH	TM	TM	TH	TM	TM	TH	TH
M1156	1	2616353	ID	ID	AD	TM	TH	ID	ID	TM	TH	ID	TM	TM	ID	AD	AD	TM	TH	AD	ID	TH	TH	TM	ID	ID	TH	TM	AD	TM	TH	TH	TH	AD	TM	AD	TM	TM	TM	TH	TH	TH	TM	TM	TH	TM	TM	TH	TH
M1157	1	2616355	ID	ID	AD	TM	TH	ID	ID	TM	TH	ID	TM	TM	ID	AD	AD	TM	TH	AD	ID	TH	TH	TM	ID	ID	TH	TM	AD	TM	TH	TH	TH	AD	TM	AD	TM	TM	TM	TH	TH	TH	TM	TM	TH	TM	TM	TH	TH
M1158	1	2616436	ID	ID	AD	TM	TH	ID	ID	TM	TH	ID	TM	TM	ID	AD	AD	TM	TH	AD	ID	TH	TH	TM	ID	ID	TH	TM	AD	TM	TH	TH	TH	AD	TM	AD	TM	TM	TM	TH	TH	TH	TM	TM	TH	TM	TM	TH	TH
M1159	1	2616567	ID	ID	AD	TM	TH	ID	ID	TM	TH	ID	TM	TM	ID	AD	AD	TM	TH	AD	ID	TH	TH	TM	ID	ID	TH	TM	AD	TM	TH	TH	TH	AD	TM	AD	TM	TM	TM	TH	TH	TH	TM	TM	TH	TM	TM	TH	TH
M1160	1	2616795	ID	ID	AD	TM	TH	ID	ID	TM	TH	ID	TM	TM	ID	AD	AD	TM	TH	AD	ID	TH	TH	TM	ID	ID	TH	TM	AD	TM	TH	TH	TH	AD	TM	AD	TM	TM	TM	TH	TH	TH	TM	TM	TH	TM	TM	TH	TH
M1161	1	2635588	ID	ID	AD	TM	TH	ID	ID	TM	TH	ID	TM	TM	ID	AD	AD	TM	TH	AD	ID	TH	TH	TM	ID	ID	TH	TM	AD	TM	TH	TH	TH	AD	TM	AD	TM	TM	TM	TH	TH	TH	TM	TM	TH	TM	TM	TH	TH
M1162	1	2635617	ID	ID	AD	TM	TH	ID	ID	TM	TH	ID	TM	TM	ID	AD	AD	TM	TH	AD	ID	TH	TH	TM	ID	ID	TH	TM	AD	TM	TH	TH	TH	AD	TM	AD	TM	TM	TM	TH	TH	TH	TM	TM	TH	TM	TM	TH	TH
M1163	1	2635650	ID	ID	AD	TM	TH	ID	ID	TM	TH	ID	TM	TM	ID	AD	AD	TM	TH	AD	ID	TH	TH	TM	ID	ID	TH	TM	AD	TM	TH	TH	TH	AD	TM	AD	TM	TM	TM	TH	TH	TH	TM	TM	TH	TM	TM	TH	TH
M1164	1	2635679	ID	ID	AD	TM	TH	ID	ID	TM	TH	ID	TM	TM	ID	AD	AD	TM	TH	AD	ID	TH	TH	TM	ID	ID	TH	TM	AD	TM	TH	TH	TH	AD	TM	AD	TM	TM	TM	TH	TH	TH	TM	TM	TH	TM	TM	TH	TH
M1165	1	2635761	ID	ID	AD	TM	TH	ID	ID	TM	TH	ID	TM	TM	ID	AD	AD	TM	TH	AD	ID	TH	TH	TM	ID	ID	TH	TM	AD	TM	TH	TH	TH	AD	TM	AD	TM	TM	TM	TH	TH	TH	TM	TM	TH	TM	TM	TH	TH
M1166	1	2635978	ID	ID	AD	TM	TH	ID	ID	TM	TH	ID	TM	TM	ID	AD	AD	TM	TH	AD	ID	TH	TH	TM	ID	ID	TH	TM	AD	TM	TH	TH	TH	AD	TM	AD	TM	TM	TM	TH	TH	TH	TM	TM	TH	TM	TM	TH	TH
M1167	1	2636164	ID	ID	AD	TM	TH	ID	ID	TM	TH	ID	TM	TM	ID	AD	AD	TM	TH	AD	ID	TH	TH	TM	ID	ID	TH	TM	AD	TM	TH	TH	TH	AD	TM	AD	TM	TM	TM	TH	TH	TH	TM	TM	TH	TM	TM	TH	TH
M1168	1	2636239	ID	ID	AD	TM	TH	ID	ID	TM	TH	ID	TM	TM	ID	AD	AD	TM	TH	AD	ID	TH	TH	TM	ID	ID	TH	TM	AD	TM	TH	TH	TH	AD	TM	AD	TM	TM	TM	TH	TH	TH	TM	TM	TH	TM	TM	TH	TH
M1169	1	2636503	ID	ID	AD	TM	TH	ID	ID	TM	TH	ID	TM	TM	ID	AD	AD	TM	TH	AD	ID	TH	TH	TM	ID	ID	TH	TM	AD	TM	TH	TH	TH	AD	TM	AD	TM	TM	TM	TH	TH	TH	TM	TM	TH	TM	TM	TH	TH
M1170	1	2636601	ID	ID	AD	TM	TH	ID	ID	TM	TH	ID	TM	TM	ID	AD	AD	TM	TH	AD	ID	TH	TH	TM	ID	ID	TH	TM	AD	TM	TH	TH	TH	AD	TM	AD	TM	TM	TM	TH	TH	TH	TM	TM	TH	TM	TM	TH	TH
M1171	1	2636746	ID	ID	AD	TM	TH	ID	ID	TM	TH	ID	TM	TM	ID	AD	AD	TM	TH	AD	ID	TH	TH	TM	ID	ID	TH	TM	AD	TM	TH	TH	TH	AD	TM	AD	TM	TM	TM	TH	TH	TH	TM	TM	TH	TM	TM	TH	TH
M1172	1	2636773	ID	ID	AD	TM	TH	ID	ID	TM	TH	ID	TM	TM	ID	AD	AD	TM	TH	AD	ID	TH	TH	TM	ID	ID	TH	TM	AD	TM	TH	TH	TH	AD	TM	AD	TM	TM	TM	TH	TH	TH	TM	TM	TH	TM	TM	TH	TH
M1173	1	2637005	ID	ID	AD	TM	TH	ID	ID	TM	TH	ID	TM	TM	ID	AD	AD	TM	TH	AD	ID	TH	TH	TM	ID	ID	TH	TM	AD	TM	TH	TH	TH	AD	TM	AD	TM	TM	TM	TH	TH	TH	TM	TM	TH	TM	TM	TH	TH
M1174	1	2637313	ID	ID	AD	TM	TH	ID	ID	TM	TH	ID	TM	TM	ID	AD	AD	TM	TH	AD	ID	TH	TH	TM	ID	ID	TH	TM	AD	TM	TH	TH	TH	AD	TM	AD	TM	TM	TM	TH	TH	TH	TM	TM	TH	TM	TM	TH	TH
M1175	1	2637353	ID	ID	AD	TM	TH	ID	ID	TM	TH	ID	TM	TM	ID	AD	AD	TM	TH	AD	ID	TH	TH	TM	ID	ID	TH	TM	AD	TM	TH	TH	TH	AD	TM	AD	TM	TM	TM	TH	TH	TH	TM	TM	TH	TM	TM	TH	TH
M1176	1	2637471	ID	ID	AD	TM	TH	ID	ID	TM	TH	ID	TM	TM	ID	AD	AD	TM	TH	AD	ID	TH	TH	TM	ID	ID	TH	TM	AD	TM	TH	TH	TH	AD	TM	AD	TM	TM	TM	TH	TH	TH	TM	TM	TH	TM	TM	TH	TH
M1177	1	2637925	ID	ID	AD	TM	TH	ID	ID	TM	TH	ID	TM	TM	ID	AD	AD	TM	TH	AD	ID	TH	TH	TM	ID	ID	TH	TM	AD	TM	TH	TH	TH	AD	TM	AD	TM	TM	TM	TH	TH	TH	TM	TM	TH	TM	TM	TH	TH
M1178	1	2638104	ID	ID	AD	TM	TH	ID	ID	TM	TH	ID	TM	TM	ID	AD	AD	TM	TH	AD	ID	TH	TH	TM	ID	ID	TH	TM	AD	TM	TH	TH	TH	AD	TM	AD	TM	TM	TM	TH	TH	TH	TM	TM	TH	TM	TM	TH	TH
M1179	1	2638254	ID	ID	AD	TM	TH	ID	ID	TM	TH	ID	TM	TM	ID	AD	AD	TM	TH	AD	ID	TH	TH	TM	ID	ID	TH	TM	AD	TM	TH	TH	TH	AD	TM	AD	TM	TM	TM	TH	TH	TH	TM	TM	TH	TM	TM	TH	TH
M1180	1	2639951	ID	ID	AD	TM	TH	ID	ID	TM	TH	ID	TM	TM	ID	AD	AD	TM	TH	AD	ID	TH	TH	TM	ID	ID	TH	TM	AD	TM	TH	TH	TH	AD	TM	AD	TM	TM	TM	TH	TH	TH	TM	TM	TH	TM	TM	ID	TH
M1181	1	2640101	ID	ID	AD	TM	TH	ID	ID	TM	TH	ID	TM	TM	ID	AD	AD	TM	TH	AD	ID	TH	TH	TM	ID	ID	TH	TM	AD	TM	TH	TH	TH	AD	TM	AD	TM	TM	TM	TH	TH	TH	TM	TM	TH	TM	TM	ID	TH
M1182	1	2640121	ID	ID	AD	TM	TH	ID	ID	TM	TH	ID	TM	TM	ID	AD	AD	TM	TH	AD	ID	TH	TH	TM	ID	ID	TH	TM	AD	TM	TH	TH	TH	AD	TM	AD	TM	TM	TM	TH	TH	TH	TM	TM	TH	TM	TM	ID	TH
M1183	1	2640223	ID	ID	AD	TM	TH	ID	ID	TM	TH	ID	TM	TM	ID	AD	AD	TM	TH	AD	ID	TH	TH	TM	ID	ID	TH	TM	AD	TM	TH	TH	TH	AD	TM	AD	TM	TM	TM	TH	TH	TH	TM	TM	TH	TM	TM	ID	TH
M1184	1	2640868	ID	ID	AD	TM	TH	ID	ID	TM	TH	ID	TM	TM	ID	AD	AD	TM	TH	AD	ID	TH	TH	TM	ID	ID	TH	TM	AD	TM	TH	TH	TH	AD	TM	AD	TM	TM	TM	TH	TH	TH	TM	TM	TH	TM	TM	ID	TH
M1185	1	2640921	ID	ID	AD	TM	TH	ID	ID	TM	TH	ID	TM	TM	ID	AD	AD	TM	TH	AD	ID	TH	TH	TM	ID	ID	TH	TM	AD	TM	TH	TH	TH	AD	TM	AD	TM	TM	TM	TH	TH	TH	TM	TM	TH	TM	TM	ID	TH
M1186	1	2641316	ID	ID	AD	TM	TH	ID	ID	TM	TH	ID	TM	TM	ID	AD	AD	TM	TH	AD	ID	TH	TH	TM	ID	ID	TH	TM	AD	TM	TH	TH	TH	AD	TM	AD	TM	TM	TM	TH	TH	TH	TM	TM	TH	TM	TM	ID	TH
M1187	1	2641391	ID	ID	AD	TM	TH	ID	ID	TM	TH	ID	TM	TM	ID	AD	AD	TM	TH	AD	ID	TH	TH	TM	ID	ID	TH	TM	AD	TM	TH	TH	TH	AD	TM	AD	TM	TM	TM	TH	TH	TH	TM	TM	TH	TM	TM	ID	TH
M1188	1	2641773	ID	ID	AD	TM	TH	ID	ID	TM	TH	ID	TM	TM	ID	AD	AD	TM	TH	AD	ID	TH	TH	TM	ID	ID	TH	TM	AD	TM	TH	TH	TH	AD	TM	AD	TM	TM	TM	TH	TH	TH	TM	TM	TH	TM	TM	ID	TH
M1189	1	2641860	ID	ID	AD	TM	TH	ID	ID	TM	TH	ID	TM	TM	ID	AD	AD	TM	TH	AD	ID	TH	TH	TM	ID	ID	TH	TM	AD	TM	TH	TH	TH	AD	TM	AD	TM	TM	TM	TH	TH	TH	TM	TM	TH	TM	TM	ID	TH
M1190	1	2641904	ID	ID	AD	TM	TH	ID	ID	TM	TH	ID	TM	TM	ID	AD	AD	TM	TH	AD	ID	TH	TH	TM	ID	ID	TH	TM	AD	TM	TH	TH	TH	AD	TM	AD	TM	TM	TM	TH	TH	TH	TM	TM	TH	TM	TM	ID	TH
M1191	1	2642002	ID	ID	AD	TM	TH	ID	ID	TM	TH	ID	TM	TM	ID	AD	AD	TM	TH	AD	ID	TH	TH	TM	ID	ID	TH	TM	AD	TM	TH	TH	TH	AD	TM	AD	TM	TM	TM	TH	TH	TH	TM	TM	TH	TM	TM	ID	TH
M1192	1	2642216	ID	ID	AD	TM	TH	ID	ID	TM	TH	ID	TM	TM	ID	AD	AD	TM	TH	AD	ID	TH	TH	TM	ID	ID	TH	TM	AD	TM	TH	TH	TH	AD	TM	AD	TM	TM	TM	TH	TH	TH	TM	TM	TH	TM	TM	ID	TH
M1193	1	2642410	ID	ID	AD	TM	TH	ID	ID	TM	TH	ID	TM	TM	ID	AD	AD	TM	TH	AD	ID	TH	TH	TM	ID	ID	TH	TM	AD	TM	TH	TH	TH	AD	TM	AD	TM	TM	TM	TH	TH	TH	TM	TM	TH	TM	TM	ID	TH
M1194	1	2642478	ID	ID	AD	TM	TH	ID	ID	TM	TH	ID	TM	TM	ID	AD	AD	TM	TH	AD	ID	TH	TH	TM	ID	ID	TH	TM	AD	TM	TH	TH	TH	AD	TM	AD	TM	TM	TM	TH	TH	TH	TM	TM	TH	TM	TM	ID	TH
M1195	1	2642586	ID	ID	AD	TM	TH	ID	ID	TM	TH	ID	TM	TM	ID	AD	AD	TM	TH	AD	ID	TH	TH	TM	ID	ID	TH	TM	AD	TM	TH	TH	TH	AD	TM	AD	TM	TM	TM	TH	TH	TH	TM	TM	TH	TM	TM	ID	TH
M1196	1	2642850	ID	ID	AD	TM	TH	ID	ID	TM	TH	ID	TM	TM	ID	AD	AD	TM	TH	AD	ID	TH	TH	TM	ID	ID	TH	TM	AD	TM	TH	TH	TH	AD	TM	AD	TM	TM	TM	TH	TH	TH	TM	TM	TH	TM	TM	ID	TH
M1197	1	2643077	ID	ID	AD	TM	TH	ID	ID	TM	TH	ID	TM	TM	ID	AD	AD	TM	TH	AD	ID	TH	TH	TM	ID	ID	TH	TM	AD	TM	TH	TH	TH	AD	TM	AD	TM	TM	TM	TH	TH	TH	TM	TM	TH	TM	TM	ID	TH
M1198	1	2643118	ID	ID	AD	TM	TH	ID	ID	TM	TH	ID	TM	TM	ID	AD	AD	TM	TH	AD	ID	TH	TH	TM	ID	ID	TH	TM	AD	TM	TH	TH	TH	AD	TM	AD	TM	TM	TM	TH	TH	TH	TM	TM	TH	TM	TM	ID	TH
M1199	1	2643156	ID	ID	AD	TM	TH	ID	ID	TM	TH	ID	TM	TM	ID	AD	AD	TM	TH	AD	ID	TH	TH	TM	ID	ID	TH	TM	AD	TM	TH	TH	TH	AD	TM	AD	TM	TM	TM	TH	TH	TH	TM	TM	TH	TM	TM	ID	TH
M1200	1	2643492	ID	ID	AD	TM	TH	ID	ID	TM	TH	ID	TM	TM	ID	AD	AD	TM	TH	AD	ID	TH	TH	TM	ID	ID	TH	TM	AD	TM	TH	TH	TH	AD	TM	AD	TM	TM	TM	TH	TH	TH	TM	TM	TH	TM	TM	ID	TH
M1201	1	2643523	ID	ID	AD	TM	TH	ID	ID	TM	TH	ID	TM	TM	ID	AD	AD	TM	TH	AD	ID	TH	TH	TM	ID	ID	TH	TM	AD	TM	TH	TH	TH	AD	TM	AD	TM	TM	TM	TH	TH	TH	TM	TM	TH	TM	TM	ID	TH
M1202	1	2643571	ID	ID	AD	TM	TH	ID	ID	TM	TH	ID	TM	TM	ID	AD	AD	TM	TH	AD	ID	TH	TH	TM	ID	ID	TH	TM	AD	TM	TH	TH	TH	AD	TM	AD	TM	TM	TM	TH	TH	TH	TM	TM	TH	TM	TM	ID	TH
M1203	1	2643773	ID	ID	AD	TM	TH	ID	ID	TM	TH	ID	TM	TM	ID	AD	AD	TM	TH	AD	ID	TH	TH	TM	ID	ID	TH	TM	AD	TM	TH	TH	TH	AD	TM	AD	TM	TM	TM	TH	TH	TH	TM	TM	TH	TM	TM	ID	TH
M1204	1	2643781	ID	ID	AD	TM	TH	ID	ID	TM	TH	ID	TM	TM	ID	AD	AD	TM	TH	AD	ID	TH	TH	TM	ID	ID	TH	TM	AD	TM	TH	TH	TH	AD	TM	AD	TM	TM	TM	TH	TH	TH	TM	TM	TH	TM	TM	ID	TH
M1205	1	2643992	ID	ID	AD	TM	TH	ID	ID	TM	TH	ID	TM	TM	ID	AD	AD	TM	TH	AD	ID	TH	TH	TM	ID	ID	TH	TM	AD	TM	TH	TH	TH	AD	TM	AD	TM	TM	TM	TH	TH	TH	TM	TM	TH	TM	TM	ID	TH
M1206	1	2644325	ID	ID	AD	TM	TH	ID	ID	TM	TH	ID	TM	TM	ID	AD	AD	TM	TH	AD	ID	TH	TH	TM	ID	ID	TH	TM	AD	TM	TH	TH	TH	AD	TM	AD	TM	TM	TM	TH	TH	TH	TM	TM	TH	TM	TM	ID	TH
M1207	1	2644910	ID	ID	AD	TM	TH	ID	ID	TM	TH	ID	TM	TM	ID	AD	AD	TM	TH	AD	ID	TH	TH	TM	ID	ID	TH	TM	AD	TM	TH	TH	TH	AD	TM	AD	TM	TM	TM	TH	TH	TH	TM	TM	TH	TM	TM	ID	TH
M1208	1	2644951	ID	ID	AD	TM	TH	ID	ID	TM	TH	ID	TM	TM	ID	AD	AD	TM	TH	AD	ID	TH	TH	TM	ID	ID	TH	TM	AD	TM	TH	TH	TH	AD	TM	AD	TM	TM	TM	TH	TH	TH	TM	TM	TH	TM	TM	ID	TH
M1209	1	2644977	ID	ID	AD	TM	TH	ID	ID	TM	TH	ID	TM	TM	ID	AD	AD	TM	TH	AD	ID	TH	TH	TM	ID	ID	TH	TM	AD	TM	TH	TH	TH	AD	TM	AD	TM	TM	TM	TH	TH	TH	TM	TM	TH	TM	TM	ID	TH
M1210	1	2645396	ID	ID	AD	TM	TH	ID	ID	TM	TH	ID	TM	TM	ID	AD	AD	TM	TH	AD	ID	TH	TH	TM	ID	ID	TH	TM	AD	TM	TH	TH	TH	AD	TM	AD	TM	TM	TM	TH	TH	TH	TM	TM	TH	TM	TM	ID	TH
M1211	1	2645645	ID	ID	AD	TM	TH	ID	ID	TM	TH	ID	TM	TM	ID	AD	AD	TM	TH	AD	ID	TH	TH	TM	ID	ID	TH	TM	AD	TM	TH	TH	TH	AD	TM	AD	TM	TM	TM	TH	TH	TH	TM	TM	TH	TM	TM	ID	TH
M1212	1	2645837	ID	ID	AD	TM	TH	ID	ID	TM	TH	ID	TM	TM	ID	AD	AD	TM	TH	AD	ID	TH	TH	TM	ID	ID	TH	TM	AD	TM	TH	TH	TH	AD	TM	AD	TM	TM	TM	TH	TH	TH	TM	TM	TH	TM	TM	ID	TH
M1213	1	2646018	ID	ID	AD	TM	TH	ID	ID	TM	TH	ID	TM	TM	ID	AD	AD	TM	TH	AD	ID	TH	TH	TM	ID	ID	TH	TM	AD	TM	TH	TH	TH	AD	TM	AD	TM	TM	TM	TH	TH	TH	TM	TM	TH	TM	TM	ID	TH
M1214	1	2646019	ID	ID	AD	TM	TH	ID	ID	TM	TH	ID	TM	TM	ID	AD	AD	TM	TH	AD	ID	TH	TH	TM	ID	ID	TH	TM	AD	TM	TH	TH	TH	AD	TM	AD	TM	TM	TM	TH	TH	TH	TM	TM	TH	TM	TM	ID	TH
M1215	1	2646038	ID	ID	AD	TM	TH	ID	ID	TM	TH	ID	TM	TM	ID	AD	AD	TM	TH	AD	ID	TH	TH	TM	ID	ID	TH	TM	AD	TM	TH	TH	TH	AD	TM	AD	TM	TM	TM	TH	TH	TH	TM	TM	TH	TM	TM	ID	TH
M1216	1	2646045	ID	ID	AD	TM	TH	ID	ID	TM	TH	ID	TM	TM	ID	AD	AD	TM	TH	AD	ID	TH	TH	TM	ID	ID	TH	TM	AD	TM	TH	TH	TH	AD	TM	AD	TM	TM	TM	TH	TH	TH	TM	TM	TH	TM	TM	ID	TH
M1217	1	2646050	ID	ID	AD	TM	TH	ID	ID	TM	TH	ID	TM	TM	ID	AD	AD	TM	TH	AD	ID	TH	TH	TM	ID	ID	TH	TM	AD	TM	TH	TH	TH	AD	TM	AD	TM	TM	TM	TH	TH	TH	TM	TM	TH	TM	TM	ID	TH
M1218	1	2646051	ID	ID	AD	TM	TH	ID	ID	TM	TH	ID	TM	TM	ID	AD	AD	TM	TH	AD	ID	TH	TH	TM	ID	ID	TH	TM	AD	TM	TH	TH	TH	AD	TM	AD	TM	TM	TM	TH	TH	TH	TM	TM	TH	TM	TM	ID	TH
M1219	1	2646187	ID	ID	AD	TM	TH	ID	ID	TM	TH	ID	TM	TM	ID	AD	AD	TM	TH	AD	ID	TH	TH	TM	ID	ID	TH	TM	AD	TM	TH	TH	TH	AD	TM	AD	TM	TM	TM	TH	TH	TH	TM	TM	TH	TM	TM	ID	TH
M1220	1	2646220	ID	ID	AD	TM	TH	ID	ID	TM	TH	ID	TM	TM	ID	AD	AD	TM	TH	AD	ID	TH	TH	TM	ID	ID	TH	TM	AD	TM	TH	TH	TH	AD	TM	AD	TM	TM	TM	TH	TH	TH	TM	TM	TH	TM	TM	ID	TH
M1221	1	2646353	ID	ID	AD	TM	TH	ID	ID	TM	TH	ID	TM	TM	ID	AD	AD	TM	TH	AD	ID	TH	TH	TM	ID	ID	TH	TM	AD	TM	TH	TH	TH	AD	TM	AD	TM	TM	TM	TH	TH	TH	TM	TM	TH	TM	TM	ID	TH
M1222	1	2646374	ID	ID	AD	TM	TH	ID	ID	TM	TH	ID	TM	TM	ID	AD	AD	TM	TH	AD	ID	TH	TH	TM	ID	ID	TH	TM	AD	TM	TH	TH	TH	AD	TM	AD	TM	TM	TM	TH	TH	TH	TM	TM	TH	TM	TM	ID	TH
M1223	1	2646405	ID	ID	AD	TM	TH	ID	ID	TM	TH	ID	TM	TM	ID	AD	AD	TM	TH	AD	ID	TH	TH	TM	ID	ID	TH	TM	AD	TM	TH	TH	TH	AD	TM	AD	TM	TM	TM	TH	TH	TH	TM	TM	TH	TM	TM	ID	TH
M1224	1	2646481	ID	ID	AD	TM	TH	ID	ID	TM	TH	ID	TM	TM	ID	AD	AD	TM	TH	AD	ID	TH	TH	TM	ID	ID	TH	TM	AD	TM	TH	TH	TH	AD	TM	AD	TM	TM	TM	TH	TH	TH	TM	TM	TH	TM	TM	ID	TH
M1225	1	2646483	ID	ID	AD	TM	TH	ID	ID	TM	TH	ID	TM	TM	ID	AD	AD	TM	TH	AD	ID	TH	TH	TM	ID	ID	TH	TM	AD	TM	TH	TH	TH	AD	TM	AD	TM	TM	TM	TH	TH	TH	TM	TM	TH	TM	TM	ID	TH
M1226	1	2646528	ID	ID	AD	TM	TH	ID	ID	TM	TH	ID	TM	TM	ID	AD	AD	TM	TH	AD	ID	TH	TH	TM	ID	ID	TH	TM	AD	TM	TH	TH	TH	AD	TM	AD	TM	TM	TM	TH	TH	TH	TM	TM	TH	TM	TM	ID	TH
M1227	1	2646538	ID	ID	AD	TM	TH	ID	ID	TM	TH	ID	TM	TM	ID	AD	AD	TM	TH	AD	ID	TH	TH	TM	ID	ID	TH	TM	AD	TM	TH	TH	TH	AD	TM	AD	TM	TM	TM	TH	TH	TH	TM	TM	TH	TM	TM	ID	TH
M1228	1	2646568	ID	ID	AD	TM	TH	ID	ID	TM	TH	ID	TM	TM	ID	AD	AD	TM	TH	AD	ID	TH	TH	TM	ID	ID	TH	TM	AD	TM	TH	TH	TH	AD	TM	AD	TM	TM	TM	TH	TH	TH	TM	TM	TH	TM	TM	ID	TH
M1229	1	2646616	ID	ID	AD	TM	TH	ID	ID	TM	TH	ID	TM	TM	ID	AD	AD	TM	TH	AD	ID	TH	TH	TM	ID	ID	TH	TM	AD	TM	TH	TH	TH	AD	TM	AD	TM	TM	TM	TH	TH	TH	TM	TM	TH	TM	TM	ID	TH
M1230	1	2646681	ID	ID	AD	TM	TH	ID	ID	TM	TH	ID	TM	TM	ID	AD	AD	TM	TH	AD	ID	TH	TH	TM	ID	ID	TH	TM	AD	TM	TH	TH	TH	AD	TM	AD	TM	TM	TM	TH	TH	TH	TM	TM	TH	TM	TM	ID	TH
M1231	1	2646704	ID	ID	AD	TM	TH	ID	ID	TM	TH	ID	TM	TM	ID	AD	AD	TM	TH	AD	ID	TH	TH	TM	ID	ID	TH	TM	AD	TM	TH	TH	TH	AD	TM	AD	TM	TM	TM	TH	TH	TH	TM	TM	TH	TM	TM	ID	TH
M1232	1	2646741	ID	ID	AD	TM	TH	ID	ID	TM	TH	ID	TM	TM	ID	AD	AD	TM	TH	AD	ID	TH	TH	TM	ID	ID	TH	TM	AD	TM	TH	TH	TH	AD	TM	AD	TM	TM	TM	TH	TH	TH	TM	TM	TH	TM	TM	ID	TH
M1233	1	2646791	ID	ID	AD	TM	TH	ID	ID	TM	TH	ID	TM	TM	ID	AD	AD	TM	TH	AD	ID	TH	TH	TM	ID	ID	TH	TM	AD	TM	TH	TH	TH	AD	TM	AD	TM	TM	TM	TH	TH	TH	TM	TM	TH	TM	TM	ID	TH
M1234	1	2646803	ID	ID	AD	TM	TH	ID	ID	TM	TH	ID	TM	TM	ID	AD	AD	TM	TH	AD	ID	TH	TH	TM	ID	ID	TH	TM	AD	TM	TH	TH	TH	AD	TM	AD	TM	TM	TM	TH	TH	TH	TM	TM	TH	TM	TM	ID	TH
M1235	1	2646824	ID	ID	AD	TM	TH	ID	ID	TM	TH	ID	TM	TM	ID	AD	AD	TM	TH	AD	ID	TH	TH	TM	ID	ID	TH	TM	AD	TM	TH	TH	TH	AD	TM	AD	TM	TM	TM	TH	TH	TH	TM	TM	TH	TM	TM	ID	TH
M1236	1	2646847	ID	ID	AD	TM	TH	ID	ID	TM	TH	ID	TM	TM	ID	AD	AD	TM	TH	AD	ID	TH	TH	TM	ID	ID	TH	TM	AD	TM	TH	TH	TH	AD	TM	AD	TM	TM	TM	TH	TH	TH	TM	TM	TH	TM	TM	ID	TH
M1237	1	2646899	ID	ID	AD	TM	TH	ID	ID	TM	TH	ID	TM	TM	ID	AD	AD	TM	TH	AD	ID	TH	TH	TM	ID	ID	TH	TM	AD	TM	TH	TH	TH	AD	TM	AD	TM	TM	TM	TH	TH	TH	TM	TM	TH	TM	TM	ID	TH
M1238	1	2647003	ID	ID	AD	TM	TH	ID	ID	TM	TH	ID	TM	TM	ID	AD	AD	TM	TH	AD	ID	TH	TH	TM	ID	ID	TH	TM	AD	TM	TH	TH	TH	AD	TM	AD	TM	TM	TM	TH	TH	TH	TM	TM	TH	TM	TM	ID	TH
M1239	1	2647121	ID	ID	AD	TM	TH	ID	ID	TM	TH	ID	TM	TM	ID	AD	AD	TM	TH	AD	ID	TH	TH	TM	ID	ID	TH	TM	AD	TM	TH	TH	TH	AD	TM	AD	TM	TM	TM	TH	TH	TH	TM	TM	TH	TM	TM	ID	TH
M1240	1	2647147	ID	ID	AD	TM	TH	ID	ID	TM	TH	ID	TM	TM	ID	AD	AD	TM	TH	AD	ID	TH	TH	TM	ID	ID	TH	TM	AD	TM	TH	TH	TH	AD	TM	AD	TM	TM	TM	TH	TH	TH	TM	TM	TH	TM	TM	ID	TH
M1241	1	2647158	ID	ID	AD	TM	TH	ID	ID	TM	TH	ID	TM	TM	ID	AD	AD	TM	TH	AD	ID	TH	TH	TM	ID	ID	TH	TM	AD	TM	TH	TH	TH	AD	TM	AD	TM	TM	TM	TH	TH	TH	TM	TM	TH	TM	TM	ID	TH
M1242	1	2647186	ID	ID	AD	TM	TH	ID	ID	TM	TH	ID	TM	TM	ID	AD	AD	TM	TH	AD	ID	TH	TH	TM	ID	ID	TH	TM	AD	TM	TH	TH	TH	AD	TM	AD	TM	TM	TM	TH	TH	TH	TM	TM	TH	TM	TM	ID	TH
M1243	1	2647425	ID	ID	AD	TM	TH	ID	ID	TM	TH	ID	TM	TM	ID	AD	AD	TM	TH	AD	ID	TH	TH	TM	ID	ID	TH	TM	AD	TM	TH	TH	TH	AD	TM	AD	TM	TM	TM	TH	TH	TH	TM	TM	TH	TM	TM	ID	TH
M1244	1	2647438	ID	ID	AD	TM	TH	ID	ID	TM	TH	ID	TM	TM	ID	AD	AD	TM	TH	AD	ID	TH	TH	TM	ID	ID	TH	TM	AD	TM	TH	TH	TH	AD	TM	AD	TM	TM	TM	TH	TH	TH	TM	TM	TH	TM	TM	ID	TH
M1245	1	2647581	ID	ID	AD	TM	TH	ID	ID	TM	TH	ID	TM	TM	ID	AD	AD	TM	TH	AD	ID	TH	TH	TM	ID	ID	TH	TM	AD	TM	TH	TH	TH	AD	TM	AD	TM	TM	TM	TH	TH	TH	TM	TM	TH	TM	TM	ID	TH
M1246	1	2647762	ID	ID	AD	TM	TH	ID	ID	TM	TH	ID	TM	TM	ID	AD	AD	TM	TH	AD	ID	TH	TH	TM	ID	ID	TH	TM	AD	TM	TH	TH	TH	AD	TM	AD	TM	TM	TM	TH	TH	TH	TM	TM	TH	TM	TM	ID	TH
M1247	1	2647769	ID	ID	AD	TM	TH	ID	ID	TM	TH	ID	TM	TM	ID	AD	AD	TM	TH	AD	ID	TH	TH	TM	ID	ID	TH	TM	AD	TM	TH	TH	TH	AD	TM	AD	TM	TM	TM	TH	TH	TH	TM	TM	TH	TM	TM	ID	TH
M1248	1	2647916	ID	ID	AD	TM	TH	ID	ID	TM	TH	ID	TM	TM	ID	AD	AD	TM	TH	AD	ID	TH	TH	TM	ID	ID	TH	TM	AD	TM	TH	TH	TH	AD	TM	AD	TM	TM	TM	TH	TH	TH	TM	TM	TH	TM	TM	ID	TH
M1249	1	2647980	ID	ID	AD	TM	TH	ID	ID	TM	TH	ID	TM	TM	ID	AD	AD	TM	TH	AD	ID	TH	TH	TM	ID	ID	TH	TM	AD	TM	TH	TH	TH	AD	TM	AD	TM	TM	TM	TH	TH	TH	TM	TM	TH	TM	TM	ID	TH
M1250	1	2647989	ID	ID	AD	TM	TH	ID	ID	TM	TH	ID	TM	TM	ID	AD	AD	TM	TH	AD	ID	TH	TH	TM	ID	ID	TH	TM	AD	TM	TH	TH	TH	AD	TM	AD	TM	TM	TM	TH	TH	TH	TM	TM	TH	TM	TM	ID	TH
M1251	1	2648063	ID	ID	AD	TM	TH	ID	ID	TM	TH	ID	TM	TM	ID	AD	AD	TM	TH	AD	ID	TH	TH	TM	ID	ID	TH	TM	AD	TM	TH	TH	TH	AD	TM	AD	TM	TM	TM	TH	TH	TH	TM	TM	TH	TM	TM	ID	TH
M1252	1	2648140	ID	ID	AD	TM	TH	ID	ID	TM	TH	ID	TM	TM	ID	AD	AD	TM	TH	AD	ID	TH	TH	TM	ID	ID	TH	TM	AD	TM	TH	TH	TH	AD	TM	AD	TM	TM	TM	TH	TH	TH	TM	TM	TH	TM	TM	ID	TH
M1253	1	2648166	ID	ID	AD	TM	TH	ID	ID	TM	TH	ID	TM	TM	ID	AD	AD	TM	TH	AD	ID	TH	TH	TM	ID	ID	TH	TM	AD	TM	TH	TH	TH	AD	TM	AD	TM	TM	TM	TH	TH	TH	TM	TM	TH	TM	TM	ID	TH
M1254	1	2648192	ID	ID	AD	TM	TH	ID	ID	TM	TH	ID	TM	TM	ID	AD	AD	TM	TH	AD	ID	TH	TH	TM	ID	ID	TH	TM	AD	TM	TH	TH	TH	AD	TM	AD	TM	TM	TM	TH	TH	TH	TM	TM	TH	TM	TM	ID	TH
M1255	1	2648250	ID	ID	AD	TM	TH	ID	ID	TM	TH	ID	TM	TM	ID	AD	AD	TM	TH	AD	ID	TH	TH	TM	ID	ID	TH	TM	AD	TM	TH	TH	TH	AD	TM	AD	TM	TM	TM	TH	TH	TH	TM	TM	TH	TM	TM	ID	TH
M1256	1	2648291	ID	ID	AD	TM	TH	ID	ID	TM	TH	ID	TM	TM	ID	AD	AD	TM	TH	AD	ID	TH	TH	TM	ID	ID	TH	TM	AD	TM	TH	TH	TH	AD	TM	AD	TM	TM	TM	TH	TH	TH	TM	TM	TH	TM	TM	ID	TH
M1257	1	2648302	ID	ID	AD	TM	TH	ID	ID	TM	TH	ID	TM	TM	ID	AD	AD	TM	TH	AD	ID	TH	TH	TM	ID	ID	TH	TM	AD	TM	TH	TH	TH	AD	TM	AD	TM	TM	TM	TH	TH	TH	TM	TM	TH	TM	TM	ID	TH
M1258	1	2648464	ID	ID	AD	TM	TH	ID	ID	TM	TH	ID	TM	TM	ID	AD	AD	TM	TH	AD	ID	TH	TH	TM	ID	ID	TH	TM	AD	TM	TH	TH	TH	AD	TM	AD	TM	TM	TM	TH	TH	TH	TM	TM	TH	TM	TM	ID	TH
M1259	1	2648534	ID	ID	AD	TM	TH	ID	ID	TM	TH	ID	TM	TM	ID	AD	AD	TM	TH	AD	ID	TH	TH	TM	ID	ID	TH	TM	AD	TM	TH	TH	TH	AD	TM	AD	TM	TM	TM	TH	TH	TH	TM	TM	TH	TM	TM	ID	TH
M1260	1	2648565	ID	ID	AD	TM	TH	ID	ID	TM	TH	ID	TM	TM	ID	AD	AD	TM	TH	AD	ID	TH	TH	TM	ID	ID	TH	TM	AD	TM	TH	TH	TH	AD	TM	AD	TM	TM	TM	TH	TH	TH	TM	TM	TH	TM	TM	ID	TH
M1261	1	2648659	ID	ID	AD	TM	TH	ID	ID	TM	TH	ID	TM	TM	ID	AD	AD	TM	TH	AD	ID	TH	TH	TM	ID	ID	TH	TM	AD	TM	TH	TH	TH	AD	TM	AD	TM	TM	TM	TH	TH	TH	TM	TM	TH	TM	TM	ID	TH
M1262	1	2648727	ID	ID	AD	TM	TH	ID	ID	TM	TH	ID	TM	TM	ID	AD	AD	TM	TH	AD	ID	TH	TH	TM	ID	ID	TH	TM	AD	TM	TH	TH	TH	AD	TM	AD	TM	TM	TM	TH	TH	TH	TM	TM	TH	TM	TM	ID	TH
M1263	1	2648744	ID	ID	AD	TM	TH	ID	ID	TM	TH	ID	TM	TM	ID	AD	AD	TM	TH	AD	ID	TH	TH	TM	ID	ID	TH	TM	AD	TM	TH	TH	TH	AD	TM	AD	TM	TM	TM	TH	TH	TH	TM	TM	TH	TM	TM	ID	TH
M1264	1	2648817	ID	ID	AD	TM	TH	ID	ID	TM	TH	ID	TM	TM	ID	AD	AD	TM	TH	AD	ID	TH	TH	TM	ID	ID	TH	TM	AD	TM	TH	TH	TH	AD	TM	AD	TM	TM	TM	TH	TH	TH	TM	TM	TH	TM	TM	ID	TH
M1265	1	2648836	ID	ID	AD	TM	TH	ID	ID	TM	TH	ID	TM	TM	ID	AD	AD	TM	TH	AD	ID	TH	TH	TM	ID	ID	TH	TM	AD	TM	TH	TH	TH	AD	TM	AD	TM	TM	TM	TH	TH	TH	TM	TM	TH	TM	TM	ID	TH
M1266	1	2648877	ID	ID	AD	TM	TH	ID	ID	TM	TH	ID	TM	TM	ID	AD	AD	TM	TH	AD	ID	TH	TH	TM	ID	ID	TH	TM	AD	TM	TH	TH	TH	AD	TM	AD	TM	TM	TM	TH	TH	TH	TM	TM	TH	TM	TM	ID	TH
M1267	1	2648892	ID	ID	AD	TM	TH	ID	ID	TM	TH	ID	TM	TM	ID	AD	AD	TM	TH	AD	ID	TH	TH	TM	ID	ID	TH	TM	AD	TM	TH	TH	TH	AD	TM	AD	TM	TM	TM	TH	TH	TH	TM	TM	TH	TM	TM	ID	TH
M1268	1	2648938	ID	ID	AD	TM	TH	ID	ID	TM	TH	ID	TM	TM	ID	AD	AD	TM	TH	AD	ID	TH	TH	TM	ID	ID	TH	TM	AD	TM	TH	TH	TH	AD	TM	AD	TM	TM	TM	TH	TH	TH	TM	TM	TH	TM	TM	ID	TH
M1269	1	2648940	ID	ID	AD	TM	TH	ID	ID	TM	TH	ID	TM	TM	ID	AD	AD	TM	TH	AD	ID	TH	TH	TM	ID	ID	TH	TM	AD	TM	TH	TH	TH	AD	TM	AD	TM	TM	TM	TH	TH	TH	TM	TM	TH	TM	TM	ID	TH
M1270	1	2648957	ID	ID	AD	TM	TH	ID	ID	TM	TH	ID	TM	TM	ID	AD	AD	TM	TH	AD	ID	TH	TH	TM	ID	ID	TH	TM	AD	TM	TH	TH	TH	AD	TM	AD	TM	TM	TM	TH	TH	TH	TM	TM	TH	TM	TM	ID	TH
M1271	1	2648967	ID	ID	AD	TM	TH	ID	ID	TM	TH	ID	TM	TM	ID	AD	AD	TM	TH	AD	ID	TH	TH	TM	ID	ID	TH	TM	AD	TM	TH	TH	TH	AD	TM	AD	TM	TM	TM	TH	TH	TH	TM	TM	TH	TM	TM	ID	TH
M1272	1	2648995	ID	ID	AD	TM	TH	ID	ID	TM	TH	ID	TM	TM	ID	AD	AD	TM	TH	AD	ID	TH	TH	TM	ID	ID	TH	TM	AD	TM	TH	TH	TH	AD	TM	AD	TM	TM	TM	TH	TH	TH	TM	TM	TH	TM	TM	ID	TH
M1273	1	2649010	ID	ID	AD	TM	TH	ID	ID	TM	TH	ID	TM	TM	ID	AD	AD	TM	TH	AD	ID	TH	TH	TM	ID	ID	TH	TM	AD	TM	TH	TH	TH	AD	TM	AD	TM	TM	TM	TH	TH	TH	TM	TM	TH	TM	TM	ID	TH
M1274	1	2649074	ID	ID	AD	TM	TH	ID	ID	TM	TH	ID	TM	TM	ID	AD	AD	TM	TH	AD	ID	TH	TH	TM	ID	ID	TH	TM	AD	TM	TH	TH	TH	AD	TM	AD	TM	TM	TM	TH	TH	TH	TM	TM	TH	TM	TM	ID	TH
M1275	1	2649088	ID	ID	AD	TM	TH	ID	ID	TM	TH	ID	TM	TM	ID	AD	AD	TM	TH	AD	ID	TH	TH	TM	ID	ID	TH	TM	AD	TM	TH	TH	TH	AD	TM	AD	TM	TM	TM	TH	TH	TH	TM	TM	TH	TM	TM	ID	TH
M1276	1	2649089	ID	ID	AD	TM	TH	ID	ID	TM	TH	ID	TM	TM	ID	AD	AD	TM	TH	AD	ID	TH	TH	TM	ID	ID	TH	TM	AD	TM	TH	TH	TH	AD	TM	AD	TM	TM	TM	TH	TH	TH	TM	TM	TH	TM	TM	ID	TH
M1277	1	2649100	ID	ID	AD	TM	TH	ID	ID	TM	TH	ID	TM	TM	ID	AD	AD	TM	TH	AD	ID	TH	TH	TM	ID	ID	TH	TM	AD	TM	TH	TH	TH	AD	TM	AD	TM	TM	TM	TH	TH	TH	TM	TM	TH	TM	TM	ID	TH
M1278	1	2649258	ID	ID	AD	TM	TH	ID	ID	TM	TH	ID	TM	TM	ID	AD	AD	TM	TH	AD	ID	TH	TH	TM	ID	ID	TH	TM	AD	TM	TH	TH	TH	AD	TM	AD	TM	TM	TM	TH	TH	TH	TM	TM	TH	TM	TM	ID	TH
M1279	1	2649287	ID	ID	AD	TM	TH	ID	ID	TM	TH	ID	TM	TM	ID	AD	AD	TM	TH	AD	ID	TH	TH	TM	ID	ID	TH	TM	AD	TM	TH	TH	TH	AD	TM	AD	TM	TM	TM	TH	TH	TH	TM	TM	TH	TM	TM	ID	TH
M1280	1	2649925	ID	ID	AD	TM	TH	ID	ID	TM	TH	ID	TM	TM	ID	AD	AD	TM	TH	AD	ID	TH	TH	TM	ID	ID	TH	TM	AD	TM	TH	TH	TH	AD	TM	AD	TM	TM	TM	TH	TH	TH	TM	TM	TH	TM	TM	ID	TH
M1281	1	2649931	ID	ID	AD	TM	TH	ID	ID	TM	TH	ID	TM	TM	ID	AD	AD	TM	TH	AD	ID	TH	TH	TM	ID	ID	TH	TM	AD	TM	TH	TH	TH	AD	TM	AD	TM	TM	TM	TH	TH	TH	TM	TM	TH	TM	TM	ID	TH
M1282	1	2650088	ID	ID	AD	TM	TH	ID	ID	TM	TH	ID	TM	TM	ID	AD	AD	TM	TH	AD	ID	TH	TH	TM	ID	ID	TH	TM	AD	TM	TH	TH	TH	AD	TM	AD	TM	TM	TM	TH	TH	TH	TM	TM	TH	TM	TM	ID	TH
M1283	1	2650160	ID	ID	AD	TM	TH	ID	ID	TM	TH	ID	TM	TM	ID	AD	AD	TM	TH	AD	ID	TH	TH	TM	ID	ID	TH	TM	AD	TM	TH	TH	TH	AD	TM	AD	TM	TM	TM	TH	TH	TH	TM	TM	TH	TM	TM	ID	TH
M1284	1	2650321	ID	ID	AD	TM	TH	ID	ID	TM	TH	ID	TM	TM	ID	AD	AD	TM	TH	AD	ID	TH	TH	TM	ID	ID	TH	TM	AD	TM	TH	TH	TH	AD	TM	AD	TM	TM	TM	TH	TH	TH	TM	TM	TH	TM	TM	ID	TH
M1285	1	2650325	ID	ID	AD	TM	TH	ID	ID	TM	TH	ID	TM	TM	ID	AD	AD	TM	TH	AD	ID	TH	TH	TM	ID	ID	TH	TM	AD	TM	TH	TH	TH	AD	TM	AD	TM	TM	TM	TH	TH	TH	TM	TM	TH	TM	TM	ID	TH
M1286	1	2650437	ID	ID	AD	TM	TH	ID	ID	TM	TH	ID	TM	TM	ID	AD	AD	TM	TH	AD	ID	TH	TH	TM	ID	ID	TH	TM	AD	TM	TH	TH	TH	AD	TM	AD	TM	TM	TM	TH	TH	TH	TM	TM	TH	TM	TM	ID	TH
M1287	1	2650480	ID	ID	AD	TM	TH	ID	ID	TM	TH	ID	TM	TM	ID	AD	AD	TM	TH	AD	ID	TH	TH	TM	ID	ID	TH	TM	AD	TM	TH	TH	TH	AD	TM	AD	TM	TM	TM	TH	TH	TH	TM	TM	TH	TM	TM	ID	TH
M1288	1	2650484	ID	ID	AD	TM	TH	ID	ID	TM	TH	ID	TM	TM	ID	AD	AD	TM	TH	AD	ID	TH	TH	TM	ID	ID	TH	TM	AD	TM	TH	TH	TH	AD	TM	AD	TM	TM	TM	TH	TH	TH	TM	TM	TH	TM	TM	ID	TH
M1289	1	2650543	ID	ID	AD	TM	TH	ID	ID	TM	TH	ID	TM	TM	ID	AD	AD	TM	TH	AD	ID	TH	TH	TM	ID	ID	TH	TM	AD	TM	TH	TH	TH	AD	TM	AD	TM	TM	TM	TH	TH	TH	TM	TM	TH	TM	TM	ID	TH
M1290	1	2650557	ID	ID	AD	TM	TH	ID	ID	TM	TH	ID	TM	TM	ID	AD	AD	TM	TH	AD	ID	TH	TH	TM	ID	ID	TH	TM	AD	TM	TH	TH	TH	AD	TM	AD	TM	TM	TM	TH	TH	TH	TM	TM	TH	TM	TM	ID	TH
M1291	1	2650671	ID	ID	AD	TM	TH	ID	ID	TM	TH	ID	TM	TM	ID	AD	AD	TM	TH	AD	ID	TH	TH	TM	ID	ID	TH	TM	AD	TM	TH	TH	TH	AD	TM	AD	TM	TM	TM	TH	TH	TH	TM	TM	TH	TM	TM	ID	TH
M1292	1	2650744	ID	ID	AD	TM	TH	ID	ID	TM	TH	ID	TM	TM	ID	AD	AD	TM	TH	AD	ID	TH	TH	TM	ID	ID	TH	TM	AD	TM	TH	TH	TH	AD	TM	AD	TM	TM	TM	TH	TH	TH	TM	TM	TH	TM	TM	ID	TH
M1293	1	2650756	ID	ID	AD	TM	TH	ID	ID	TM	TH	ID	TM	TM	ID	AD	AD	TM	TH	AD	ID	TH	TH	TM	ID	ID	TH	TM	AD	TM	TH	TH	TH	AD	TM	AD	TM	TM	TM	TH	TH	TH	TM	TM	TH	TM	TM	ID	TH
M1294	1	2650805	ID	ID	AD	TM	TH	ID	ID	TM	TH	ID	TM	TM	ID	AD	AD	TM	TH	AD	ID	TH	TH	TM	ID	ID	TH	TM	AD	TM	TH	TH	TH	AD	TM	AD	TM	TM	TM	TH	TH	TH	TM	TM	TH	TM	TM	ID	TH
M1295	1	2650837	ID	ID	AD	TM	TH	ID	ID	TM	TH	ID	TM	TM	ID	AD	AD	TM	TH	AD	ID	TH	TH	TM	ID	ID	TH	TM	AD	TM	TH	TH	TH	AD	TM	AD	TM	TM	TM	TH	TH	TH	TM	TM	TH	TM	TM	ID	TH
M1296	1	2650853	ID	ID	AD	TM	TH	ID	ID	TM	TH	ID	TM	TM	ID	AD	AD	TM	TH	AD	ID	TH	TH	TM	ID	ID	TH	TM	AD	TM	TH	TH	TH	AD	TM	AD	TM	TM	TM	TH	TH	TH	TM	TM	TH	TM	TM	ID	TH
M1297	1	2650904	ID	ID	AD	TM	TH	ID	ID	TM	TH	ID	TM	TM	ID	AD	AD	TM	TH	AD	ID	TH	TH	TM	ID	ID	TH	TM	AD	TM	TH	TH	TH	AD	TM	AD	TM	TM	TM	TH	TH	TH	TM	TM	TH	TM	TM	ID	TH
M1298	1	2650926	ID	ID	AD	TM	TH	ID	ID	TM	TH	ID	TM	TM	ID	AD	AD	TM	TH	AD	ID	TH	TH	TM	ID	ID	TH	TM	AD	TM	TH	TH	TH	AD	TM	AD	TM	TM	TM	TH	TH	TH	TM	TM	TH	TM	TM	ID	TH
M1299	1	2651033	ID	ID	AD	TM	TH	ID	ID	TM	TH	ID	TM	TM	ID	AD	AD	TM	TH	AD	ID	TH	TH	TM	ID	ID	TH	TM	AD	TM	TH	TH	TH	AD	TM	AD	TM	TM	TM	TH	TH	TH	TM	TM	TH	TM	TM	ID	TH
M1300	1	2651041	ID	ID	AD	TM	TH	ID	ID	TM	TH	ID	TM	TM	ID	AD	AD	TM	TH	AD	ID	TH	TH	TM	ID	ID	TH	TM	AD	TM	TH	TH	TH	AD	TM	AD	TM	TM	TM	TH	TH	TH	TM	TM	TH	TM	TM	ID	TH
M1301	1	2651078	ID	ID	AD	TM	TH	ID	ID	TM	TH	ID	TM	TM	ID	AD	AD	TM	TH	AD	ID	TH	TH	TM	ID	ID	TH	TM	AD	TM	TH	TH	TH	AD	TM	AD	TM	TM	TM	TH	TH	TH	TM	TM	TH	TM	TM	ID	TH
M1302	1	2651200	ID	ID	AD	TM	TH	ID	ID	TM	TH	ID	TM	TM	ID	AD	AD	TM	TH	AD	ID	TH	TH	TM	ID	ID	TH	TM	AD	TM	TH	TH	TH	AD	TM	AD	TM	TM	TM	TH	TH	TH	TM	TM	TH	TM	TM	ID	TH
M1303	1	2651255	ID	ID	AD	TM	TH	ID	ID	TM	TH	ID	TM	TM	ID	AD	AD	TM	TH	AD	ID	TH	TH	TM	ID	ID	TH	TM	AD	TM	TH	TH	TH	AD	TM	AD	TM	TM	TM	TH	TH	TH	TM	TM	TH	TM	TM	ID	TH
M1304	1	2651341	ID	ID	AD	TM	TH	ID	ID	TM	TH	ID	TM	TM	ID	AD	AD	TM	TH	AD	ID	TH	TH	TM	ID	ID	TH	TM	AD	TM	TH	TH	TH	AD	TM	AD	TM	TM	TM	TH	TH	TH	TM	TM	TH	TM	TM	ID	TH
M1305	1	2651359	ID	ID	AD	TM	TH	ID	ID	TM	TH	ID	TM	TM	ID	AD	AD	TM	TH	AD	ID	TH	TH	TM	ID	ID	TH	TM	AD	TM	TH	TH	TH	AD	TM	AD	TM	TM	TM	TH	TH	TH	TM	TM	TH	TM	TM	ID	TH
M1306	1	2651362	ID	ID	AD	TM	TH	ID	ID	TM	TH	ID	TM	TM	ID	AD	AD	TM	TH	AD	ID	TH	TH	TM	ID	ID	TH	TM	AD	TM	TH	TH	TH	AD	TM	AD	TM	TM	TM	TH	TH	TH	TM	TM	TH	TM	TM	ID	TH
M1307	1	2651405	ID	ID	AD	TM	TH	ID	ID	TM	TH	ID	TM	TM	ID	AD	AD	TM	TH	AD	ID	TH	TH	TM	ID	ID	TH	TM	AD	TM	TH	TH	TH	AD	TM	AD	TM	TM	TM	TH	TH	TH	TM	TM	TH	TM	TM	ID	TH
M1308	1	2651413	ID	ID	AD	TM	TH	ID	ID	TM	TH	ID	TM	TM	ID	AD	AD	TM	TH	AD	ID	TH	TH	TM	ID	ID	TH	TM	AD	TM	TH	TH	TH	AD	TM	AD	TM	TM	TM	TH	TH	TH	TM	TM	TH	TM	TM	ID	TH
M1309	1	2651425	ID	ID	AD	TM	TH	ID	ID	TM	TH	ID	TM	TM	ID	AD	AD	TM	TH	AD	ID	TH	TH	TM	ID	ID	TH	TM	AD	TM	TH	TH	TH	AD	TM	AD	TM	TM	TM	TH	TH	TH	TM	TM	TH	TM	TM	ID	TH
M1310	1	2651441	ID	ID	AD	TM	TH	ID	ID	TM	TH	ID	TM	TM	ID	AD	AD	TM	TH	AD	ID	TH	TH	TM	ID	ID	TH	TM	AD	TM	TH	TH	TH	AD	TM	AD	TM	TM	TM	TH	TH	TH	TM	TM	TH	TM	TM	ID	TH
M1311	1	2651453	ID	ID	AD	TM	TH	ID	ID	TM	TH	ID	TM	TM	ID	AD	AD	TM	TH	AD	ID	TH	TH	TM	ID	ID	TH	TM	AD	TM	TH	TH	TH	AD	TM	AD	TM	TM	TM	TH	TH	TH	TM	TM	TH	TM	TM	ID	TH
M1312	1	2651486	ID	ID	AD	TM	TH	ID	ID	TM	TH	ID	TM	TM	ID	AD	AD	TM	TH	AD	ID	TH	TH	TM	ID	ID	TH	TM	AD	TM	TH	TH	TH	AD	TM	AD	TM	TM	TM	TH	TH	TH	TM	TM	TH	TM	TM	ID	TH
M1313	1	2651507	ID	ID	AD	TM	TH	ID	ID	TM	TH	ID	TM	TM	ID	AD	AD	TM	TH	AD	ID	TH	TH	TM	ID	ID	TH	TM	AD	TM	TH	TH	TH	AD	TM	AD	TM	TM	TM	TH	TH	TH	TM	TM	TH	TM	TM	ID	TH
M1314	1	2651540	ID	ID	AD	TM	TH	ID	ID	TM	TH	ID	TM	TM	ID	AD	AD	TM	TH	AD	ID	TH	TH	TM	ID	ID	TH	TM	AD	TM	TH	TH	TH	AD	TM	AD	TM	TM	TM	TH	TH	TH	TM	TM	TH	TM	TM	ID	TH
M1315	1	2651622	ID	ID	AD	TM	TH	ID	ID	TM	TH	ID	TM	TM	ID	AD	AD	TM	TH	AD	ID	TH	TH	TM	ID	ID	TH	TM	AD	TM	TH	TH	TH	AD	TM	AD	TM	TM	TM	TH	TH	TH	TM	TM	TH	TM	TM	ID	TH
M1316	1	2651652	ID	ID	AD	TM	TH	ID	ID	TM	TH	ID	TM	TM	ID	AD	AD	TM	TH	AD	ID	TH	TH	TM	ID	ID	TH	TM	AD	TM	TH	TH	TH	AD	TM	AD	TM	TM	TM	TH	TH	TH	TM	TM	TH	TM	TM	ID	TH
M1317	1	2651667	ID	ID	AD	TM	TH	ID	ID	TM	TH	ID	TM	TM	ID	AD	AD	TM	TH	AD	ID	TH	TH	TM	ID	ID	TH	TM	AD	TM	TH	TH	TH	AD	TM	AD	TM	TM	TM	TH	TH	TH	TM	TM	TH	TM	TM	ID	TH
M1318	1	2651678	ID	ID	AD	TM	TH	ID	ID	TM	TH	ID	TM	TM	ID	AD	AD	TM	TH	AD	ID	TH	TH	TM	ID	ID	TH	TM	AD	TM	TH	TH	TH	AD	TM	AD	TM	TM	TM	TH	TH	TH	TM	TM	TH	TM	TM	ID	TH
M1319	1	2651694	ID	ID	AD	TM	TH	ID	ID	TM	TH	ID	TM	TM	ID	AD	AD	TM	TH	AD	ID	TH	TH	TM	ID	ID	TH	TM	AD	TM	TH	TH	TH	AD	TM	AD	TM	TM	TM	TH	TH	TH	TM	TM	TH	TM	TM	ID	TH
M1320	1	2651713	ID	ID	AD	TM	TH	ID	ID	TM	TH	ID	TM	TM	ID	AD	AD	TM	TH	AD	ID	TH	TH	TM	ID	ID	TH	TM	AD	TM	TH	TH	TH	AD	TM	AD	TM	TM	TM	TH	TH	TH	TM	TM	TH	TM	TM	ID	TH
M1321	1	2651758	ID	ID	AD	TM	TH	ID	ID	TM	TH	ID	TM	TM	ID	AD	AD	TM	TH	AD	ID	TH	TH	TM	ID	ID	TH	TM	AD	TM	TH	TH	TH	AD	TM	AD	TM	TM	TM	TH	TH	TH	TM	TM	TH	TM	TM	ID	TH
M1322	1	2651799	ID	ID	AD	TM	TH	ID	ID	TM	TH	ID	TM	TM	ID	AD	AD	TM	TH	AD	ID	TH	TH	TM	ID	ID	TH	TM	AD	TM	TH	TH	TH	AD	TM	AD	TM	TM	TM	TH	TH	TH	TM	TM	TH	TM	TM	ID	TH
M1323	1	2651809	ID	ID	AD	TM	TH	ID	ID	TM	TH	ID	TM	TM	ID	AD	AD	TM	TH	AD	ID	TH	TH	TM	ID	ID	TH	TM	AD	TM	TH	TH	TH	AD	TM	AD	TM	TM	TM	TH	TH	TH	TM	TM	TH	TM	TM	ID	TH
M1324	1	2651839	ID	ID	AD	TM	TH	ID	ID	TM	TH	ID	TM	TM	ID	AD	AD	TM	TH	AD	ID	TH	TH	TM	ID	ID	TH	TM	AD	TM	TH	TH	TH	AD	TM	AD	TM	TM	TM	TH	TH	TH	TM	TM	TH	TM	TM	ID	TH
M1325	1	2651848	ID	ID	AD	TM	TH	ID	ID	TM	TH	ID	TM	TM	ID	AD	AD	TM	TH	AD	ID	TH	TH	TM	ID	ID	TH	TM	AD	TM	TH	TH	TH	AD	TM	AD	TM	TM	TM	TH	TH	TH	TM	TM	TH	TM	TM	ID	TH
M1326	1	2651867	ID	ID	AD	TM	TH	ID	ID	TM	TH	ID	TM	TM	ID	AD	AD	TM	TH	AD	ID	TH	TH	TM	ID	ID	TH	TM	AD	TM	TH	TH	TH	AD	TM	AD	TM	TM	TM	TH	TH	TH	TM	TM	TH	TM	TM	ID	TH
M1327	1	2651875	ID	ID	AD	TM	TH	ID	ID	TM	TH	ID	TM	TM	ID	AD	AD	TM	TH	AD	ID	TH	TH	TM	ID	ID	TH	TM	AD	TM	TH	TH	TH	AD	TM	AD	TM	TM	TM	TH	TH	TH	TM	TM	TH	TM	TM	ID	TH
M1328	1	2651922	ID	ID	AD	TM	TH	ID	ID	TM	TH	ID	TM	TM	ID	AD	AD	TM	TH	AD	ID	TH	TH	TM	ID	ID	TH	TM	AD	TM	TH	TH	TH	AD	TM	AD	TM	TM	TM	TH	TH	TH	TM	TM	TH	TM	TM	ID	TH
M1329	1	2651944	ID	ID	AD	TM	TH	ID	ID	TM	TH	ID	TM	TM	ID	AD	AD	TM	TH	AD	ID	TH	TH	TM	ID	ID	TH	TM	AD	TM	TH	TH	TH	AD	TM	AD	TM	TM	TM	TH	TH	TH	TM	TM	TH	TM	TM	ID	TH
M1330	1	2651949	ID	ID	AD	TM	TH	ID	ID	TM	TH	ID	TM	TM	ID	AD	AD	TM	TH	AD	ID	TH	TH	TM	ID	ID	TH	TM	AD	TM	TH	TH	TH	AD	TM	AD	TM	TM	TM	TH	TH	TH	TM	TM	TH	TM	TM	ID	TH
M1331	1	2652010	ID	ID	AD	TM	TH	ID	ID	TM	TH	ID	TM	TM	ID	AD	AD	TM	TH	AD	ID	TH	TH	TM	ID	ID	TH	TM	AD	TM	TH	TH	TH	AD	TM	AD	TM	TM	TM	TH	TH	TH	TM	TM	TH	TM	TM	ID	TH
M1332	1	2652096	ID	ID	AD	TM	TH	ID	ID	TM	TH	ID	TM	TM	ID	AD	AD	TM	TH	AD	ID	TH	TH	TM	ID	ID	TH	TM	AD	TM	TH	TH	TH	AD	TM	AD	TM	TM	TM	TH	TH	TH	TM	TM	TH	TM	TM	ID	TH
M1333	1	2652137	ID	ID	AD	TM	TH	ID	ID	TM	TH	ID	TM	TM	ID	AD	AD	TM	TH	AD	ID	TH	TH	TM	ID	ID	TH	TM	AD	TM	TH	TH	TH	AD	TM	AD	TM	TM	TM	TH	TH	TH	TM	TM	TH	TM	TM	ID	TH
M1334	1	2652161	ID	ID	AD	TM	TH	ID	ID	TM	TH	ID	TM	TM	ID	AD	AD	TM	TH	AD	ID	TH	TH	TM	ID	ID	TH	TM	AD	TM	TH	TH	TH	AD	TM	AD	TM	TM	TM	TH	TH	TH	TM	TM	TH	TM	TM	ID	TH
M1335	1	2652235	ID	ID	AD	TM	TH	ID	ID	TM	TH	ID	TM	TM	ID	AD	AD	TM	TH	AD	ID	TH	TH	TM	ID	ID	TH	TM	AD	TM	TH	TH	TH	AD	TM	AD	TM	TM	TM	TH	TH	TH	TM	TM	TH	TM	TM	ID	TH
M1336	1	2652266	ID	ID	AD	TM	TH	ID	ID	TM	TH	ID	TM	TM	ID	AD	AD	TM	TH	AD	ID	TH	TH	TM	ID	ID	TH	TM	AD	TM	TH	TH	TH	AD	TM	AD	TM	TM	TM	TH	TH	TH	TM	TM	TH	TM	TM	ID	TH
M1337	1	2652353	ID	ID	AD	TM	TH	ID	ID	TM	TH	ID	TM	TM	ID	AD	AD	TM	TH	AD	ID	TH	TH	TM	ID	ID	TH	TM	AD	TM	TH	TH	TH	AD	TM	AD	TM	TM	TM	TH	TH	TH	TM	TM	TH	TM	TM	ID	TH
M1338	1	2652374	ID	ID	AD	TM	TH	ID	ID	TM	TH	ID	TM	TM	ID	AD	AD	TM	TH	AD	ID	TH	TH	TM	ID	ID	TH	TM	AD	TM	TH	TH	TH	AD	TM	AD	TM	TM	TM	TH	TH	TH	TM	TM	TH	TM	TM	ID	TH
M1339	1	2652447	ID	ID	AD	TM	TH	ID	ID	TM	TH	ID	TM	TM	ID	AD	AD	TM	TH	AD	ID	TH	TH	TM	ID	ID	TH	TM	AD	TM	TH	TH	TH	AD	TM	AD	TM	TM	TM	TH	TH	TH	TM	TM	TH	TM	TM	ID	TH
M1340	1	2653222	ID	ID	AD	TM	TH	ID	ID	TM	TH	ID	TM	TM	ID	AD	AD	TM	TH	AD	ID	TH	TH	TM	ID	ID	TH	TM	AD	TM	TH	TH	TH	AD	TM	AD	TM	TM	TM	TH	TH	TH	TM	TM	TH	TM	TM	ID	TH
M1341	1	2654624	ID	ID	AD	TM	TH	ID	ID	TM	TH	ID	TM	TM	ID	AD	AD	TM	TH	AD	ID	TH	TH	TM	ID	ID	TH	TM	AD	TM	TH	TH	TH	AD	TM	AD	TM	TM	TM	TH	TH	TH	TM	TM	TH	TM	TM	ID	TH
M1342	1	2654786	ID	ID	AD	TM	TH	ID	ID	TM	TH	ID	TM	TM	ID	AD	AD	TM	TH	AD	ID	TH	TH	TM	ID	ID	TH	TM	AD	TM	TH	TH	TH	AD	TM	AD	TM	TM	TM	TH	TH	TH	TM	TM	TH	TM	TM	ID	TH
M1343	1	2655085	ID	ID	AD	TM	TH	ID	ID	TM	TH	ID	TM	TM	ID	AD	AD	TM	TH	AD	ID	TH	TH	TM	ID	ID	TH	TM	AD	TM	TH	TH	TH	AD	TM	AD	TM	TM	TM	TH	TH	TH	TM	TM	TH	TM	TM	ID	TH
M1344	1	2655537	ID	ID	AD	TM	TH	ID	ID	TM	TH	ID	TM	TM	ID	AD	AD	TM	TH	AD	ID	TH	TH	TM	ID	ID	TH	TM	AD	TM	TH	TH	TH	AD	TM	AD	TM	TM	TM	TH	TH	TH	TM	TM	TH	TM	TM	ID	TH
M1345	1	2655910	ID	ID	AD	TM	TH	ID	ID	TM	TH	ID	TM	TM	ID	AD	AD	TM	TH	AD	ID	TH	TH	TM	ID	ID	TH	TM	AD	TM	TH	TH	TH	AD	TM	AD	TM	TM	TM	TH	TH	TH	TM	TM	TH	TM	TM	ID	TH
M1346	1	2655931	ID	ID	AD	TM	TH	ID	ID	TM	TH	ID	TM	TM	ID	AD	AD	TM	TH	AD	ID	TH	TH	TM	ID	ID	TH	TM	AD	TM	TH	TH	TH	AD	TM	AD	TM	TM	TM	TH	TH	TH	TM	TM	TH	TM	TM	ID	TH
M1347	1	2655959	ID	ID	AD	TM	TH	ID	ID	TM	TH	ID	TM	TM	ID	AD	AD	TM	TH	AD	ID	TH	TH	TM	ID	ID	TH	TM	AD	TM	TH	TH	TH	AD	TM	AD	TM	TM	TM	TH	TH	TH	TM	TM	TH	TM	TM	ID	TH
M1348	1	2655999	ID	ID	AD	TM	TH	ID	ID	TM	TH	ID	TM	TM	ID	AD	AD	TM	TH	AD	ID	TH	TH	TM	ID	ID	TH	TM	AD	TM	TH	TH	TH	AD	TM	AD	TM	TM	TM	TH	TH	TH	TM	TM	TH	TM	TM	ID	TH
M1349	1	2656094	ID	ID	AD	TM	TH	ID	ID	TM	TH	ID	TM	TM	ID	AD	AD	TM	TH	AD	ID	TH	TH	TM	ID	ID	TH	TM	AD	TM	TH	TH	TH	AD	TM	AD	TM	TM	TM	TH	TH	TH	TM	TM	TH	TM	TM	ID	TH
M1350	1	2656096	ID	ID	AD	TM	TH	ID	ID	TM	TH	ID	TM	TM	ID	AD	AD	TM	TH	AD	ID	TH	TH	TM	ID	ID	TH	TM	AD	TM	TH	TH	TH	AD	TM	AD	TM	TM	TM	TH	TH	TH	TM	TM	TH	TM	TM	ID	TH
M1351	1	2656222	ID	ID	AD	TM	TH	ID	ID	TM	TH	ID	TM	TM	ID	AD	AD	TM	TH	AD	ID	TH	TH	TM	ID	ID	TH	TM	AD	TM	TH	TH	TH	AD	TM	AD	TM	TM	TM	TH	TH	TH	TM	TM	TH	TM	TM	ID	TH
M1352	1	2656248	ID	ID	AD	TM	TH	ID	ID	TM	TH	ID	TM	TM	ID	AD	AD	TM	TH	AD	ID	TH	TH	TM	ID	ID	TH	TM	AD	TM	TH	TH	TH	AD	TM	AD	TM	TM	TM	TH	TH	TH	TM	TM	TH	TM	TM	ID	TH
M1353	1	2656315	ID	ID	AD	TM	TH	ID	ID	TM	TH	ID	TM	TM	ID	AD	AD	TM	TH	AD	ID	TH	TH	TM	ID	ID	TH	TM	AD	TM	TH	TH	TH	AD	TM	AD	TM	TM	TM	TH	TH	TH	TM	TM	TH	TM	TM	ID	TH
M1354	1	2656409	ID	ID	AD	TM	TH	ID	ID	TM	TH	ID	TM	TM	ID	AD	AD	TM	TH	AD	ID	TH	TH	TM	ID	ID	TH	TM	AD	TM	TH	TH	TH	AD	TM	AD	TM	TM	TM	TH	TH	TH	TM	TM	TH	TM	TM	ID	TH
M1355	1	2656461	ID	ID	AD	TM	TH	ID	ID	TM	TH	ID	TM	TM	ID	AD	AD	TM	TH	AD	ID	TH	TH	TM	ID	ID	TH	TM	AD	TM	TH	TH	TH	AD	TM	AD	TM	TM	TM	TH	TH	TH	TM	TM	TH	TM	TM	ID	TH
M1356	1	2656713	ID	ID	AD	TM	TH	ID	ID	TM	TH	ID	TM	TM	ID	AD	AD	TM	TH	AD	ID	TH	TH	TM	ID	ID	TH	TM	AD	TM	TH	TH	TH	AD	TM	AD	TM	TM	TM	TH	TH	TH	TM	TM	TH	TM	TM	ID	TH
M1357	1	2656723	ID	ID	AD	TM	TH	ID	ID	TM	TH	ID	TM	TM	ID	AD	AD	TM	TH	AD	ID	TH	TH	TM	ID	ID	TH	TM	AD	TM	TH	TH	TH	AD	TM	AD	TM	TM	TM	TH	TH	TH	TM	TM	TH	TM	TM	ID	TH
M1358	1	2656829	ID	ID	AD	TM	TH	ID	ID	TM	TH	ID	TM	TM	ID	AD	AD	TM	TH	AD	ID	TH	TH	TM	ID	ID	TH	TM	AD	TM	TH	TH	TH	AD	TM	AD	TM	TM	TM	TH	TH	TH	TM	TM	TH	TM	TM	ID	TH
M1359	1	2656841	ID	ID	AD	TM	TH	ID	ID	TM	TH	ID	TM	TM	ID	AD	AD	TM	TH	AD	ID	TH	TH	TM	ID	ID	TH	TM	AD	TM	TH	TH	TH	AD	TM	AD	TM	TM	TM	TH	TH	TH	TM	TM	TH	TM	TM	ID	TH
M1360	1	2656895	ID	ID	AD	TM	TH	ID	ID	TM	TH	ID	TM	TM	ID	AD	AD	TM	TH	AD	ID	TH	TH	TM	ID	ID	TH	TM	AD	TM	TH	TH	TH	AD	TM	AD	TM	TM	TM	TH	TH	TH	TM	TM	TH	TM	TM	ID	TH
M1361	1	2656944	ID	ID	AD	TM	TH	ID	ID	TM	TH	ID	TM	TM	ID	AD	AD	TM	TH	AD	ID	TH	TH	TM	ID	ID	TH	TM	AD	TM	TH	TH	TH	AD	TM	AD	TM	TM	TM	TH	TH	TH	TM	TM	TH	TM	TM	ID	TH
M1362	1	2656948	ID	ID	AD	TM	TH	ID	ID	TM	TH	ID	TM	TM	ID	AD	AD	TM	TH	AD	ID	TH	TH	TM	ID	ID	TH	TM	AD	TM	TH	TH	TH	AD	TM	AD	TM	TM	TM	TH	TH	TH	TM	TM	TH	TM	TM	ID	TH
M1363	1	2656954	ID	ID	AD	TM	TH	ID	ID	TM	TH	ID	TM	TM	ID	AD	AD	TM	TH	AD	ID	TH	TH	TM	ID	ID	TH	TM	AD	TM	TH	TH	TH	AD	TM	AD	TM	TM	TM	TH	TH	TH	TM	TM	TH	TM	TM	ID	TH
M1364	1	2656991	ID	ID	AD	TM	TH	ID	ID	TM	TH	ID	TM	TM	ID	AD	AD	TM	TH	AD	ID	TH	TH	TM	ID	ID	TH	TM	AD	TM	TH	TH	TH	AD	TM	AD	TM	TM	TM	TH	TH	TH	TM	TM	TH	TM	TM	ID	TH
M1365	1	2657057	ID	ID	AD	TM	TH	ID	ID	TM	TH	ID	TM	TM	ID	AD	AD	TM	TH	AD	ID	TH	TH	TM	ID	ID	TH	TM	AD	TM	TH	TH	TH	AD	TM	AD	TM	TM	TM	TH	TH	TH	TM	TM	TH	TM	TM	ID	TH
M1366	1	2657078	ID	ID	AD	TM	TH	ID	ID	TM	TH	ID	TM	TM	ID	AD	AD	TM	TH	AD	ID	TH	TH	TM	ID	ID	TH	TM	AD	TM	TH	TH	TH	AD	TM	AD	TM	TM	TM	TH	TH	TH	TM	TM	TH	TM	TM	ID	TH
M1367	1	2657089	ID	ID	AD	TM	TH	ID	ID	TM	TH	ID	TM	TM	ID	AD	AD	TM	TH	AD	ID	TH	TH	TM	ID	ID	TH	TM	AD	TM	TH	TH	TH	AD	TM	AD	TM	TM	TM	TH	TH	TH	TM	TM	TH	TM	TM	ID	TH
M1368	1	2657107	ID	ID	AD	TM	TH	ID	ID	TM	TH	ID	TM	TM	ID	AD	AD	TM	TH	AD	ID	TH	TH	TM	ID	ID	TH	TM	AD	TM	TH	TH	TH	AD	TM	AD	TM	TM	TM	TH	TH	TH	TM	TM	TH	TM	TM	ID	TH
M1369	1	2657192	ID	ID	AD	TM	TH	ID	ID	TM	TH	ID	TM	TM	ID	AD	AD	TM	TH	AD	ID	TH	TH	TM	ID	ID	TH	TM	AD	TM	TH	TH	TH	AD	TM	AD	TM	TM	TM	TH	TH	TH	TM	TM	TH	TM	TM	ID	TH
M1370	1	2657288	ID	ID	AD	TM	TH	ID	ID	TM	TH	ID	TM	TM	ID	AD	AD	TM	TH	AD	ID	TH	TH	TM	ID	ID	TH	TM	AD	TM	TH	TH	TH	AD	TM	AD	TM	TM	TM	TH	TH	TH	TM	TM	TH	TM	TM	ID	TH
M1371	1	2657344	ID	ID	AD	TM	TH	ID	ID	TM	TH	ID	TM	TM	ID	AD	AD	TM	TH	AD	ID	TH	TH	TM	ID	ID	TH	TM	AD	TM	TH	TH	TH	AD	TM	AD	TM	TM	TM	TH	TH	TH	TM	TM	TH	TM	TM	ID	TH
M1372	1	2657356	ID	ID	AD	TM	TH	ID	ID	TM	TH	ID	TM	TM	ID	AD	AD	TM	TH	AD	ID	TH	TH	TM	ID	ID	TH	TM	AD	TM	TH	TH	TH	AD	TM	AD	TM	TM	TM	TH	TH	TH	TM	TM	TH	TM	TM	ID	TH
M1373	1	2657431	ID	ID	AD	TM	TH	ID	ID	TM	TH	ID	TM	TM	ID	AD	AD	TM	TH	AD	ID	TH	TH	TM	ID	ID	TH	TM	AD	TM	TH	TH	TH	AD	TM	AD	TM	TM	TM	TH	TH	TH	TM	TM	TH	TM	TM	ID	TH
M1374	1	2657503	ID	ID	AD	TM	TH	ID	ID	TM	TH	ID	TM	TM	ID	AD	AD	TM	TH	AD	ID	TH	TH	TM	ID	ID	TH	TM	AD	TM	TH	TH	TH	AD	TM	AD	TM	TM	TM	TH	TH	TH	TM	TM	TH	TM	TM	ID	TH
M1375	1	2657504	ID	ID	AD	TM	TH	ID	ID	TM	TH	ID	TM	TM	ID	AD	AD	TM	TH	AD	ID	TH	TH	TM	ID	ID	TH	TM	AD	TM	TH	TH	TH	AD	TM	AD	TM	TM	TM	TH	TH	TH	TM	TM	TH	TM	TM	ID	TH
M1376	1	2657614	ID	ID	AD	TM	TH	ID	ID	TM	TH	ID	TM	TM	ID	AD	AD	TM	TH	AD	ID	TH	TH	TM	ID	ID	TH	TM	AD	TM	TH	TH	TH	AD	TM	AD	TM	TM	TM	TH	TH	TH	TM	TM	TH	TM	TM	ID	TH
M1377	1	2657662	ID	ID	AD	TM	TH	ID	ID	TM	TH	ID	TM	TM	ID	AD	AD	TM	TH	AD	ID	TH	TH	TM	ID	ID	TH	TM	AD	TM	TH	TH	TH	AD	TM	AD	TM	TM	TM	TH	TH	TH	TM	TM	TH	TM	TM	AD	TH
M1378	1	2657690	ID	ID	AD	TM	TH	ID	ID	TM	TH	ID	TM	TM	ID	AD	AD	TM	TH	AD	ID	TH	TH	TM	ID	ID	TH	TM	AD	TM	TH	TH	TH	AD	TM	AD	TM	TM	TM	TH	TH	TH	TM	TM	TH	TM	TM	AD	TH
M1379	1	2657760	ID	ID	AD	TM	TH	ID	ID	TM	TH	ID	TM	TM	ID	AD	AD	TM	TH	AD	ID	TH	TH	TM	ID	ID	TH	TM	AD	TM	TH	TH	TH	AD	TM	AD	TM	TM	TM	TH	TH	TH	TM	TM	TH	TM	TM	AD	TH
M1380	1	2657800	ID	ID	AD	TM	TH	ID	ID	TM	TH	ID	TM	TM	ID	AD	AD	TM	TH	AD	ID	TH	TH	TM	ID	ID	TH	TM	AD	TM	TH	TH	TH	AD	TM	AD	TM	TM	TM	TH	TH	TH	TM	TM	TH	TM	TM	AD	TH
M1381	1	2657873	ID	ID	AD	TM	TH	ID	ID	TM	TH	ID	TM	TM	ID	AD	AD	TM	TH	AD	ID	TH	TH	TM	ID	ID	TH	TM	AD	TM	TH	TH	TH	AD	TM	AD	TM	TM	TM	TH	TH	TH	TM	TM	TH	TM	TM	AD	TH
M1382	1	2658194	ID	ID	AD	TM	TH	ID	ID	TM	TH	ID	TM	TM	ID	AD	AD	TM	TH	AD	ID	TH	TH	TM	ID	ID	TH	TM	AD	TM	TH	TH	TH	AD	TM	AD	TM	TM	TM	TH	TH	TH	TM	TM	TH	TM	TM	AD	TH
M1383	1	2658220	ID	ID	AD	TM	TH	ID	ID	TM	TH	ID	TM	TM	ID	AD	AD	TM	TH	AD	ID	TH	TH	TM	ID	ID	TH	TM	AD	TM	TH	TH	TH	AD	TM	AD	TM	TM	TM	TH	TH	TH	TM	TM	TH	TM	TM	AD	TH
M1384	1	2658497	ID	ID	AD	TM	TH	ID	ID	TM	TH	ID	TM	TM	ID	AD	AD	TM	TH	AD	ID	TH	TH	TM	ID	ID	TH	TM	AD	TM	TH	TH	TH	AD	TM	AD	TM	TM	TM	TH	TH	TH	TM	TM	TH	TM	TM	AD	TH
M1385	1	2658584	ID	ID	AD	TM	TH	ID	ID	TM	TH	ID	TM	TM	ID	AD	AD	TM	TH	AD	ID	TH	TH	TM	ID	ID	TH	TM	AD	TM	TH	TH	TH	AD	TM	AD	TM	TM	TM	TH	TH	TH	TM	TM	TH	TM	TM	AD	TH
M1386	1	2658718	ID	ID	AD	TM	TH	ID	ID	TM	TH	ID	TM	TM	ID	AD	AD	TM	TH	AD	ID	TH	TH	TM	ID	ID	TH	TM	AD	TM	TH	TH	TH	AD	TM	AD	TM	TM	TM	TH	TH	TH	TM	TM	TH	TM	TM	AD	TH
M1387	1	2658763	ID	ID	AD	TM	TH	ID	ID	TM	TH	ID	TM	TM	ID	AD	AD	TM	TH	AD	ID	TH	TH	TM	ID	ID	TH	TM	AD	TM	TH	TH	TH	AD	TM	AD	TM	TM	TM	TH	TH	TH	TM	TM	TH	TM	TM	AD	TH
M1388	1	2658799	ID	ID	AD	TM	TH	ID	ID	TM	TH	ID	TM	TM	ID	AD	AD	TM	TH	AD	ID	TH	TH	TM	ID	ID	TH	TM	AD	TM	TH	TH	TH	AD	TM	AD	TM	TM	TM	TH	TH	TH	TM	TM	TH	TM	TM	AD	TH
M1389	1	2658839	ID	ID	AD	TM	TH	ID	ID	TM	TH	ID	TM	TM	ID	AD	AD	TM	TH	AD	ID	TH	TH	TM	ID	ID	TH	TM	AD	TM	TH	TH	TH	AD	TM	AD	TM	TM	TM	TH	TH	TH	TM	TM	TH	TM	TM	AD	TH
M1390	1	2658861	ID	ID	AD	TM	TH	ID	ID	TM	TH	ID	TM	TM	ID	AD	AD	TM	TH	AD	ID	TH	TH	TM	ID	ID	TH	TM	AD	TM	TH	TH	TH	AD	TM	AD	TM	TM	TM	TH	TH	TH	TM	TM	TH	TM	TM	AD	TH
M1391	1	2659110	ID	ID	AD	TM	TH	ID	ID	TM	TH	ID	TM	TM	ID	AD	AD	TM	TH	AD	ID	TH	TH	TM	ID	ID	TH	TM	AD	TM	TH	TH	TH	AD	TM	AD	TM	TM	TM	TH	TH	TH	TM	TM	TH	TM	TM	AD	TH
M1392	1	2659122	ID	ID	AD	TM	TH	ID	ID	TM	TH	ID	TM	TM	ID	AD	AD	TM	TH	AD	ID	TH	TH	TM	ID	ID	TH	TM	AD	TM	TH	TH	TH	AD	TM	AD	TM	TM	TM	TH	TH	TH	TM	TM	TH	TM	TM	AD	TH
M1393	1	2659193	ID	ID	AD	TM	TH	ID	ID	TM	TH	ID	TM	TM	ID	AD	AD	TM	TH	AD	ID	TH	TH	TM	ID	ID	TH	TM	AD	TM	TH	TH	TH	AD	TM	AD	TM	TM	TM	TH	TH	TH	TM	TM	TH	TM	TM	AD	TH
M1394	1	2659243	ID	ID	AD	TM	TH	ID	ID	TM	TH	ID	TM	TM	ID	AD	AD	TM	TH	AD	ID	TH	TH	TM	ID	ID	TH	TM	AD	TM	TH	TH	TH	AD	TM	AD	TM	TM	TM	TH	TH	TH	TM	TM	TH	TM	TM	AD	TH
M1395	1	2659269	ID	ID	AD	TM	TH	ID	ID	TM	TH	ID	TM	TM	ID	AD	AD	TM	TH	AD	ID	TH	TH	TM	ID	ID	TH	TM	AD	TM	TH	TH	TH	AD	TM	AD	TM	TM	TM	TH	TH	TH	TM	TM	TH	TM	TM	AD	TH
M1396	1	2659297	ID	ID	AD	TM	TH	ID	ID	TM	TH	ID	TM	TM	ID	AD	AD	TM	TH	AD	ID	TH	TH	TM	ID	ID	TH	TM	AD	TM	TH	TH	TH	AD	TM	AD	TM	TM	TM	TH	TH	TH	TM	TM	TH	TM	TM	AD	TH
M1397	1	2659308	ID	ID	AD	TM	TH	ID	ID	TM	TH	ID	TM	TM	ID	AD	AD	TM	TH	AD	ID	TH	TH	TM	ID	ID	TH	TM	AD	TM	TH	TH	TH	AD	TM	AD	TM	TM	TM	TH	TH	TH	TM	TM	TH	TM	TM	AD	TH
M1398	1	2659488	ID	ID	AD	TM	TH	ID	ID	TM	TH	ID	TM	TM	ID	AD	AD	TM	TH	AD	ID	TH	TH	TM	ID	ID	TH	TM	AD	TM	TH	TH	TH	AD	TM	AD	TM	TM	TM	TH	TH	TH	TM	TM	TH	TM	TM	AD	TH
M1399	1	2659572	ID	ID	AD	TM	TH	ID	ID	TM	TH	ID	TM	TM	ID	AD	AD	TM	TH	AD	ID	TH	TH	TM	ID	ID	TH	TM	AD	TM	TH	TH	TH	AD	TM	AD	TM	TM	TM	TH	TH	TH	TM	TM	TH	TM	TM	AD	TH
M1400	1	2659676	ID	ID	AD	TM	TH	ID	ID	TM	TH	ID	TM	TM	ID	AD	AD	TM	TH	AD	ID	TH	TH	TM	ID	ID	TH	TM	AD	TM	TH	TH	TH	AD	TM	AD	TM	TM	TM	TH	TH	TH	TM	TM	TH	TM	TM	AD	TH
M1401	1	2659684	ID	ID	AD	TM	TH	ID	ID	TM	TH	ID	TM	TM	ID	AD	AD	TM	TH	AD	ID	TH	TH	TM	ID	ID	TH	TM	AD	TM	TH	TH	TH	AD	TM	AD	TM	TM	TM	TH	TH	TH	TM	TM	TH	TM	TM	AD	TH
M1402	1	2659693	ID	ID	AD	TM	TH	ID	ID	TM	TH	ID	TM	TM	ID	AD	AD	TM	TH	AD	ID	TH	TH	TM	ID	ID	TH	TM	AD	TM	TH	TH	TH	AD	TM	AD	TM	TM	TM	TH	TH	TH	TM	TM	TH	TM	TM	AD	TH
M1403	1	2659724	ID	ID	AD	TM	TH	ID	ID	TM	TH	ID	TM	TM	ID	AD	AD	TM	TH	AD	ID	TH	TH	TM	ID	ID	TH	TM	AD	TM	TH	TH	TH	AD	TM	AD	TM	TM	TM	TH	TH	TH	TM	TM	TH	TM	TM	AD	TH
M1404	1	2659731	ID	ID	AD	TM	TH	ID	ID	TM	TH	ID	TM	TM	ID	AD	AD	TM	TH	AD	ID	TH	TH	TM	ID	ID	TH	TM	AD	TM	TH	TH	TH	AD	TM	AD	TM	TM	TM	TH	TH	TH	TM	TM	TH	TM	TM	AD	TH
M1405	1	2659824	ID	ID	AD	TM	TH	ID	ID	TM	TH	ID	TM	TM	ID	AD	AD	TM	TH	AD	ID	TH	TH	TM	ID	ID	TH	TM	AD	TM	TH	TH	TH	AD	TM	AD	TM	TM	TM	TH	TH	TH	TM	TM	TH	TM	TM	AD	TH
M1406	1	2659825	ID	ID	AD	TM	TH	ID	ID	TM	TH	ID	TM	TM	ID	AD	AD	TM	TH	AD	ID	TH	TH	TM	ID	ID	TH	TM	AD	TM	TH	TH	TH	AD	TM	AD	TM	TM	TM	TH	TH	TH	TM	TM	TH	TM	TM	AD	TH
M1407	1	2659826	ID	ID	AD	TM	TH	ID	ID	TM	TH	ID	TM	TM	ID	AD	AD	TM	TH	AD	ID	TH	TH	TM	ID	ID	TH	TM	AD	TM	TH	TH	TH	AD	TM	AD	TM	TM	TM	TH	TH	TH	TM	TM	TH	TM	TM	AD	TH
M1408	1	2659881	ID	ID	AD	TM	TH	ID	ID	TM	TH	ID	TM	TM	ID	AD	AD	TM	TH	AD	ID	TH	TH	TM	ID	ID	TH	TM	AD	TM	TH	TH	TH	AD	TM	AD	TM	TM	TM	TH	TH	TH	TM	TM	TH	TM	TM	AD	TH
M1409	1	2659896	ID	ID	AD	TM	TH	ID	ID	TM	TH	ID	TM	TM	ID	AD	AD	TM	TH	AD	ID	TH	TH	TM	ID	ID	TH	TM	AD	TM	TH	TH	TH	AD	TM	AD	TM	TM	TM	TH	TH	TH	TM	TM	TH	TM	TM	AD	TH
M1410	1	2659897	ID	ID	AD	TM	TH	ID	ID	TM	TH	ID	TM	TM	ID	AD	AD	TM	TH	AD	ID	TH	TH	TM	ID	ID	TH	TM	AD	TM	TH	TH	TH	AD	TM	AD	TM	TM	TM	TH	TH	TH	TM	TM	TH	TM	TM	AD	TH
M1411	1	2660030	ID	ID	AD	TM	TH	ID	ID	TM	TH	ID	TM	TM	ID	AD	AD	TM	TH	AD	ID	TH	TH	TM	ID	ID	TH	TM	AD	TM	TH	TH	TH	AD	TM	AD	TM	TM	TM	TH	TH	TH	TM	TM	TH	TM	TM	AD	TH
M1412	1	2660039	ID	ID	AD	TM	TH	ID	ID	TM	TH	ID	TM	TM	ID	AD	AD	TM	TH	AD	ID	TH	TH	TM	ID	ID	TH	TM	AD	TM	TH	TH	TH	AD	TM	AD	TM	TM	TM	TH	TH	TH	TM	TM	TH	TM	TM	AD	TH
M1413	1	2660120	ID	ID	AD	TM	TH	ID	ID	TM	TH	ID	TM	TM	ID	AD	AD	TM	TH	AD	ID	TH	TH	TM	ID	ID	TH	TM	AD	TM	TH	TH	TH	AD	TM	AD	TM	TM	TM	TH	TH	TH	TM	TM	TH	TM	TM	AD	TH
M1414	1	2660130	ID	ID	AD	TM	TH	ID	ID	TM	TH	ID	TM	TM	ID	AD	AD	TM	TH	AD	ID	TH	TH	TM	ID	ID	TH	TM	AD	TM	TH	TH	TH	AD	TM	AD	TM	TM	TM	TH	TH	TH	TM	TM	TH	TM	TM	AD	TH
M1415	1	2660192	ID	ID	AD	TM	TH	ID	ID	TM	TH	ID	TM	TM	ID	AD	AD	TM	TH	AD	ID	TH	TH	TM	ID	ID	TH	TM	AD	TM	TH	TH	TH	AD	TM	AD	TM	TM	TM	TH	TH	TH	TM	TM	TH	TM	TM	AD	TH
M1416	1	2660212	ID	ID	AD	TM	TH	ID	ID	TM	TH	ID	TM	TM	ID	AD	AD	TM	TH	AD	ID	TH	TH	TM	ID	ID	TH	TM	AD	TM	TH	TH	TH	AD	TM	AD	TM	TM	TM	TH	TH	TH	TM	TM	TH	TM	TM	AD	TH
M1417	1	2660235	ID	ID	AD	TM	TH	ID	ID	TM	TH	ID	TM	TM	ID	AD	AD	TM	TH	AD	ID	TH	TH	TM	ID	ID	TH	TM	AD	TM	TH	TH	TH	AD	TM	AD	TM	TM	TM	TH	TH	TH	TM	TM	TH	TM	TM	AD	TH
M1418	1	2660237	ID	ID	AD	TM	TH	ID	ID	TM	TH	ID	TM	TM	ID	AD	AD	TM	TH	AD	ID	TH	TH	TM	ID	ID	TH	TM	AD	TM	TH	TH	TH	AD	TM	AD	TM	TM	TM	TH	TH	TH	TM	TM	TH	TM	TM	AD	TH
M1419	1	2660271	ID	ID	AD	TM	TH	ID	ID	TM	TH	ID	TM	TM	ID	AD	AD	TM	TH	AD	ID	TH	TH	TM	ID	ID	TH	TM	AD	TM	TH	TH	TH	AD	TM	AD	TM	TM	TM	TH	TH	TH	TM	TM	TH	TM	TM	AD	TH
M1420	1	2660278	ID	ID	AD	TM	TH	ID	ID	TM	TH	ID	TM	TM	ID	AD	AD	TM	TH	AD	ID	TH	TH	TM	ID	ID	TH	TM	AD	TM	TH	TH	TH	AD	TM	AD	TM	TM	TM	TH	TH	TH	TM	TM	TH	TM	TM	AD	TH
M1421	1	2660294	ID	ID	AD	TM	TH	ID	ID	TM	TH	ID	TM	TM	ID	AD	AD	TM	TH	AD	ID	TH	TH	TM	ID	ID	TH	TM	AD	TM	TH	TH	TH	AD	TM	AD	TM	TM	TM	TH	TH	TH	TM	TM	TH	TM	TM	AD	TH
M1422	1	2660550	ID	ID	AD	TM	TH	ID	ID	TM	TH	ID	TM	TM	ID	AD	AD	TM	TH	AD	ID	TH	TH	TM	ID	ID	TH	TM	AD	TM	TH	TH	TH	AD	TM	AD	TM	TM	TM	TH	TH	TH	TM	TM	TH	TM	TM	AD	TH
M1423	1	2660593	ID	ID	AD	TM	TH	ID	ID	TM	TH	ID	TM	TM	ID	AD	AD	TM	TH	AD	ID	TH	TH	TM	ID	ID	TH	TM	AD	TM	TH	TH	TH	AD	TM	AD	TM	TM	TM	TH	TH	TH	TM	TM	TH	TM	TM	AD	TH
M1424	1	2660720	ID	ID	AD	TM	TH	ID	ID	TM	TH	ID	TM	TM	ID	AD	AD	TM	TH	AD	ID	TH	TH	TM	ID	ID	TH	TM	AD	TM	TH	TH	TH	AD	TM	AD	TM	TM	TM	TH	TH	TH	TM	TM	TH	TM	TM	AD	TH
M1425	1	2660721	ID	ID	AD	TM	TH	ID	ID	TM	TH	ID	TM	TM	ID	AD	AD	TM	TH	AD	ID	TH	TH	TM	ID	ID	TH	TM	AD	TM	TH	TH	TH	AD	TM	AD	TM	TM	TM	TH	TH	TH	TM	TM	TH	TM	TM	AD	TH
M1426	1	2660752	ID	ID	AD	TM	TH	ID	ID	TM	TH	ID	TM	TM	ID	AD	AD	TM	TH	AD	ID	TH	TH	TM	ID	ID	TH	TM	AD	TM	TH	TH	TH	AD	TM	AD	TM	TM	TM	TH	TH	TH	TM	TM	TH	TM	TM	AD	TH
M1427	1	2660771	ID	ID	AD	TM	TH	ID	ID	TM	TH	ID	TM	TM	ID	AD	AD	TM	TH	AD	ID	TH	TH	TM	ID	ID	TH	TM	AD	TM	TH	TH	TH	AD	TM	AD	TM	TM	TM	TH	TH	TH	TM	TM	TH	TM	TM	AD	TH
M1428	1	2660820	ID	ID	AD	TM	TH	ID	ID	TM	TH	ID	TM	TM	ID	AD	AD	TM	TH	AD	ID	TH	TH	TM	ID	ID	TH	TM	AD	TM	TH	TH	TH	AD	TM	AD	TM	TM	TM	TH	TH	TH	TM	TM	TH	TM	TM	AD	TH
M1429	1	2660870	ID	ID	AD	TM	TH	ID	ID	TM	TH	ID	TM	TM	ID	AD	AD	TM	TH	AD	ID	TH	TH	TM	ID	ID	TH	TM	AD	TM	TH	TH	TH	AD	TM	AD	TM	TM	TM	TH	TH	TH	TM	TM	TH	TM	TM	AD	TH
M1430	1	2660921	ID	ID	AD	TM	TH	ID	ID	TM	TH	ID	TM	TM	ID	AD	AD	TM	TH	AD	ID	TH	TH	TM	ID	ID	TH	TM	AD	TM	TH	TH	TH	AD	TM	AD	TM	TM	TM	TH	TH	TH	TM	TM	TH	TM	TM	AD	TH
M1431	1	2660964	ID	ID	AD	TM	TH	ID	ID	TM	TH	ID	TM	TM	ID	AD	AD	TM	TH	AD	ID	TH	TH	TM	ID	ID	TH	TM	AD	TM	TH	TH	TH	AD	TM	AD	TM	TM	TM	TH	TH	TH	TM	TM	TH	TM	TM	AD	TH
M1432	1	2660966	ID	ID	AD	TM	TH	ID	ID	TM	TH	ID	TM	TM	ID	AD	AD	TM	TH	AD	ID	TH	TH	TM	ID	ID	TH	TM	AD	TM	TH	TH	TH	AD	TM	AD	TM	TM	TM	TH	TH	TH	TM	TM	TH	TM	TM	AD	TH
M1433	1	2661045	ID	ID	AD	TM	TH	ID	ID	TM	TH	ID	TM	TM	ID	AD	AD	TM	TH	AD	ID	TH	TH	TM	ID	ID	TH	TM	AD	TM	TH	TH	TH	AD	TM	AD	TM	TM	TM	TH	TH	TH	TM	TM	TH	TM	TM	AD	TH
M1434	1	2661115	ID	ID	AD	TM	TH	ID	ID	TM	TH	ID	TM	TM	ID	AD	AD	TM	TH	AD	ID	TH	TH	TM	ID	ID	TH	TM	AD	TM	TH	TH	TH	AD	TM	AD	TM	TM	TM	TH	TH	TH	TM	TM	TH	TM	TM	AD	TH
M1435	1	2661159	ID	ID	AD	TM	TH	ID	ID	TM	TH	ID	TM	TM	ID	AD	AD	TM	TH	AD	ID	TH	TH	TM	ID	ID	TH	TM	AD	TM	TH	TH	TH	AD	TM	AD	TM	TM	TM	TH	TH	TH	TM	TM	TH	TM	TM	AD	TH
M1436	1	2661269	ID	ID	AD	TM	TH	ID	ID	TM	TH	ID	TM	TM	ID	AD	AD	TM	TH	AD	ID	TH	TH	TM	ID	ID	TH	TM	AD	TM	TH	TH	TH	AD	TM	AD	TM	TM	TM	TH	TH	TH	TM	TM	TH	TM	TM	AD	TH
M1437	1	2661351	ID	ID	AD	TM	TH	ID	ID	TM	TH	ID	TM	TM	ID	AD	AD	TM	TH	AD	ID	TH	TH	TM	ID	ID	TH	TM	AD	TM	TH	TH	TH	AD	TM	AD	TM	TM	TM	TH	TH	TH	TM	TM	TH	TM	TM	AD	TH
M1438	1	2661410	ID	ID	AD	TM	TH	ID	ID	TM	TH	ID	TM	TM	ID	AD	AD	TM	TH	AD	ID	TH	TH	TM	ID	ID	TH	TM	AD	TM	TH	TH	TH	AD	TM	AD	TM	TM	TM	TH	TH	TH	TM	TM	TH	TM	TM	AD	TH
M1439	1	2661464	ID	ID	AD	TM	TH	ID	ID	TM	TH	ID	TM	TM	ID	AD	AD	TM	TH	AD	ID	TH	TH	TM	ID	ID	TH	TM	AD	TM	TH	TH	TH	AD	TM	AD	TM	TM	TM	TH	TH	TH	TM	TM	TH	TM	TM	AD	TH
M1440	1	2661476	ID	ID	AD	TM	TH	ID	ID	TM	TH	ID	TM	TM	ID	AD	AD	TM	TH	AD	ID	TH	TH	TM	ID	ID	TH	TM	AD	TM	TH	TH	TH	AD	TM	AD	TM	TM	TM	TH	TH	TH	TM	TM	TH	TM	TM	AD	TH
M1441	1	2661495	ID	ID	AD	TM	TH	ID	ID	TM	TH	ID	TM	TM	ID	AD	AD	TM	TH	AD	ID	TH	TH	TM	ID	ID	TH	TM	AD	TM	TH	TH	TH	AD	TM	AD	TM	TM	TM	TH	TH	TH	TM	TM	TH	TM	TM	AD	TH
M1442	1	2661517	ID	ID	AD	TM	TH	ID	ID	TM	TH	ID	TM	TM	ID	AD	AD	TM	TH	AD	ID	TH	TH	TM	ID	ID	TH	TM	AD	TM	TH	TH	TH	AD	TM	AD	TM	TM	TM	TH	TH	TH	TM	TM	TH	TM	TM	AD	TH
M1443	1	2661597	ID	ID	AD	TM	TH	ID	ID	TM	TH	ID	TM	TM	ID	AD	AD	TM	TH	AD	ID	TH	TH	TM	ID	ID	TH	TM	AD	TM	TH	TH	TH	AD	TM	AD	TM	TM	TM	TH	TH	TH	TM	TM	TH	TM	TM	AD	TH
M1444	1	2661980	ID	ID	AD	TM	TH	ID	ID	TM	TH	ID	TM	TM	ID	AD	AD	TM	TH	AD	ID	TH	TH	TM	ID	ID	TH	TM	AD	TM	TH	TH	TH	AD	TM	AD	TM	TM	TM	TH	TH	TH	TM	TM	TH	TM	TM	AD	TH
M1445	1	2661982	ID	ID	AD	TM	TH	ID	ID	TM	TH	ID	TM	TM	ID	AD	AD	TM	TH	AD	ID	TH	TH	TM	ID	ID	TH	TM	AD	TM	TH	TH	TH	AD	TM	AD	TM	TM	TM	TH	TH	TH	TM	TM	TH	TM	TM	AD	TH
M1446	1	2662124	ID	ID	AD	TM	TH	ID	ID	TM	TH	ID	TM	TM	ID	AD	AD	TM	TH	AD	ID	TH	TH	TM	ID	ID	TH	TM	AD	TM	TH	TH	TH	AD	TM	AD	TM	TM	TM	TH	TH	TH	TM	TM	TH	TM	TM	AD	TH
M1447	1	2662232	ID	ID	AD	TM	TH	ID	ID	TM	TH	ID	TM	TM	ID	AD	AD	TM	TH	AD	ID	TH	TH	TM	ID	ID	TH	TM	AD	TM	TH	TH	TH	AD	TM	AD	TM	TM	TM	TH	TH	TH	TM	TM	TH	TM	TM	AD	TH
M1448	1	2662438	ID	ID	AD	TM	TH	ID	ID	TM	TH	ID	TM	TM	ID	AD	AD	TM	TH	AD	ID	TH	TH	TM	ID	ID	TH	TM	AD	TM	TH	TH	TH	AD	TM	AD	TM	TM	TM	TH	TH	TH	TM	TM	TH	TM	TM	AD	TH
M1449	1	2662512	ID	ID	AD	TM	TH	ID	ID	TM	TH	ID	TM	TM	ID	AD	AD	TM	TH	AD	ID	TH	TH	TM	ID	ID	TH	TM	AD	TM	TH	TH	TH	AD	TM	AD	TM	TM	TM	TH	TH	TH	TM	TM	TH	TM	TM	AD	TH
M1450	1	2662608	ID	ID	AD	TM	TH	ID	ID	TM	TH	ID	TM	TM	ID	AD	AD	TM	TH	AD	ID	TH	TH	TM	ID	ID	TH	TM	AD	TM	TH	TH	TH	AD	TM	AD	TM	TM	TM	TH	TH	TH	TM	TM	TH	TM	TM	AD	TH
M1451	1	2662611	ID	ID	AD	TM	TH	ID	ID	TM	TH	ID	TM	TM	ID	AD	AD	TM	TH	AD	ID	TH	TH	TM	ID	ID	TH	TM	AD	TM	TH	TH	TH	AD	TM	AD	TM	TM	TM	TH	TH	TH	TM	TM	TH	TM	TM	AD	TH
M1452	1	2662640	ID	ID	AD	TM	TH	ID	ID	TM	TH	ID	TM	TM	ID	AD	AD	TM	TH	AD	ID	TH	TH	TM	ID	ID	TH	TM	AD	TM	TH	TH	TH	AD	TM	AD	TM	TM	TM	TH	TH	TH	TM	TM	TH	TM	TM	AD	TH
M1453	1	2662660	ID	ID	AD	TM	TH	ID	ID	TM	TH	ID	TM	TM	ID	AD	AD	TM	TH	AD	ID	TH	TH	TM	ID	ID	TH	TM	AD	TM	TH	TH	TH	AD	TM	AD	TM	TM	TM	TH	TH	TH	TM	TM	TH	TM	TM	AD	TH
M1454	1	2662664	ID	ID	AD	TM	TH	ID	ID	TM	TH	ID	TM	TM	ID	AD	AD	TM	TH	AD	ID	TH	TH	TM	ID	ID	TH	TM	AD	TM	TH	TH	TH	AD	TM	AD	TM	TM	TM	TH	TH	TH	TM	TM	TH	TM	TM	AD	TH
M1455	1	2662686	ID	ID	AD	TM	TH	ID	ID	TM	TH	ID	TM	TM	ID	AD	AD	TM	TH	AD	ID	TH	TH	TM	ID	ID	TH	TM	AD	TM	TH	TH	TH	AD	TM	AD	TM	TM	TM	TH	TH	TH	TM	TM	TH	TM	TM	AD	TH
M1456	1	2662795	ID	ID	AD	TM	TH	ID	ID	TM	TH	ID	TM	TM	ID	AD	AD	TM	TH	AD	ID	TH	TH	TM	ID	ID	TH	TM	AD	TM	TH	TH	TH	AD	TM	AD	TM	TM	TM	TH	TH	TH	TM	TM	TH	TM	TM	AD	TH
M1457	1	2662844	ID	ID	AD	TM	TH	ID	ID	TM	TH	ID	TM	TM	ID	AD	AD	TM	TH	AD	ID	TH	TH	TM	ID	ID	TH	TM	AD	TM	TH	TH	TH	AD	TM	AD	TM	TM	TM	TH	TH	TH	TM	TM	TH	TM	TM	AD	TH
M1458	1	2663159	ID	ID	AD	TM	TH	ID	ID	TM	TH	ID	TM	TM	ID	AD	AD	TM	TH	AD	ID	TH	TH	TM	ID	ID	TH	TM	AD	TM	TH	TH	TH	AD	TM	AD	TM	TM	TM	TH	TH	TH	TM	TM	TH	TM	TM	AD	TH
M1459	1	2663273	ID	ID	AD	TM	TH	ID	ID	TM	TH	ID	TM	TM	ID	AD	AD	TM	TH	AD	ID	TH	TH	TM	ID	ID	TH	TM	AD	TM	TH	TH	TH	AD	TM	AD	TM	TM	TM	TH	TH	TH	TM	TM	TH	TM	TM	AD	TH
M1460	1	2663457	ID	ID	AD	TM	TH	ID	ID	TM	TH	ID	TM	TM	ID	AD	AD	TM	TH	AD	ID	TH	TH	TM	ID	ID	TH	TM	AD	TM	TH	TH	TH	AD	TM	AD	TM	TM	TM	TH	TH	TH	TM	TM	TH	TM	TM	AD	TH
M1461	1	2663536	ID	ID	AD	TM	TH	ID	ID	TM	TH	ID	TM	TM	ID	AD	AD	TM	TH	AD	ID	TH	TH	TM	ID	ID	TH	TM	AD	TM	TH	TH	TH	AD	TM	AD	TM	TM	TM	TH	TH	TH	TM	TM	TH	TM	TM	AD	TH
M1462	1	2663569	ID	ID	AD	TM	TH	ID	ID	TM	TH	ID	TM	TM	ID	AD	AD	TM	TH	AD	ID	TH	TH	TM	ID	ID	TH	TM	AD	TM	TH	TH	TH	AD	TM	AD	TM	TM	TM	TH	TH	TH	TM	TM	TH	TM	TM	AD	TH
M1463	1	2663583	ID	ID	AD	TM	TH	ID	ID	TM	TH	ID	TM	TM	ID	AD	AD	TM	TH	AD	ID	TH	TH	TM	ID	ID	TH	TM	AD	TM	TH	TH	TH	AD	TM	AD	TM	TM	TM	TH	TH	TH	TM	TM	TH	TM	TM	AD	TH
M1464	1	2663634	ID	ID	AD	TM	TH	ID	ID	TM	TH	ID	TM	TM	ID	AD	AD	TM	TH	AD	ID	TH	TH	TM	ID	ID	TH	TM	AD	TM	TH	TH	TH	AD	TM	AD	TM	TM	TM	TH	TH	TH	TM	TM	TH	TM	TM	AD	TH
M1465	1	2663714	ID	ID	AD	TM	TH	ID	ID	TM	TH	ID	TM	TM	ID	AD	AD	TM	TH	AD	ID	TH	TH	TM	ID	ID	TH	TM	AD	TM	TH	TH	TH	AD	TM	AD	TM	TM	TM	TH	TH	TH	TM	TM	TH	TM	TM	AD	TH
M1466	1	2664378	ID	ID	AD	TM	TH	ID	ID	TM	TH	ID	TM	TM	ID	AD	AD	TM	TH	AD	ID	TH	TH	TM	ID	ID	TH	TM	AD	TM	TH	TH	TH	AD	TM	AD	TM	TM	TM	TH	TH	TH	TM	TM	TH	TM	TM	AD	TH
M1467	1	2664411	ID	ID	AD	TM	TH	ID	ID	TM	TH	ID	TM	TM	ID	AD	AD	TM	TH	AD	ID	TH	TH	TM	ID	ID	TH	TM	AD	TM	TH	TH	TH	AD	TM	AD	TM	TM	TM	TH	TH	TH	TM	TM	TH	TM	TM	AD	TH
M1468	1	2664630	ID	ID	AD	TM	TH	ID	ID	TM	TH	ID	TM	TM	ID	AD	AD	TM	TH	AD	ID	TH	TH	TM	ID	ID	TH	TM	AD	TM	TH	TH	TH	AD	TM	AD	TM	TM	TM	TH	TH	TH	TM	TM	TH	TM	TM	AD	TH
M1469	1	2664684	ID	ID	AD	TM	TH	ID	ID	TM	TH	ID	TM	TM	ID	AD	AD	TM	TH	AD	ID	TH	TH	TM	ID	ID	TH	TM	AD	TM	TH	TH	TH	AD	TM	AD	TM	TM	TM	TH	TH	TH	TM	TM	TH	TM	TM	AD	TH
M1470	1	2664780	ID	ID	AD	TM	TH	ID	ID	TM	TH	ID	TM	TM	ID	AD	AD	TM	TH	AD	ID	TH	TH	TM	ID	ID	TH	TM	AD	TM	TH	TH	TH	AD	TM	AD	TM	TM	TM	TH	TH	TH	TM	TM	TH	TM	TM	AD	TH
M1471	1	2664954	ID	ID	AD	TM	TH	ID	ID	TM	TH	ID	TM	TM	ID	AD	AD	TM	TH	AD	ID	TH	TH	TM	ID	ID	TH	TM	AD	TM	TH	TH	TH	AD	TM	AD	TM	TM	TM	TH	TH	TH	TM	TM	TH	TM	TM	AD	TH
M1472	1	2665341	ID	ID	AD	TM	TH	ID	ID	TM	TH	ID	TM	TM	ID	AD	AD	TM	TH	AD	ID	TH	TH	TM	ID	ID	TH	TM	AD	TM	TH	TH	TH	AD	TM	AD	TM	TM	TM	TH	TH	TH	TM	TM	TH	TM	TM	AD	TH
M1473	1	2665511	ID	ID	AD	TM	TH	ID	ID	TM	TH	ID	TM	TM	ID	AD	AD	TM	TH	AD	ID	TH	TH	TM	ID	ID	TH	TM	AD	TM	TH	TH	TH	AD	TM	AD	TM	TM	TM	TH	TH	TH	TM	TM	TH	TM	TM	AD	TH
M1474	1	2665659	ID	ID	AD	TM	TH	ID	ID	TM	TH	ID	TM	TM	ID	AD	AD	TM	TH	AD	ID	TH	TH	TM	ID	ID	TH	TM	AD	TM	TH	TH	TH	AD	TM	AD	TM	TM	TM	TH	TH	TH	TM	TM	TH	TM	TM	AD	TH
M1475	1	2665716	ID	ID	AD	TM	TH	ID	ID	TM	TH	ID	TM	TM	ID	AD	AD	TM	TH	AD	ID	TH	TH	TM	ID	ID	TH	TM	AD	TM	TH	TH	TH	AD	TM	AD	TM	TM	TM	TH	TH	TH	TM	TM	TH	TM	TM	AD	TH
M1476	1	2665769	ID	ID	AD	TM	TH	ID	ID	TM	TH	ID	TM	TM	ID	AD	AD	TM	TH	AD	ID	TH	TH	TM	ID	ID	TH	TM	AD	TM	TH	TH	TH	AD	TM	AD	TM	TM	TM	TH	TH	TH	TM	TM	TH	TM	TM	AD	TH
M1477	1	2665936	ID	ID	AD	TM	TH	ID	ID	TM	TH	ID	TM	TM	ID	AD	AD	TM	TH	AD	ID	TH	TH	TM	ID	ID	TH	TM	AD	TM	TH	TH	TH	AD	TM	AD	TM	TM	TM	TH	TH	TH	TM	TM	TH	TM	TM	AD	TH
M1478	1	2666190	ID	ID	AD	TM	TH	ID	ID	TM	TH	ID	TM	TM	ID	AD	AD	TM	TH	AD	ID	TH	TH	TM	ID	ID	TH	TM	AD	TM	TH	TH	TH	AD	TM	AD	TM	TM	TM	TH	TH	TH	TM	TM	TH	TM	TM	AD	TH
M1479	1	2666304	ID	ID	AD	TM	TH	ID	ID	TM	TH	ID	TM	TM	ID	AD	AD	TM	TH	AD	ID	TH	TH	TM	ID	ID	TH	TM	AD	TM	TH	TH	TH	AD	TM	AD	TM	TM	TM	TH	TH	TH	TM	TM	TH	TM	TM	AD	TH
M1480	1	2666413	ID	ID	AD	TM	TH	ID	ID	TM	TH	ID	TM	TM	ID	AD	AD	TM	TH	AD	ID	TH	TH	TM	ID	ID	TH	TM	AD	TM	TH	TH	TH	AD	TM	AD	TM	TM	TM	TH	TH	TH	TM	TM	TH	TM	TM	AD	TH
M1481	1	2666803	ID	ID	AD	TM	TH	ID	ID	TM	TH	ID	TM	TM	ID	AD	AD	TM	TH	AD	ID	TH	TH	TM	ID	ID	TH	TM	AD	TM	TH	TH	TH	AD	TM	AD	TM	TM	TM	TH	TH	TH	TM	TM	TH	TM	TM	AD	TH
M1482	1	2667510	ID	ID	AD	TM	TH	ID	ID	TM	TH	ID	TM	TM	ID	AD	AD	TM	TH	AD	ID	TH	TH	TM	ID	ID	TH	TM	AD	TM	TH	TH	TH	AD	TM	AD	TM	TM	TM	TH	TH	TH	TM	TM	TH	TM	TM	AD	TH
M1483	1	2667518	ID	ID	AD	TM	TH	ID	ID	TM	TH	ID	TM	TM	ID	AD	AD	TM	TH	AD	ID	TH	TH	TM	ID	ID	TH	TM	AD	TM	TH	TH	TH	AD	TM	AD	TM	TM	TM	TH	TH	TH	TM	TM	TH	TM	TM	AD	TH
M1484	1	2667553	ID	ID	AD	TM	TH	ID	ID	TM	TH	ID	TM	TM	ID	AD	AD	TM	TH	AD	ID	TH	TH	TM	ID	ID	TH	TM	AD	TM	TH	TH	TH	AD	TM	AD	TM	TM	TM	TH	TH	TH	TM	TM	TH	TM	TM	AD	TH
M1485	1	2667953	ID	ID	AD	TM	TH	ID	ID	TM	TH	ID	TM	TM	ID	AD	AD	TM	TH	AD	ID	TH	TH	TM	ID	ID	TH	TM	AD	TM	TH	TH	TH	AD	TM	AD	TM	TM	TM	TH	TH	TH	TM	TM	TH	TM	TM	AD	TH
M1486	1	2667960	ID	ID	AD	TM	TH	ID	ID	TM	TH	ID	TM	TM	ID	AD	AD	TM	TH	AD	ID	TH	TH	TM	ID	ID	TH	TM	AD	TM	TH	TH	TH	AD	TM	AD	TM	TM	TM	TH	TH	TH	TM	TM	TH	TM	TM	AD	TH
M1487	1	2668049	ID	ID	AD	TM	TH	ID	ID	TM	TH	ID	TM	TM	ID	AD	AD	TM	TH	AD	ID	TH	TH	TM	ID	ID	TH	TM	AD	TM	TH	TH	TH	AD	TM	AD	TM	TM	TM	TH	TH	TH	TM	TM	TH	TM	TM	AD	TH
M1488	1	2668057	ID	ID	AD	TM	TH	ID	ID	TM	TH	ID	TM	TM	ID	AD	AD	TM	TH	AD	ID	TH	TH	TM	ID	ID	TH	TM	AD	TM	TH	TH	TH	AD	TM	AD	TM	TM	TM	TH	TH	TH	TM	TM	TH	TM	TM	AD	TH
M1489	1	2668197	ID	ID	AD	TM	TH	ID	ID	TM	TH	ID	TM	TM	ID	AD	AD	TM	TH	AD	ID	TH	TH	TM	ID	ID	TH	TM	AD	TM	TH	TH	TH	AD	TM	AD	TM	TM	TM	TH	TH	TH	TM	TM	TH	TM	TM	AD	TH
M1490	1	2668325	ID	ID	AD	TM	TH	ID	ID	TM	TH	ID	TM	TM	ID	AD	AD	TM	TH	AD	ID	TH	TH	TM	ID	ID	TH	TM	AD	TM	TH	TH	TH	AD	TM	AD	TM	TM	TM	TH	TH	TH	TM	TM	TH	TM	TM	AD	TH
M1491	1	2668395	ID	ID	AD	TM	TH	ID	ID	TM	TH	ID	TM	TM	ID	AD	AD	TM	TH	AD	ID	TH	TH	TM	ID	ID	TH	TM	AD	TM	TH	TH	TH	AD	TM	AD	TM	TM	TM	TH	TH	TH	TM	TM	TH	TM	TM	AD	TH
M1492	1	2668465	ID	ID	AD	TM	TH	ID	ID	TM	TH	ID	TM	TM	ID	AD	AD	TM	TH	AD	ID	TH	TH	TM	ID	ID	TH	TM	AD	TM	TH	TH	TH	AD	TM	AD	TM	TM	TM	TH	TH	TH	TM	TM	TH	TM	TM	AD	TH
M1493	1	2668715	ID	ID	AD	TM	TH	ID	ID	TM	TH	ID	TM	TM	ID	AD	AD	TM	TH	AD	ID	TH	TH	TM	ID	ID	TH	TM	AD	TM	TH	TH	TH	AD	TM	AD	TM	TM	TM	TH	TH	TH	TM	TM	TH	TM	TM	AD	TH
M1494	1	2668973	ID	ID	AD	TM	TH	ID	ID	TM	TH	ID	TM	TM	ID	AD	AD	TM	TH	AD	ID	TH	TH	TM	ID	ID	TH	TM	AD	TM	TH	TH	TH	AD	TM	AD	TM	TM	TM	TH	TH	TH	TM	TM	TH	TM	TM	AD	TH
M1495	1	2669482	ID	ID	AD	TM	TH	ID	ID	TM	TH	ID	TM	TM	ID	AD	AD	TM	TH	AD	ID	TH	TH	TM	ID	ID	TH	TM	AD	TM	TH	TH	TH	AD	TM	AD	TM	TM	TM	TH	TH	TH	TM	TM	TH	TM	TM	AD	TH
M1496	1	2669764	ID	ID	AD	TM	TH	ID	ID	TM	TH	ID	TM	TM	ID	AD	AD	TM	TH	AD	ID	TH	TH	TM	ID	ID	TH	TM	AD	TM	TH	TH	TH	AD	TM	AD	TM	TM	TM	TH	TH	TH	TM	TM	TH	TM	TM	AD	TH
M1497	1	2669860	ID	ID	AD	TM	TH	ID	ID	TM	TH	ID	TM	TM	ID	AD	AD	TM	TH	AD	ID	TH	TH	TM	ID	ID	TH	TM	AD	TM	TH	TH	TH	AD	TM	AD	TM	TM	TM	TH	TH	TH	TM	TM	TH	TM	TM	AD	TH
M1498	1	2670470	ID	ID	AD	TM	TH	ID	ID	TM	TH	ID	TM	TM	ID	AD	AD	TM	TH	AD	ID	TH	TH	TM	ID	ID	TH	TM	AD	TM	TH	TH	TH	AD	TM	AD	TM	TM	TM	TH	TH	TH	TM	TM	TH	TM	TM	AD	TH
M1499	1	2670823	ID	ID	AD	TM	TH	ID	ID	TM	TH	ID	TM	TM	ID	AD	AD	TM	TH	AD	ID	TH	TH	TM	ID	ID	TH	TM	AD	TM	TH	TH	TH	AD	TM	AD	TM	TM	TM	TH	TH	TH	TM	TM	TH	TM	TM	AD	TH
M1500	1	2670890	ID	ID	AD	TM	TH	ID	ID	TM	TH	ID	TM	TM	ID	AD	AD	TM	TH	AD	ID	TH	TH	TM	ID	ID	TH	TM	AD	TM	TH	TH	TH	AD	TM	AD	TM	TM	TM	TH	TH	TH	TM	TM	TH	TM	TM	AD	TH
M1501	1	2671118	ID	ID	AD	TM	TH	ID	ID	TM	TH	ID	TM	TM	ID	AD	AD	TM	TH	AD	ID	TH	TH	TM	ID	ID	TH	TM	AD	TM	TH	TH	TH	AD	TM	AD	TM	TM	TM	TH	TH	TH	TM	TM	TH	TM	TM	AD	TH
M1502	1	2671180	ID	ID	AD	TM	TH	ID	ID	TM	TH	ID	TM	TM	ID	AD	AD	TM	TH	AD	ID	TH	TH	TM	ID	ID	TH	TM	AD	TM	TH	TH	TH	AD	TM	AD	TM	TM	TM	TH	TH	TH	TM	TM	TH	TM	TM	AD	TH
M1503	1	2671209	ID	ID	AD	TM	TH	ID	ID	TM	TH	ID	TM	TM	ID	AD	AD	TM	TH	AD	ID	TH	TH	TM	ID	ID	TH	TM	AD	TM	TH	TH	TH	AD	TM	AD	TM	TM	TM	TH	TH	TH	TM	TM	TH	TM	TM	AD	TH
M1504	1	2671305	ID	ID	AD	TM	TH	ID	ID	TM	TH	ID	TM	TM	ID	AD	AD	TM	TH	AD	ID	TH	TH	TM	ID	ID	TH	TM	AD	TM	TH	TH	TH	AD	TM	AD	TM	TM	TM	TH	TH	TH	TM	TM	TH	TM	TM	AD	TH
M1505	1	2671403	ID	ID	AD	TM	TH	ID	ID	TM	TH	ID	TM	TM	ID	AD	AD	TM	TH	AD	ID	TH	TH	TM	ID	ID	TH	TM	AD	TM	TH	TH	TH	AD	TM	AD	TM	TM	TM	TH	TH	TH	TM	TM	TH	TM	TM	AD	TH
M1506	1	2671681	ID	ID	AD	TM	TH	ID	ID	TM	TH	ID	TM	TM	ID	AD	AD	TM	TH	AD	ID	TH	TH	TM	ID	ID	TH	TM	AD	TM	TH	TH	TH	AD	TM	AD	TM	TM	TM	TH	TH	TH	TM	TM	TH	TM	TM	AD	TH
M1507	1	2671684	ID	ID	AD	TM	TH	ID	ID	TM	TH	ID	TM	TM	ID	AD	AD	TM	TH	AD	ID	TH	TH	TM	ID	ID	TH	TM	AD	TM	TH	TH	TH	AD	TM	AD	TM	TM	TM	TH	TH	TH	TM	TM	TH	TM	TM	AD	TH
M1508	1	2673164	ID	ID	AD	TM	TH	ID	ID	TM	TH	ID	TM	TM	ID	AD	AD	TM	TH	AD	ID	TH	TH	TM	ID	ID	TH	TM	AD	TM	TH	TH	TH	AD	TM	AD	TM	TM	TM	TH	TH	TH	TM	TM	TH	TM	TM	AD	TH
M1509	1	2673207	ID	ID	AD	TM	TH	ID	ID	TM	TH	ID	TM	TM	ID	AD	AD	TM	TH	AD	ID	TH	TH	TM	ID	ID	TH	TM	AD	TM	TH	TH	TH	AD	TM	AD	TM	TM	TM	TH	TH	TH	TM	TM	TH	TM	TM	AD	TH
M1510	1	2673336	ID	ID	AD	TM	TH	ID	ID	TM	TH	ID	TM	TM	ID	AD	AD	TM	TH	AD	ID	TH	TH	TM	ID	ID	TH	TM	AD	TM	TH	TH	TH	AD	TM	AD	TM	TM	TM	TH	TH	TH	TM	TM	TH	TM	TM	AD	TH
M1511	1	2673635	ID	ID	AD	TM	TH	ID	ID	TM	TH	ID	TM	TM	ID	AD	AD	TM	TH	AD	ID	TH	TH	TM	ID	ID	TH	TM	AD	TM	TH	TH	TH	AD	TM	AD	TM	TM	TM	TH	TH	TH	TM	TM	TH	TM	TM	AD	TH
M1512	1	2674165	ID	ID	AD	TM	TH	ID	ID	TM	TH	ID	TM	TM	ID	AD	AD	TM	TH	AD	ID	TH	TH	TM	ID	ID	TH	TM	AD	TM	TH	TH	TH	AD	TM	AD	TM	TM	TM	TH	TH	TH	TM	TM	TH	TM	TM	AD	TH
M1513	1	2674301	ID	ID	AD	TM	TH	ID	ID	TM	TH	ID	TM	TM	ID	AD	AD	TM	TH	AD	ID	TH	TH	TM	ID	ID	TH	TM	AD	TM	TH	TH	TH	AD	TM	AD	TM	TM	TM	TH	TH	TH	TM	TM	TH	TM	TM	AD	TH
M1514	1	2674619	ID	ID	AD	TM	TH	ID	ID	TM	TH	ID	TM	TM	ID	AD	AD	TM	TH	AD	ID	TH	TH	TM	ID	ID	TH	TM	AD	TM	TH	TH	TH	AD	TM	AD	TM	TM	TM	TH	TH	TH	TM	TM	TH	TM	TM	AD	TH
M1515	1	2674708	ID	ID	AD	TM	TH	ID	ID	TM	TH	ID	TM	TM	ID	AD	AD	TM	TH	AD	ID	TH	TH	TM	ID	ID	TH	TM	AD	TM	TH	TH	TH	AD	TM	AD	TM	TM	TM	TH	TH	TH	TM	TM	TH	TM	TM	AD	TH
M1516	1	2674850	ID	ID	AD	TM	TH	ID	ID	TM	TH	ID	TM	TM	ID	AD	AD	TM	TH	AD	ID	TH	TH	TM	ID	ID	TH	TM	AD	TM	TH	TH	TH	AD	TM	AD	TM	TM	TM	TH	TH	TH	TM	TM	TH	TM	TM	AD	TH
M1517	1	2675282	ID	ID	AD	TM	TH	ID	ID	TM	TH	ID	TM	TM	ID	AD	AD	TM	TH	AD	ID	TH	TH	TM	ID	ID	TH	TM	AD	TM	TH	TH	TH	AD	TM	AD	TM	TM	TM	TH	TH	TH	TM	TM	TH	TM	TM	AD	TH
M1518	1	2677046	ID	ID	AD	TM	TH	ID	ID	TM	TH	ID	TM	TM	ID	AD	AD	TM	TH	AD	ID	TH	TH	TM	ID	ID	TH	TM	AD	TM	TH	TH	TH	AD	TM	AD	TM	TM	TM	TH	TH	TH	TM	TM	TH	TM	TM	AD	TH
M1519	1	2677086	ID	ID	AD	TM	TH	ID	ID	TM	TH	ID	TM	TM	ID	AD	AD	TM	TH	AD	ID	TH	TH	TM	ID	ID	TH	TM	AD	TM	TH	TH	TH	AD	TM	AD	TM	TM	TM	TH	TH	TH	TM	TM	TH	TM	TM	AD	TH
M1520	1	2677425	ID	ID	AD	TM	TH	ID	ID	TM	TH	ID	TM	TM	ID	AD	AD	TM	TH	AD	ID	TH	TH	TM	ID	ID	TH	TM	AD	TM	TH	TH	TH	AD	TM	AD	TM	TM	TM	TH	TH	TH	TM	TM	TH	TM	TM	AD	TH
M1521	1	2677443	ID	ID	AD	TM	TH	ID	ID	TM	TH	ID	TM	TM	ID	AD	AD	TM	TH	AD	ID	TH	TH	TM	ID	ID	TH	TM	AD	TM	TH	TH	TH	AD	TM	AD	TM	TM	TM	TH	TH	TH	TM	TM	TH	TM	TM	AD	TH
M1522	1	2677563	ID	ID	AD	TM	TH	ID	ID	TM	TH	ID	TM	TM	ID	AD	AD	TM	TH	AD	ID	TH	TH	TM	ID	ID	TH	TM	AD	TM	TH	TH	TH	AD	TM	AD	TM	TM	TM	TH	TH	TH	TM	TM	TH	TM	TM	AD	TH
M1523	1	2677723	ID	ID	AD	TM	TH	ID	ID	TM	TH	ID	TM	TM	ID	AD	AD	TM	TH	AD	ID	TH	TH	TM	ID	ID	TH	TM	AD	TM	TH	TH	TH	AD	TM	AD	TM	TM	TM	TH	TH	TH	TM	TM	TH	TM	TM	AD	TH
M1524	1	2677774	ID	ID	AD	TM	TH	ID	ID	TM	TH	ID	TM	TM	ID	AD	AD	TM	TH	AD	ID	TH	TH	TM	ID	ID	TH	TM	AD	TM	TH	TH	TH	AD	TM	AD	TM	TM	TM	TH	TH	TH	TM	TM	TH	TM	TM	AD	TH
M1525	1	2677813	ID	ID	AD	TM	TH	ID	ID	TM	TH	ID	TM	TM	ID	AD	AD	TM	TH	AD	ID	TH	TH	TM	ID	ID	TH	TM	AD	TM	TH	TH	TH	AD	TM	AD	TM	TM	TM	TH	TH	TH	TM	TM	TH	TM	TM	AD	TH
M1526	1	2678502	ID	ID	AD	TM	TH	ID	ID	TM	TH	ID	TM	TM	ID	AD	AD	TM	TH	AD	ID	TH	TH	TM	ID	ID	TH	TM	AD	TM	TH	TH	TH	AD	TM	AD	TM	TM	TM	TH	TH	TH	TM	TM	TH	TM	TM	AD	TH
M1527	1	2678519	ID	ID	AD	TM	TH	ID	ID	TM	TH	ID	TM	TM	ID	AD	AD	TM	TH	AD	ID	TH	TH	TM	ID	ID	TH	TM	AD	TM	TH	TH	TH	AD	TM	AD	TM	TM	TM	TH	TH	TH	TM	TM	TH	TM	TM	AD	TH
M1528	1	2678754	ID	ID	AD	TM	TH	ID	ID	TM	TH	ID	TM	TM	ID	AD	AD	TM	TH	AD	ID	TH	TH	TM	ID	ID	TH	TM	AD	TM	TH	TH	TH	AD	TM	AD	TM	TM	TM	TH	TH	TH	TM	TM	TH	TM	TM	AD	TH
M1529	1	2678762	ID	ID	AD	TM	TH	ID	ID	TM	TH	ID	TM	TM	ID	AD	AD	TM	TH	AD	ID	TH	TH	TM	ID	ID	TH	TM	AD	TM	TH	TH	TH	AD	TM	AD	TM	TM	TM	TH	TH	TH	TM	TM	TH	TM	TM	AD	TH
M1530	1	2680309	ID	ID	AD	TM	TH	ID	ID	TM	TH	ID	TM	TM	ID	AD	AD	TM	TH	AD	ID	TH	TH	TM	ID	ID	TH	TM	AD	TM	TH	TH	TH	AD	TM	AD	TM	TM	TM	TH	TH	TH	TM	TM	TH	TM	TM	AD	TH
M1531	1	2680371	ID	ID	AD	TM	TH	ID	ID	TM	TH	ID	TM	TM	ID	AD	AD	TM	TH	AD	ID	TH	TH	TM	ID	ID	TH	TM	AD	TM	TH	TH	TH	AD	TM	AD	TM	TM	TM	TH	TH	TH	TM	TM	TH	TM	TM	AD	TH
M1532	1	2681202	ID	ID	AD	TM	TH	ID	ID	TM	TH	ID	TM	TM	ID	AD	AD	TM	TH	AD	ID	TH	TH	TM	ID	ID	TH	TM	AD	TM	TH	TH	TH	AD	TM	AD	TM	TM	TM	TH	TH	TH	TM	TM	TH	TM	TM	AD	TH
M1533	1	2681705	ID	ID	AD	TM	TH	ID	ID	TM	TH	ID	TM	TM	ID	AD	AD	TM	TH	AD	ID	TH	TH	TM	ID	ID	TH	TM	AD	TM	TH	TH	TH	AD	TM	AD	TM	TM	TM	TH	TH	TH	TM	TM	TH	TM	TM	AD	TH
M1534	1	2682754	ID	ID	AD	TM	TH	ID	ID	TM	TH	ID	TM	TM	ID	AD	AD	TM	TH	AD	ID	TH	TH	TM	ID	ID	TH	TM	AD	TM	TH	TH	TH	AD	TM	AD	TM	TM	TM	TH	TH	TH	TM	TM	TH	TM	TM	AD	TH
M1535	1	2682831	ID	ID	AD	TM	TH	ID	ID	TM	TH	ID	TM	TM	ID	AD	AD	TM	TH	AD	ID	TH	TH	TM	ID	ID	TH	TM	AD	TM	TH	TH	TH	AD	TM	AD	TM	TM	TM	TH	TH	TH	TM	TM	TH	TM	TM	AD	TH
M1536	1	2683149	ID	ID	AD	TM	TH	ID	ID	TM	TH	ID	TM	TM	ID	AD	AD	TM	TH	AD	ID	TH	TH	TM	ID	ID	TH	TM	AD	TM	TH	TH	TH	AD	TM	AD	TM	TM	TM	TH	TH	TH	TM	TM	TH	TM	TM	AD	TH
M1537	1	2684461	ID	ID	AD	TM	TH	ID	ID	TM	TH	ID	TM	TM	ID	AD	AD	TM	TH	AD	ID	TH	TH	TM	ID	ID	TH	TM	AD	TM	TH	TH	TH	AD	TM	AD	TM	TM	TM	TH	TH	TH	TM	TM	TH	TM	TM	AD	TH
M1538	1	2685069	ID	ID	AD	TM	TH	ID	ID	TM	TH	ID	TM	TM	ID	AD	AD	TM	TH	AD	ID	TH	TH	TM	ID	ID	TH	TM	AD	TM	TH	TH	TH	AD	TM	AD	TM	TM	TM	TH	TH	TH	TM	TM	TH	TM	TM	AD	TH
M1539	1	2686896	ID	ID	AD	TM	TH	ID	ID	TM	TH	ID	TM	TM	ID	AD	AD	TM	TH	AD	ID	TH	TH	TM	ID	ID	TH	TM	AD	TM	TH	TH	TH	AD	TM	AD	TM	TM	TM	TH	TH	TH	TM	TM	TH	TM	TM	AD	TH
M1540	1	2688414	ID	ID	AD	TM	TH	ID	ID	TM	TH	ID	TM	TM	ID	AD	AD	TM	TH	AD	ID	TH	TH	TM	ID	ID	TH	TM	AD	TM	TH	TH	TH	AD	TM	AD	TM	TM	TM	TH	TH	TH	TM	TM	TH	TM	TM	AD	TH
M1541	1	2688486	ID	ID	AD	TM	TH	ID	ID	TM	TH	ID	TM	TM	ID	AD	AD	TM	TH	AD	ID	TH	TH	TM	ID	ID	TH	TM	AD	TM	TH	TH	TH	AD	TM	AD	TM	TM	TM	TH	TH	TH	TM	TM	TH	TM	TM	AD	TH
M1542	1	2688550	ID	ID	AD	TM	TH	ID	ID	TM	TH	ID	TM	TM	ID	AD	AD	TM	TH	AD	ID	TH	TH	TM	ID	ID	TH	TM	AD	TM	TH	TH	TH	AD	TM	AD	TM	TM	TM	TH	TH	TH	TM	TM	TH	TM	TM	AD	TH
M1543	1	2688828	ID	ID	AD	TM	TH	ID	ID	TM	TH	ID	TM	TM	ID	AD	AD	TM	TH	AD	ID	TH	TH	TM	ID	ID	TH	TM	AD	TM	TH	TH	TH	AD	TM	AD	TM	TM	TM	TH	TH	TH	TM	TM	TH	TM	TM	AD	TH
M1544	1	2688956	ID	ID	AD	TM	TH	ID	ID	TM	TH	ID	TM	TM	ID	AD	AD	TM	TH	AD	ID	TH	TH	TM	ID	ID	TH	TM	AD	TM	TH	TH	TH	AD	TM	AD	TM	TM	TM	TH	TH	TH	TM	TM	TH	TM	TM	AD	TH
M1545	1	2688980	ID	ID	AD	TM	TH	ID	ID	TM	TH	ID	TM	TM	ID	AD	AD	TM	TH	AD	ID	TH	TH	TM	ID	ID	TH	TM	AD	TM	TH	TH	TH	AD	TM	AD	TM	TM	TM	TH	TH	TH	TM	TM	TH	TM	TM	AD	TH
M1546	1	2689060	ID	ID	AD	TM	TH	ID	ID	TM	TH	ID	TM	TM	ID	AD	AD	TM	TH	AD	ID	TH	TH	TM	ID	ID	TH	TM	AD	TM	TH	TH	TH	AD	TM	AD	TM	TM	TM	TH	TH	TH	TM	TM	TH	TM	TM	AD	TH
M1547	1	2689067	ID	ID	AD	TM	TH	ID	ID	TM	TH	ID	TM	TM	ID	AD	AD	TM	TH	AD	ID	TH	TH	TM	ID	ID	TH	TM	AD	TM	TH	TH	TH	AD	TM	AD	TM	TM	TM	TH	TH	TH	TM	TM	TH	TM	TM	AD	TH
M1548	1	2689100	ID	ID	AD	TM	TH	ID	ID	TM	TH	ID	TM	TM	ID	AD	AD	TM	TH	AD	ID	TH	TH	TM	ID	ID	TH	TM	AD	TM	TH	TH	TH	AD	TM	AD	TM	TM	TM	TH	TH	TH	TM	TM	TH	TM	TM	AD	TH
M1549	1	2689126	ID	ID	AD	TM	TH	ID	ID	TM	TH	ID	TM	TM	ID	AD	AD	TM	TH	AD	ID	TH	TH	TM	ID	ID	TH	TM	AD	TM	TH	TH	TH	AD	TM	AD	TM	TM	TM	TH	TH	TH	TM	TM	TH	TM	TM	AD	TH
M1550	1	2689127	ID	ID	AD	TM	TH	ID	ID	TM	TH	ID	TM	TM	ID	AD	AD	TM	TH	AD	ID	TH	TH	TM	ID	ID	TH	TM	AD	TM	TH	TH	TH	AD	TM	AD	TM	TM	TM	TH	TH	TH	TM	TM	TH	TM	TM	AD	TH
M1551	1	2689159	ID	ID	AD	TM	TH	ID	ID	TM	TH	ID	TM	TM	ID	AD	AD	TM	TH	AD	ID	TH	TH	TM	ID	ID	TH	TM	AD	TM	TH	TH	TH	AD	TM	AD	TM	TM	TM	TH	TH	TH	TM	TM	TH	TM	TM	AD	TH
M1552	1	2689178	ID	ID	AD	TM	TH	ID	ID	TM	TH	ID	TM	TM	ID	AD	AD	TM	TH	AD	ID	TH	TH	TM	ID	ID	TH	TM	AD	TM	TH	TH	TH	AD	TM	AD	TM	TM	TM	TH	TH	TH	TM	TM	TH	TM	TM	AD	TH
M1553	1	2689185	ID	ID	AD	TM	TH	ID	ID	TM	TH	ID	TM	TM	ID	AD	AD	TM	TH	AD	ID	TH	TH	TM	ID	ID	TH	TM	AD	TM	TH	TH	TH	AD	TM	AD	TM	TM	TM	TH	TH	TH	TM	TM	TH	TM	TM	AD	TH
M1554	1	2689343	ID	ID	AD	TM	TH	ID	ID	TM	TH	ID	TM	TM	ID	AD	AD	TM	TH	AD	ID	TH	TH	TM	ID	ID	TH	TM	AD	TM	TH	TH	TH	AD	TM	AD	TM	TM	TM	TH	TH	TH	TM	TM	TH	TM	TM	AD	TH
M1555	1	2689352	ID	ID	AD	TM	TH	ID	ID	TM	TH	ID	TM	TM	ID	AD	AD	TM	TH	AD	ID	TH	TH	TM	ID	ID	TH	TM	AD	TM	TH	TH	TH	AD	TM	AD	TM	TM	TM	TH	TH	TH	TM	TM	TH	TM	TM	AD	TH
M1556	1	2689466	ID	ID	AD	TM	TH	ID	ID	TM	TH	ID	TM	TM	ID	AD	AD	TM	TH	AD	ID	TH	TH	TM	ID	ID	TH	TM	AD	TM	TH	TH	TH	AD	TM	AD	TM	TM	TM	TH	TH	TH	TM	TM	TH	TM	TM	AD	TH
M1557	1	2689497	ID	ID	AD	TM	TH	ID	ID	TM	TH	ID	TM	TM	ID	AD	AD	TM	TH	AD	ID	TH	TH	TM	ID	ID	TH	TM	AD	TM	TH	TH	TH	AD	TM	AD	TM	TM	TM	TH	TH	TH	TM	TM	TH	TM	TM	AD	TH
M1558	1	2689562	ID	ID	AD	TM	TH	ID	ID	TM	TH	ID	TM	TM	ID	AD	AD	TM	TH	AD	ID	TH	TH	TM	ID	ID	TH	TM	AD	TM	TH	TH	TH	AD	TM	AD	TM	TM	TM	TH	TH	TH	TM	TM	TH	TM	TM	AD	TH
M1559	1	2689587	ID	ID	AD	TM	TH	ID	ID	TM	TH	ID	TM	TM	ID	AD	AD	TM	TH	AD	ID	TH	TH	TM	ID	ID	TH	TM	AD	TM	TH	TH	TH	AD	TM	AD	TM	TM	TM	TH	TH	TH	TM	TM	TH	TM	TM	AD	TH
M1560	1	2689845	ID	ID	AD	TM	TH	ID	ID	TM	TH	ID	TM	TM	ID	AD	AD	TM	TH	AD	ID	TH	TH	TM	ID	ID	TH	TM	AD	TM	TH	TH	TH	AD	TM	AD	TM	TM	TM	TH	TH	TH	TM	TM	TH	TM	TM	AD	TH
M1561	1	2689877	ID	ID	AD	TM	TH	ID	ID	TM	TH	ID	TM	TM	ID	AD	AD	TM	TH	AD	ID	TH	TH	TM	ID	ID	TH	TM	AD	TM	TH	TH	TH	AD	TM	AD	TM	TM	TM	TH	TH	TH	TM	TM	TH	TM	TM	AD	TH
M1562	1	2689886	ID	ID	AD	TM	TH	ID	ID	TM	TH	ID	TM	TM	ID	AD	AD	TM	TH	AD	ID	TH	TH	TM	ID	ID	TH	TM	AD	TM	TH	TH	TH	AD	TM	AD	TM	TM	TM	TH	TH	TH	TM	TM	TH	TM	TM	AD	TH
M1563	1	2689911	ID	ID	AD	TM	TH	ID	ID	TM	TH	ID	TM	TM	ID	AD	AD	TM	TH	AD	ID	TH	TH	TM	ID	ID	TH	TM	AD	TM	TH	TH	TH	AD	TM	AD	TM	TM	TM	TH	TH	TH	TM	TM	TH	TM	TM	AD	TH
M1564	1	2690011	ID	ID	AD	TM	TH	ID	ID	TM	TH	ID	TM	TM	ID	AD	AD	TM	TH	AD	ID	TH	TH	TM	ID	ID	TH	TM	AD	TM	TH	TH	TH	AD	TM	AD	TM	TM	TM	TH	TH	TH	TM	TM	TH	TM	TM	AD	TH
M1565	1	2690015	ID	ID	AD	TM	TH	ID	ID	TM	TH	ID	TM	TM	ID	AD	AD	TM	TH	AD	ID	TH	TH	TM	ID	ID	TH	TM	AD	TM	TH	TH	TH	AD	TM	AD	TM	TM	TM	TH	TH	TH	TM	TM	TH	TM	TM	AD	TH
M1566	1	2690278	ID	ID	AD	TM	TH	ID	ID	TM	TH	ID	TM	TM	ID	AD	AD	TM	TH	AD	ID	TH	TH	TM	ID	ID	TH	TM	AD	TM	TH	TH	TH	AD	TM	AD	TM	TM	TM	TH	TH	TH	TM	TM	TH	TM	TM	AD	TH
M1567	1	2690466	ID	ID	AD	TM	TH	ID	ID	TM	TH	ID	TM	TM	ID	AD	AD	TM	TH	AD	ID	TH	TH	TM	ID	ID	TH	TM	AD	TM	TH	TH	TH	AD	TM	AD	TM	TM	TM	TH	TH	TH	TM	TM	TH	TM	TM	AD	TH
M1568	1	2690641	ID	ID	AD	TM	TH	ID	ID	TM	TH	ID	TM	TM	ID	AD	AD	TM	TH	AD	ID	TH	TH	TM	ID	ID	TH	TM	AD	TM	TH	TH	TH	AD	TM	AD	TM	TM	TM	TH	TH	TH	TM	TM	TH	TM	TM	AD	TH
M1569	1	2690822	ID	ID	AD	TM	TH	ID	ID	TM	TH	ID	TM	TM	ID	AD	AD	TM	TH	AD	ID	TH	TH	TM	ID	ID	TH	TM	AD	TM	TH	TH	TH	AD	TM	AD	TM	TM	TM	TH	TH	TH	TM	TM	TH	TM	TM	AD	TH
M1570	1	2690991	ID	ID	AD	TM	TH	ID	ID	TM	TH	ID	TM	TM	ID	AD	AD	TM	TH	AD	ID	TH	TH	TM	ID	ID	TH	TM	AD	TM	TH	TH	TH	AD	TM	AD	TM	TM	TM	TH	TH	TH	TM	TM	TH	TM	TM	AD	TH
M1571	1	2690998	ID	ID	AD	TM	TH	ID	ID	TM	TH	ID	TM	TM	ID	AD	AD	TM	TH	AD	ID	TH	TH	TM	ID	ID	TH	TM	AD	TM	TH	TH	TH	AD	TM	AD	TM	TM	TM	TH	TH	TH	TM	TM	TH	TM	TM	AD	TH
M1572	1	2691402	ID	ID	AD	TM	TH	ID	ID	TM	TH	ID	TM	TM	ID	AD	AD	TM	TH	AD	ID	TH	TH	TM	ID	ID	TH	TM	AD	TM	TH	TH	TH	AD	TM	AD	TM	TM	TM	TH	TH	TH	TM	TM	TH	TM	TM	AD	TH
M1573	1	2691438	ID	ID	AD	TM	TH	ID	ID	TM	TH	ID	TM	TM	ID	AD	AD	TM	TH	AD	ID	TH	TH	TM	ID	ID	TH	TM	AD	TM	TH	TH	TH	AD	TM	AD	TM	TM	TM	TH	TH	TH	TM	TM	TH	TM	TM	AD	TH
M1574	1	2691559	ID	ID	AD	TM	TH	ID	ID	TM	TH	ID	TM	TM	ID	AD	AD	TM	TH	AD	ID	TH	TH	TM	ID	ID	TH	TM	AD	TM	TH	TH	TH	AD	TM	AD	TM	TM	TM	TH	TH	TH	TM	TM	TH	TM	TM	AD	TH
M1575	1	2691561	ID	ID	AD	TM	TH	ID	ID	TM	TH	ID	TM	TM	ID	AD	AD	TM	TH	AD	ID	TH	TH	TM	ID	ID	TH	TM	AD	TM	TH	TH	TH	AD	TM	AD	TM	TM	TM	TH	TH	TH	TM	TM	TH	TM	TM	AD	TH
M1576	1	2692140	ID	ID	AD	TM	TH	ID	ID	TM	TH	ID	TM	TM	ID	AD	AD	TM	TH	AD	ID	TH	TH	TM	ID	ID	TH	TM	AD	TM	TH	TH	TH	AD	TM	AD	TM	TM	TM	TH	TH	TH	TM	TM	TH	TM	TM	AD	TH
M1577	1	2692151	ID	ID	AD	TM	TH	ID	ID	TM	TH	ID	TM	TM	ID	AD	AD	TM	TH	AD	ID	TH	TH	TM	ID	ID	TH	TM	AD	TM	TH	TH	TH	AD	TM	AD	TM	TM	TM	TH	TH	TH	TM	TM	TH	TM	TM	AD	TH
M1578	1	2692177	ID	ID	AD	TM	TH	ID	ID	TM	TH	ID	TM	TM	ID	AD	AD	TM	TH	AD	ID	TH	TH	TM	ID	ID	TH	TM	AD	TM	TH	TH	TH	AD	TM	AD	TM	TM	TM	TH	TH	TH	TM	TM	TH	TM	TM	AD	TH
M1579	1	2692178	ID	ID	AD	TM	TH	ID	ID	TM	TH	ID	TM	TM	ID	AD	AD	TM	TH	AD	ID	TH	TH	TM	ID	ID	TH	TM	AD	TM	TH	TH	TH	AD	TM	AD	TM	TM	TM	TH	TH	TH	TM	TM	TH	TM	TM	AD	TH
M1580	1	2692181	ID	ID	AD	TM	TH	ID	ID	TM	TH	ID	TM	TM	ID	AD	AD	TM	TH	AD	ID	TH	TH	TM	ID	ID	TH	TM	AD	TM	TH	TH	TH	AD	TM	AD	TM	TM	TM	TH	TH	TH	TM	TM	TH	TM	TM	AD	TH
M1581	1	2692196	ID	ID	AD	TM	TH	ID	ID	TM	TH	ID	TM	TM	ID	AD	AD	TM	TH	AD	ID	TH	TH	TM	ID	ID	TH	TM	AD	TM	TH	TH	TH	AD	TM	AD	TM	TM	TM	TH	TH	TH	TM	TM	TH	TM	TM	AD	TH
M1582	1	2692245	ID	ID	AD	TM	TH	ID	ID	TM	TH	ID	TM	TM	ID	AD	AD	TM	TH	AD	ID	TH	TH	TM	ID	ID	TH	TM	AD	TM	TH	TH	TH	AD	TM	AD	TM	TM	TM	TH	TH	TH	TM	TM	TH	TM	TM	AD	TH
M1583	1	2692251	ID	ID	AD	TM	TH	ID	ID	TM	TH	ID	TM	TM	ID	AD	AD	TM	TH	AD	ID	TH	TH	TM	ID	ID	TH	TM	AD	TM	TH	TH	TH	AD	TM	AD	TM	TM	TM	TH	TH	TH	TM	TM	TH	TM	TM	AD	TH
M1584	1	2692252	ID	ID	AD	TM	TH	ID	ID	TM	TH	ID	TM	TM	ID	AD	AD	TM	TH	AD	ID	TH	TH	TM	ID	ID	TH	TM	AD	TM	TH	TH	TH	AD	TM	AD	TM	TM	TM	TH	TH	TH	TM	TM	TH	TM	TM	AD	TH
M1585	1	2692263	ID	ID	AD	TM	TH	ID	ID	TM	TH	ID	TM	TM	ID	AD	AD	TM	TH	AD	ID	TH	TH	TM	ID	ID	TH	TM	AD	TM	TH	TH	TH	AD	TM	AD	TM	TM	TM	TH	TH	TH	TM	TM	TH	TM	TM	AD	TH
M1586	1	2692289	ID	ID	AD	TM	TH	ID	ID	TM	TH	ID	TM	TM	ID	AD	AD	TM	TH	AD	ID	TH	TH	TM	ID	ID	TH	TM	AD	TM	TH	TH	TH	AD	TM	AD	TM	TM	TM	TH	TH	TH	TM	TM	TH	TM	TM	AD	TH
M1587	1	2692292	ID	ID	AD	TM	TH	ID	ID	TM	TH	ID	TM	TM	ID	AD	AD	TM	TH	AD	ID	TH	TH	TM	ID	ID	TH	TM	AD	TM	TH	TH	TH	AD	TM	AD	TM	TM	TM	TH	TH	TH	TM	TM	TH	TM	TM	AD	TH
M1588	1	2692315	ID	ID	AD	TM	TH	ID	ID	TM	TH	ID	TM	TM	ID	AD	AD	TM	TH	AD	ID	TH	TH	TM	ID	ID	TH	TM	AD	TM	TH	TH	TH	AD	TM	AD	TM	TM	TM	TH	TH	TH	TM	TM	TH	TM	TM	AD	TH
M1589	1	2692337	ID	ID	AD	TM	TH	ID	ID	TM	TH	ID	TM	TM	ID	AD	AD	TM	TH	AD	ID	TH	TH	TM	ID	ID	TH	TM	AD	TM	TH	TH	TH	AD	TM	AD	TM	TM	TM	TH	TH	TH	TM	TM	TH	TM	TM	AD	TH
M1590	1	2692342	ID	ID	AD	TM	TH	ID	ID	TM	TH	ID	TM	TM	ID	AD	AD	TM	TH	AD	ID	TH	TH	TM	ID	ID	TH	TM	AD	TM	TH	TH	TH	AD	TM	AD	TM	TM	TM	TH	TH	TH	TM	TM	TH	TM	TM	AD	TH
M1591	1	2692347	ID	ID	AD	TM	TH	ID	ID	TM	TH	ID	TM	TM	ID	AD	AD	TM	TH	AD	ID	TH	TH	TM	ID	ID	TH	TM	AD	TM	TH	TH	TH	AD	TM	AD	TM	TM	TM	TH	TH	TH	TM	TM	TH	TM	TM	TM	TH
M1592	1	2693371	ID	ID	AD	TM	TH	ID	ID	TM	TH	ID	TM	TM	ID	AD	AD	TM	TH	AD	ID	TH	TH	TM	ID	ID	TH	TM	AD	TM	TH	TH	TH	AD	TM	AD	TM	TM	TM	TH	TH	TH	TM	TM	TH	TM	TM	TM	TH
M1593	1	2693441	ID	ID	AD	TM	TH	ID	ID	TM	TH	ID	TM	TM	ID	AD	AD	TM	TH	AD	ID	TH	TH	TM	ID	ID	TH	TM	AD	TM	TH	TH	TH	AD	TM	AD	TM	TM	TM	TH	TH	TH	TM	TM	TH	TM	TM	TM	TH
M1594	1	2693656	ID	ID	AD	TM	TH	ID	ID	TM	TH	ID	TM	TM	ID	AD	AD	TM	TH	AD	ID	TH	TH	TM	ID	ID	TH	TM	AD	TM	TH	TH	TH	AD	TM	AD	TM	TM	TM	TH	TH	TH	TM	TM	TH	TM	TM	TM	TH
M1595	1	2693794	ID	ID	AD	TM	TH	ID	ID	TM	TH	ID	TM	TM	ID	AD	AD	TM	TH	AD	ID	TH	TH	TM	ID	ID	TH	TM	AD	TM	TH	TH	TH	AD	TM	AD	TM	TM	TM	TH	TH	TH	TM	TM	TH	TM	TM	TM	TH
M1596	1	2694414	ID	ID	AD	TM	TH	ID	ID	TM	TH	ID	TM	TM	ID	AD	AD	TM	TH	AD	ID	TH	TH	TM	ID	ID	TH	TM	AD	TM	TH	TH	TH	AD	TM	AD	TM	TM	TM	TH	TH	TH	TM	TM	TH	TM	TM	TM	TH
M1597	1	2694442	ID	ID	AD	TM	TH	ID	ID	TM	TH	ID	TM	TM	ID	AD	AD	TM	TH	AD	ID	TH	TH	TM	ID	ID	TH	TM	AD	TM	TH	TH	TH	AD	TM	AD	TM	TM	TM	TH	TH	TH	TM	TM	TH	TM	TM	TM	TH
M1598	1	2694500	ID	ID	AD	TM	TH	ID	ID	TM	TH	ID	TM	TM	ID	AD	AD	TM	TH	AD	ID	TH	TH	TM	ID	ID	TH	TM	AD	TM	TH	TH	TH	AD	TM	AD	TM	TM	TM	TH	TH	TH	TM	TM	TH	TM	TM	TM	TH
M1599	1	2694561	ID	ID	AD	TM	TH	ID	ID	TM	TH	ID	TM	TM	ID	AD	AD	TM	TH	AD	ID	TH	TH	TM	ID	ID	TH	TM	AD	TM	TH	TH	TH	AD	TM	AD	TM	TM	TM	TH	TH	TH	TM	TM	TH	TM	TM	TM	TH
M1600	1	2694716	ID	ID	AD	TM	TH	ID	ID	TM	TH	ID	TM	TM	ID	AD	AD	TM	TH	AD	ID	TH	TH	TM	ID	ID	TH	TM	AD	TM	TH	TH	TH	AD	TM	AD	TM	TM	TM	TH	TH	TH	TM	TM	TH	TM	TM	TM	TH
M1601	1	2694754	ID	ID	AD	TM	TH	ID	ID	TM	TH	ID	TM	TM	ID	AD	AD	TM	TH	AD	ID	TH	TH	TM	ID	ID	TH	TM	AD	TM	TH	TH	TH	AD	TM	AD	TM	TM	TM	TH	TH	TH	TM	TM	TH	TM	TM	TM	TH
M1602	1	2694755	ID	ID	AD	TM	TH	ID	ID	TM	TH	ID	TM	TM	ID	AD	AD	TM	TH	AD	ID	TH	TH	TM	ID	ID	TH	TM	AD	TM	TH	TH	TH	AD	TM	AD	TM	TM	TM	TH	TH	TH	TM	TM	TH	TM	TM	TM	TH
M1603	1	2694896	ID	ID	AD	TM	TH	ID	ID	TM	TH	ID	TM	TM	ID	AD	AD	TM	TH	AD	ID	TH	TH	TM	ID	ID	TH	TM	AD	TM	TH	TH	TH	AD	TM	AD	TM	TM	TM	TH	TH	TH	TM	TM	TH	TM	TM	TM	TH
M1604	1	2695092	ID	ID	AD	TM	TH	ID	ID	TM	TH	ID	TM	TM	ID	AD	AD	TM	TH	AD	ID	TH	TH	TM	ID	ID	TH	TM	AD	TM	TH	TH	TH	AD	TM	AD	TM	TM	TM	TH	TH	TH	TM	TM	TH	TM	TM	TM	TH
M1605	1	2695201	ID	ID	AD	TM	TH	ID	ID	TM	TH	ID	TM	TM	ID	AD	AD	TM	TH	AD	ID	TH	TH	TM	ID	ID	TH	TM	AD	TM	TH	TH	TH	AD	TM	AD	TM	TM	TM	TH	TH	TH	TM	TM	TH	TM	TM	TM	TH
M1606	1	2697995	ID	ID	AD	TM	TH	ID	ID	TM	TH	ID	TM	TM	ID	AD	AD	TM	TH	AD	ID	TH	TH	TM	ID	ID	TH	TM	AD	TM	TH	TH	TH	AD	TM	AD	TM	TM	TM	TH	TH	TH	TM	TM	TH	TM	TM	TM	TH
M1607	1	2698021	ID	ID	AD	TM	TH	ID	ID	TM	TH	ID	TM	TM	ID	AD	AD	TM	TH	AD	ID	TH	TH	TM	ID	ID	TH	TM	AD	TM	TH	TH	TH	AD	TM	AD	TM	TM	TM	TH	TH	TH	TM	TM	TH	TM	TM	TM	TH
M1608	1	2700105	ID	ID	AD	TM	TH	ID	ID	TM	TH	ID	TM	TM	ID	AD	AD	TM	TH	AD	ID	TH	TH	TM	ID	ID	TH	TM	AD	TM	TH	TH	TH	AD	TM	AD	TM	TM	TM	TH	TH	TH	TM	TM	TH	TM	TM	TM	TH
M1609	1	2700119	ID	ID	AD	TM	TH	ID	ID	TM	TH	ID	TM	TM	ID	AD	AD	TM	TH	AD	ID	TH	TH	TM	ID	ID	TH	TM	AD	TM	TH	TH	TH	AD	TM	AD	TM	TM	TM	TH	TH	TH	TM	TM	TH	TM	TM	TM	TH
M1610	1	2700980	ID	ID	AD	TM	TH	ID	ID	TM	TH	ID	TM	TM	ID	AD	AD	TM	TH	AD	ID	TH	TH	TM	ID	ID	TH	TM	AD	TM	TH	TH	TH	AD	TM	AD	TM	TM	TM	TH	TH	TH	TM	TM	TH	TM	TM	TM	TH
M1611	1	2701715	ID	ID	AD	TM	TH	ID	ID	TM	TH	ID	TM	TM	ID	AD	AD	TM	TH	AD	ID	TH	TH	TM	ID	ID	TH	TM	AD	TM	TH	TH	TH	AD	TM	AD	TM	TM	TM	TH	TH	TH	TM	TM	TH	TM	TM	TM	TH
M1612	1	2701958	ID	ID	AD	TM	TH	ID	ID	TM	TH	ID	TM	TM	ID	AD	AD	TM	TH	AD	ID	TH	TH	TM	ID	ID	TH	TM	AD	TM	TH	TH	TH	AD	TM	AD	TM	TM	TM	TH	TH	TH	TM	TM	TH	TM	TM	TM	TH
M1613	1	2702079	ID	ID	AD	TM	TH	ID	ID	TM	TH	ID	TM	TM	ID	AD	AD	TM	TH	AD	ID	TH	TH	TM	ID	ID	TH	TM	AD	TM	TH	TH	TH	AD	TM	AD	TM	TM	TM	TH	TH	TH	TM	TM	TH	TM	TM	TM	TH
M1614	1	2702094	ID	ID	AD	TM	TH	ID	ID	TM	TH	ID	TM	TM	ID	AD	AD	TM	TH	AD	ID	TH	TH	TM	ID	ID	TH	TM	AD	TM	TH	TH	TH	AD	TM	AD	TM	TM	TM	TH	TH	TH	TM	TM	TH	TM	TM	TM	TH
M1615	1	2702155	ID	ID	AD	TM	TH	ID	ID	TM	TH	ID	TM	TM	ID	AD	AD	TM	TH	AD	ID	TH	TH	TM	ID	ID	TH	TM	AD	TM	TH	TH	TH	AD	TM	AD	TM	TM	TM	TH	TH	TH	TM	TM	TH	TM	TM	TM	TH
M1616	1	2702454	ID	ID	AD	TM	TH	ID	ID	TM	TH	ID	TM	TM	ID	AD	AD	TM	TH	AD	ID	TH	TH	TM	ID	ID	TH	TM	AD	TM	TH	TH	TH	AD	TM	AD	TM	TM	TM	TH	TH	TH	TM	TM	TH	TM	TM	TM	TH
M1617	1	2702545	ID	ID	AD	TM	TH	ID	ID	TM	TH	ID	TM	TM	ID	AD	AD	TM	TH	AD	ID	TH	TH	TM	ID	ID	TH	TM	AD	TM	TH	TH	TH	AD	TM	AD	TM	TM	TM	TH	TH	TH	TM	TM	TH	TM	TM	TM	TH
M1618	1	2702672	ID	ID	AD	TM	TH	ID	ID	TM	TH	ID	TM	TM	ID	AD	AD	TM	TH	AD	ID	TH	TH	TM	ID	ID	TH	TM	AD	TM	TH	TH	TH	AD	TM	AD	TM	TM	TM	TH	TH	TH	TM	TM	TH	TM	TM	TM	TH
M1619	1	2703390	ID	ID	AD	TM	TH	ID	ID	TM	TH	ID	TM	TM	ID	AD	AD	TM	TH	AD	ID	TH	TH	TM	ID	ID	TH	TM	AD	TM	TH	TH	TH	AD	TM	AD	TM	TM	TM	TH	TH	TH	TM	TM	TH	TM	TM	TM	TH
M1620	1	2703408	ID	ID	AD	TM	TH	ID	ID	TM	TH	ID	TM	TM	ID	AD	AD	TM	TH	AD	ID	TH	TH	TM	ID	ID	TH	TM	AD	TM	TH	TH	TH	AD	TM	AD	TM	TM	TM	TH	TH	TH	TM	TM	TH	TM	TM	TM	TH
M1621	1	2703436	ID	ID	AD	TM	TH	ID	ID	TM	TH	ID	TM	TM	ID	AD	AD	TM	TH	AD	ID	TH	TH	TM	ID	ID	TH	TM	AD	TM	TH	TH	TH	AD	TM	AD	TM	TM	TM	TH	TH	TH	TM	TM	TH	TM	TM	TM	TH
M1622	1	2705592	ID	ID	AD	TM	TH	ID	ID	TM	TH	ID	TM	TM	ID	AD	AD	TM	TH	AD	ID	TH	TH	TM	ID	ID	TH	TM	AD	TM	TH	TH	TH	AD	TM	AD	TM	TM	TM	TH	TH	TH	TM	TM	TH	TM	TM	TM	TH
M1623	1	2706134	ID	ID	AD	TM	TH	ID	ID	TM	TH	ID	TM	TM	ID	AD	AD	TM	TH	AD	ID	TH	TH	TM	ID	ID	TH	TM	AD	TM	TH	TH	TH	AD	TM	AD	TM	TM	TM	TH	TH	TH	TM	TM	TH	TM	TM	TM	TH
M1624	1	2706284	ID	ID	AD	TM	TH	ID	ID	TM	TH	ID	TM	TM	ID	AD	AD	TM	TH	AD	ID	TH	TH	TM	ID	ID	TH	TM	AD	TM	TH	TH	TH	AD	TM	AD	TM	TM	TM	TH	TH	TH	TM	TM	TH	TM	TM	TM	TH
M1625	1	2706569	ID	ID	AD	TM	TH	ID	ID	TM	TH	ID	TM	TM	ID	AD	AD	TM	TH	AD	ID	TH	TH	TM	ID	ID	TH	TM	AD	TM	TH	TH	TH	AD	TM	AD	TM	TM	TM	TH	TH	TH	TM	TM	TH	TM	TM	TM	TH
M1626	1	2711855	ID	ID	AD	TM	TH	ID	ID	TM	TH	ID	TM	TM	ID	AD	AD	TM	TH	AD	ID	TH	TH	TM	ID	ID	TH	TM	AD	TM	TH	TH	TH	AD	TM	AD	TM	TM	TM	TH	TH	TH	TM	TM	TH	TM	TM	TM	TH
M1627	1	2711863	ID	ID	AD	TM	TH	ID	ID	TM	TH	ID	TM	TM	ID	AD	AD	TM	TH	AD	ID	TH	TH	TM	ID	ID	TH	TM	AD	TM	TH	TH	TH	AD	TM	AD	TM	TM	TM	TH	TH	TH	TM	TM	TH	TM	TM	TM	TH
M1628	1	2711864	ID	ID	AD	TM	TH	ID	ID	TM	TH	ID	TM	TM	ID	AD	AD	TM	TH	AD	ID	TH	TH	TM	ID	ID	TH	TM	AD	TM	TH	TH	TH	AD	TM	AD	TM	TM	TM	TH	TH	TH	TM	TM	TH	TM	TM	TM	TH
M1629	1	2711919	ID	ID	AD	TM	TH	ID	ID	TM	TH	ID	TM	TM	ID	AD	AD	TM	TH	AD	ID	TH	TH	TM	ID	ID	TH	TM	AD	TM	TH	TH	TH	AD	TM	AD	TM	TM	TM	TH	TH	TH	TM	TM	TH	TM	TM	TM	TH
M1630	1	2712046	ID	ID	AD	TM	TH	ID	ID	TM	TH	ID	TM	TM	ID	AD	AD	TM	TH	AD	ID	TH	TH	TM	ID	ID	TH	TM	AD	TM	TH	TH	TH	AD	TM	AD	TM	TM	TM	TH	TH	TH	TM	TM	TH	TM	TM	TM	TH
M1631	1	2712646	ID	ID	AD	TM	TH	ID	ID	TM	TH	ID	TM	TM	ID	AD	AD	TM	TH	AD	ID	TH	TH	TM	ID	ID	TH	TM	AD	TM	TH	TH	TH	AD	TM	AD	TM	TM	TM	TH	TH	TH	TM	TM	TH	TM	TM	TM	TH
M1632	1	2712713	ID	ID	AD	TM	TH	ID	ID	TM	TH	ID	TM	TM	ID	AD	AD	TM	TH	AD	ID	TH	TH	TM	ID	ID	TH	TM	AD	TM	TH	TH	TH	AD	TM	AD	TM	TM	TM	TH	TH	TH	TM	TM	TH	TM	TM	TM	TH
M1633	1	2712816	ID	ID	AD	TM	TH	ID	ID	TM	TH	ID	TM	TM	ID	AD	AD	TM	TH	AD	ID	TH	TH	TM	ID	ID	TH	TM	AD	TM	TH	TH	TH	AD	TM	AD	TM	TM	TM	TH	TH	TH	TM	TM	TH	TM	TM	TM	TH
M1634	1	2712841	ID	ID	AD	TM	TH	ID	ID	TM	TH	ID	TM	TM	ID	AD	AD	TM	TH	AD	ID	TH	TH	TM	ID	ID	TH	TM	AD	TM	TH	TH	TH	AD	TM	AD	TM	TM	TM	TH	TH	TH	TM	TM	TH	TM	TM	TM	TH
M1635	1	2712862	ID	ID	AD	TM	TH	ID	ID	TM	TH	ID	TM	TM	ID	AD	AD	TM	TH	AD	ID	TH	TH	TM	ID	ID	TH	TM	AD	TM	TH	TH	TH	AD	TM	AD	TM	TM	TM	TH	TH	TH	TM	TM	TH	TM	TM	TM	TH
M1636	1	2712868	ID	ID	AD	TM	TH	ID	ID	TM	TH	ID	TM	TM	ID	AD	AD	TM	TH	AD	ID	TH	TH	TM	ID	ID	TH	TM	AD	TM	TH	TH	TH	AD	TM	AD	TM	TM	TM	TH	TH	TH	TM	TM	TH	TM	TM	TM	TH
M1637	1	2712872	ID	ID	AD	TM	TH	ID	ID	TM	TH	ID	TM	TM	ID	AD	AD	TM	TH	AD	ID	TH	TH	TM	ID	ID	TH	TM	AD	TM	TH	TH	TH	AD	TM	AD	TM	TM	TM	TH	TH	TH	TM	TM	TH	TM	TM	TM	TH
M1638	1	2712881	ID	ID	AD	TM	TH	ID	ID	TM	TH	ID	TM	TM	ID	AD	AD	TM	TH	AD	ID	TH	TH	TM	ID	ID	TH	TM	AD	TM	TH	TH	TH	AD	TM	AD	TM	TM	TM	TH	TH	TH	TM	TM	TH	TM	TM	TM	TH
M1639	1	2712927	ID	ID	AD	TM	TH	ID	ID	TM	TH	ID	TM	TM	ID	AD	AD	TM	TH	AD	ID	TH	TH	TM	ID	ID	TH	TM	AD	TM	TH	TH	TH	AD	TM	AD	TM	TM	TM	TH	TH	TH	TM	TM	TH	TM	TM	TM	TH
M1640	1	2712949	ID	ID	AD	TM	TH	ID	ID	TM	TH	ID	TM	TM	ID	AD	AD	TM	TH	AD	ID	TH	TH	TM	ID	ID	TH	TM	AD	TM	TH	TH	TH	AD	TM	AD	TM	TM	TM	TH	TH	TH	TM	TM	TH	TM	TM	TM	TH
M1641	1	2713110	ID	ID	AD	TM	TH	ID	ID	TM	TH	ID	TM	TM	ID	AD	AD	TM	TH	AD	ID	TH	TH	TM	ID	ID	TH	TM	AD	TM	TH	TH	TH	AD	TM	AD	TM	TM	TM	TH	TH	TH	TM	TM	TH	TM	TM	TM	TH
M1642	1	2713112	ID	ID	AD	TM	TH	ID	ID	TM	TH	ID	TM	TM	ID	AD	AD	TM	TH	AD	ID	TH	TH	TM	ID	ID	TH	TM	AD	TM	TH	TH	TH	AD	TM	AD	TM	TM	TM	TH	TH	TH	TM	TM	TH	TM	TM	TM	TH
M1643	1	2713227	ID	ID	AD	TM	TH	ID	ID	TM	TH	ID	TM	TM	ID	AD	AD	TM	TH	AD	ID	TH	TH	TM	ID	ID	TH	TM	AD	TM	TH	TH	TH	AD	TM	AD	TM	TM	TM	TH	TH	TH	TM	TM	TH	TM	TM	TM	TH
M1644	1	2713701	ID	ID	AD	TM	TH	ID	ID	TM	TH	ID	TM	TM	ID	AD	AD	TM	TH	AD	ID	TH	TH	TM	ID	ID	TH	TM	AD	TM	TH	TH	TH	AD	TM	AD	TM	TM	TM	TH	TH	TH	TM	TM	TH	TM	TM	TM	TH
M1645	1	2713983	ID	ID	AD	TM	TH	ID	ID	TM	TH	ID	TM	TM	ID	AD	AD	TM	TH	AD	ID	TH	TH	TM	ID	ID	TH	TM	AD	TM	TH	TH	TH	AD	TM	AD	TM	TM	TM	TH	TH	TH	TM	TM	TH	TM	TM	TM	TH
M1646	1	2713984	ID	ID	AD	TM	TH	ID	ID	TM	TH	ID	TM	TM	ID	AD	AD	TM	TH	AD	ID	TH	TH	TM	ID	ID	TH	TM	AD	TM	TH	TH	TH	AD	TM	AD	TM	TM	TM	TH	TH	TH	TM	TM	TH	TM	TM	TM	TH
M1647	1	2714016	ID	ID	AD	TM	TH	ID	ID	TM	TH	ID	TM	TM	ID	AD	AD	TM	TH	AD	ID	TH	TH	TM	ID	ID	TH	TM	AD	TM	TH	TH	TH	AD	TM	AD	TM	TM	TM	TH	TH	TH	TM	TM	TH	TM	TM	TM	TH
M1648	1	2714253	ID	ID	AD	TM	TH	ID	ID	TM	TH	ID	TM	TM	ID	AD	AD	TM	TH	AD	ID	TH	TH	TM	ID	ID	TH	TM	AD	TM	TH	TH	TH	AD	TM	AD	TM	TM	TM	TH	TH	TH	TM	TM	TH	TM	TM	TM	TH
M1649	1	2715675	ID	ID	AD	TM	TH	ID	ID	TM	TH	ID	TM	TM	ID	AD	AD	TM	TH	AD	ID	TH	TH	TM	ID	ID	TH	TM	AD	TM	TH	TH	TH	AD	TM	AD	TM	TM	TM	TH	TH	TH	TM	TM	TH	TM	TM	TM	TH
M1650	1	2718048	ID	ID	AD	TM	TH	ID	ID	TM	TH	ID	TM	TM	ID	AD	AD	TM	TH	AD	ID	TH	TH	TM	ID	ID	TH	TM	AD	TM	TH	TH	TH	AD	TM	AD	TM	TM	TM	TH	TH	TH	TM	TM	TH	TM	TM	TM	TH
M1651	1	2718086	ID	ID	AD	TM	TH	ID	ID	TM	TH	ID	TM	TM	ID	AD	AD	TM	TH	AD	ID	TH	TH	TM	ID	ID	TH	TM	AD	TM	TH	TH	TH	AD	TM	AD	TM	TM	TM	TH	TH	TH	TM	TM	TH	TM	TM	TM	TH
M1652	1	2718242	ID	ID	AD	TM	TH	ID	ID	TM	TH	ID	TM	TM	ID	AD	AD	TM	TH	AD	ID	TH	TH	TM	ID	ID	TH	TM	AD	TM	TH	TH	TH	AD	TM	AD	TM	TM	TM	TH	TH	TH	TM	TM	TH	TM	TM	TM	TH
M1653	1	2718453	ID	ID	AD	TM	TH	ID	ID	TM	TH	ID	TM	TM	ID	AD	AD	TM	TH	AD	ID	TH	TH	TM	ID	ID	TH	TM	AD	TM	TH	TH	TH	AD	TM	AD	TM	TM	TM	TH	TH	TH	TM	TM	TH	TM	TM	TM	TH
M1654	1	2718534	ID	ID	AD	TM	TH	ID	ID	TM	TH	ID	TM	TM	ID	AD	AD	TM	TH	AD	ID	TH	TH	TM	ID	ID	TH	TM	AD	TM	TH	TH	TH	AD	TM	AD	TM	TM	TM	TH	TH	TH	TM	TM	TH	TM	TM	ID	TH
M1655	1	2718620	ID	ID	AD	TM	TH	ID	ID	TM	TH	ID	TM	TM	ID	AD	AD	TM	TH	AD	ID	TH	TH	TM	ID	ID	TH	TM	AD	TM	TH	TH	TH	AD	TM	AD	TM	TM	TM	TH	TH	TH	TM	TM	TH	TM	TM	ID	TH
M1656	1	2718624	ID	ID	AD	TM	TH	ID	ID	TM	TH	ID	TM	TM	ID	AD	AD	TM	TH	AD	ID	TH	TH	TM	ID	ID	TH	TM	AD	TM	TH	TH	TH	AD	TM	AD	TM	TM	TM	TH	TH	TH	TM	TM	TH	TM	TM	ID	TH
M1657	1	2718645	ID	ID	AD	TM	TH	ID	ID	TM	TH	ID	TM	TM	ID	AD	AD	TM	TH	AD	ID	TH	TH	TM	ID	ID	TH	TM	AD	TM	TH	TH	TH	AD	TM	AD	TM	TM	TM	TH	TH	TH	TM	TM	TH	TM	TM	ID	TH
M1658	1	2718674	ID	ID	AD	TM	TH	ID	ID	TM	TH	ID	TM	TM	ID	AD	AD	TM	TH	AD	ID	TH	TH	TM	ID	ID	TH	TM	AD	TM	TH	TH	TH	AD	TM	AD	TM	TM	TM	TH	TH	TH	TM	TM	TH	TM	TM	ID	TH
M1659	1	2718896	ID	ID	AD	TM	TH	ID	ID	TM	TH	ID	TM	TM	ID	AD	AD	TM	TH	AD	ID	TH	TH	TM	ID	ID	TH	TM	AD	TM	TH	TH	TH	AD	TM	AD	TM	TM	TM	TH	TH	TH	TM	TM	TH	TM	TM	ID	TH
M1660	1	2719443	ID	ID	AD	TM	TH	ID	ID	TM	TH	ID	TM	TM	ID	AD	AD	TM	TH	AD	ID	TH	TH	TM	ID	ID	TH	TM	AD	TM	TH	TH	TH	AD	TM	AD	TM	TM	TM	TH	TH	TH	TM	TM	TH	TM	TM	ID	TH
M1661	1	2719460	ID	ID	AD	TM	TH	ID	ID	TM	TH	ID	TM	TM	ID	AD	AD	TM	TH	AD	ID	TH	TH	TM	ID	ID	TH	TM	AD	TM	TH	TH	TH	AD	TM	AD	TM	TM	TM	TH	TH	TH	TM	TM	TH	TM	TM	ID	TH
M1662	1	2719771	ID	ID	AD	TM	TH	ID	ID	TM	TH	ID	TM	TM	ID	AD	AD	TM	TH	AD	ID	TH	TH	TM	ID	ID	TH	TM	AD	TM	TH	TH	TH	AD	TM	AD	TM	TM	TM	TH	TH	TH	TM	TM	TH	TM	TM	ID	TH
M1663	1	2720361	ID	ID	AD	TM	TH	ID	ID	TM	TH	ID	TM	TM	ID	AD	AD	TM	TH	AD	ID	TH	TH	TM	ID	ID	TH	TM	AD	TM	TH	TH	TH	AD	TM	AD	TM	TM	TM	TH	TH	TH	TM	TM	TH	TM	TM	ID	TH
M1664	1	2720512	ID	ID	AD	TM	TH	ID	ID	TM	TH	ID	TM	TM	ID	AD	AD	TM	TH	AD	ID	TH	TH	TM	ID	ID	TH	TM	AD	TM	TH	TH	TH	AD	TM	AD	TM	TM	TM	TH	TH	TH	TM	TM	TH	TM	TM	ID	TH
M1665	1	2720718	ID	ID	AD	TM	TH	ID	ID	TM	TH	ID	TM	TM	ID	AD	AD	TM	TH	AD	ID	TH	TH	TM	ID	ID	TH	TM	AD	TM	TH	TH	TH	AD	TM	AD	TM	TM	TM	TH	TH	TH	TM	TM	TH	TM	TM	ID	TH
M1666	1	2721777	ID	ID	AD	TM	TH	ID	ID	TM	TH	ID	TM	TM	ID	AD	AD	TM	TH	AD	ID	TH	TH	TM	ID	ID	TH	TM	AD	TM	TH	TH	TH	AD	TM	AD	TM	TM	TM	TH	TH	TH	TM	TM	TH	TM	TM	ID	TH
M1667	1	2721798	ID	ID	AD	TM	TH	ID	ID	TM	TH	ID	TM	TM	ID	AD	AD	TM	TH	AD	ID	TH	TH	TM	ID	ID	TH	TM	AD	TM	TH	TH	TH	AD	TM	AD	TM	TM	TM	TH	TH	TH	TM	TM	TH	TM	TM	ID	TH
M1668	1	2721862	ID	ID	AD	TM	TH	ID	ID	TM	TH	ID	TM	TM	ID	AD	AD	TM	TH	AD	ID	TH	TH	TM	ID	ID	TH	TM	AD	TM	TH	TH	TH	AD	TM	AD	TM	TM	TM	TH	TH	TH	TM	TM	TH	TM	TM	ID	TH
M1669	1	2721941	ID	ID	AD	TM	TH	ID	ID	TM	TH	ID	TM	TM	ID	AD	AD	TM	TH	AD	ID	TH	TH	TM	ID	ID	TH	TM	AD	TM	TH	TH	TH	AD	TM	AD	TM	TM	TM	TH	TH	TH	TM	TM	TH	TM	TM	ID	TH
M1670	1	2722839	ID	ID	AD	TM	TH	ID	ID	TM	TH	ID	TM	TM	ID	AD	AD	TM	TH	AD	ID	TH	TH	TM	ID	ID	TH	TM	AD	TM	TH	TH	TH	AD	TM	AD	TM	TM	TM	TH	TH	TH	TM	TM	TH	TM	TM	ID	TH
M1671	1	2723001	ID	ID	AD	TM	TH	ID	ID	TM	TH	ID	TM	TM	ID	AD	AD	TM	TH	AD	ID	TH	TH	TM	ID	ID	TH	TM	AD	TM	TH	TH	TH	AD	TM	AD	TM	TM	TM	TH	TH	TH	TM	TM	TH	TM	TM	ID	TH
M1672	1	2723281	ID	ID	AD	TM	TH	ID	ID	TM	TH	ID	TM	TM	ID	AD	AD	TM	TH	AD	ID	TH	TH	TM	ID	ID	TH	TM	AD	TM	TH	TH	TH	AD	TM	AD	TM	TM	TM	TH	TH	TH	TM	TM	TH	TM	TM	ID	TH
M1673	1	2724035	ID	ID	AD	TM	TH	ID	ID	TM	TH	ID	TM	TM	ID	AD	AD	TM	TH	AD	ID	TH	TH	TM	ID	ID	TH	TM	AD	TM	TH	TH	TH	AD	TM	AD	TM	TM	TM	TH	TH	TH	TM	TM	TH	TM	TM	ID	TH
M1674	1	2724650	ID	ID	AD	TM	TH	ID	ID	TM	TH	ID	TM	TM	ID	AD	AD	TM	TH	AD	ID	TH	TH	TM	ID	ID	TH	TM	AD	TM	TH	TH	TH	AD	TM	AD	TM	TM	TM	TH	TH	TH	TM	TM	TH	TM	TM	ID	TH
M1675	1	2724821	ID	ID	AD	TM	TH	ID	ID	TM	TH	ID	TM	TM	ID	AD	AD	TM	TH	AD	ID	TH	TH	TM	ID	ID	TH	TM	AD	TM	TH	TH	TH	AD	TM	AD	TM	TM	TM	TH	TH	TH	TM	TM	TH	TM	TM	ID	TH
M1676	1	2724968	ID	ID	AD	TM	TH	ID	ID	TM	TH	ID	TM	TM	ID	AD	AD	TM	TH	AD	ID	TH	TH	TM	ID	ID	TH	TM	AD	TM	TH	TH	TH	AD	TM	AD	TM	TM	TM	TH	TH	TH	TM	TM	TH	TM	TM	ID	TH
M1677	1	2724976	ID	ID	AD	TM	TH	ID	ID	TM	TH	ID	TM	TM	ID	AD	AD	TM	TH	AD	ID	TH	TH	TM	ID	ID	TH	TM	AD	TM	TH	TH	TH	AD	TM	AD	TM	TM	TM	TH	TH	TH	TM	TM	TH	TM	TM	ID	TH
M1678	1	2725138	ID	ID	AD	TM	TH	ID	ID	TM	TH	ID	TM	TM	ID	AD	AD	TM	TH	AD	ID	TH	TH	TM	ID	ID	TH	TM	AD	TM	TH	TH	TH	AD	TM	AD	TM	TM	TM	TH	TH	TH	TM	TM	TH	TM	TM	ID	TH
M1679	1	2725163	ID	ID	AD	TM	TH	ID	ID	TM	TH	ID	TM	TM	ID	AD	AD	TM	TH	AD	ID	TH	TH	TM	ID	ID	TH	TM	AD	TM	TH	TH	TH	AD	TM	AD	TM	TM	TM	TH	TH	TH	TM	TM	TH	TM	TM	ID	TH
M1680	1	2725268	ID	ID	AD	TM	TH	ID	ID	TM	TH	ID	TM	TM	ID	AD	AD	TM	TH	AD	ID	TH	TH	TM	ID	ID	TH	TM	AD	TM	TH	TH	TH	AD	TM	AD	TM	TM	TM	TH	TH	TH	TM	TM	TH	TM	TM	ID	TH
M1681	1	2725510	ID	ID	AD	TM	TH	ID	ID	TM	TH	ID	TM	TM	ID	AD	AD	TM	TH	AD	ID	TH	TH	TM	ID	ID	TH	TM	AD	TM	TH	TH	TH	AD	TM	AD	TM	TM	TM	TH	TH	TH	TM	TM	TH	TM	TM	ID	TH
M1682	1	2725765	ID	ID	AD	TM	TH	ID	ID	TM	TH	ID	TM	TM	ID	AD	AD	TM	TH	AD	ID	TH	TH	TM	ID	ID	TH	TM	AD	TM	TH	TH	TH	AD	TM	AD	TM	TM	TM	TH	TH	TH	TM	TM	TH	TM	TM	ID	TH
M1683	1	2725776	ID	ID	AD	TM	TH	ID	ID	TM	TH	ID	TM	TM	ID	AD	AD	TM	TH	AD	ID	TH	TH	TM	ID	ID	TH	TM	AD	TM	TH	TH	TH	AD	TM	AD	TM	TM	TM	TH	TH	TH	TM	TM	TH	TM	TM	ID	TH
M1684	1	2725981	ID	ID	AD	TM	TH	ID	ID	TM	TH	ID	TM	TM	ID	AD	AD	TM	TH	AD	ID	TH	TH	TM	ID	ID	TH	TM	AD	TM	TH	TH	TH	AD	TM	AD	TM	TM	TM	TH	TH	TH	TM	TM	TH	TM	TM	ID	TH
M1685	1	2726074	ID	ID	AD	TM	TH	ID	ID	TM	TH	ID	TM	TM	ID	AD	AD	TM	TH	AD	ID	TH	TH	TM	ID	ID	TH	TM	AD	TM	TH	TH	TH	AD	TM	AD	TM	TM	TM	TH	TH	TH	TM	TM	TH	TM	TM	ID	TH
M1686	1	2726951	ID	ID	AD	TM	TH	ID	ID	TM	TH	ID	TM	TM	ID	AD	AD	TM	TH	AD	ID	TH	TH	TM	ID	ID	TH	TM	AD	TM	TH	TH	TH	AD	TM	AD	TM	TM	TM	TH	TH	TH	TM	TM	TH	TM	TM	ID	TH
M1687	1	2726989	ID	ID	AD	TM	TH	ID	ID	TM	TH	ID	TM	TM	ID	AD	AD	TM	TH	AD	ID	TH	TH	TM	ID	ID	TH	TM	AD	TM	TH	TH	TH	AD	TM	AD	TM	TM	TM	TH	TH	TH	TM	TM	TH	TM	TM	ID	TH
M1688	1	2727373	ID	ID	AD	TM	TH	ID	ID	TM	TH	ID	TM	TM	ID	AD	AD	TM	TH	AD	ID	TH	TH	TM	ID	ID	TH	TM	AD	TM	TH	TH	TH	AD	TM	AD	TM	TM	TM	TH	TH	TH	TM	TM	TH	TM	TM	ID	TH
M1689	1	2728121	ID	ID	AD	TM	TH	ID	ID	TM	TH	ID	TM	TM	ID	AD	AD	TM	TH	AD	ID	TH	TH	TM	ID	ID	TH	TM	AD	TM	TH	TH	TH	AD	TM	AD	TM	TM	TM	TH	TH	TH	TM	TM	TH	TM	TM	ID	TH
M1690	1	2728241	ID	ID	AD	TM	TH	ID	ID	TM	TH	ID	TM	TM	ID	AD	AD	TM	TH	AD	ID	TH	TH	TM	ID	ID	TH	TM	AD	TM	TH	TH	TH	AD	TM	AD	TM	TM	TM	TH	TH	TH	TM	TM	TH	TM	TM	ID	TH
M1691	1	2728260	ID	ID	AD	TM	TH	ID	ID	TM	TH	ID	TM	TM	ID	AD	AD	TM	TH	AD	ID	TH	TH	TM	ID	ID	TH	TM	AD	TM	TH	TH	TH	AD	TM	AD	TM	TM	TM	TH	TH	TH	TM	TM	TH	TM	TM	ID	TH
M1692	1	2728493	ID	ID	AD	TM	TH	ID	ID	TM	TH	ID	TM	TM	ID	AD	AD	TM	TH	AD	ID	TH	TH	TM	ID	ID	TH	TM	AD	TM	TH	TH	TH	AD	TM	AD	TM	TM	TM	TH	TH	TH	TM	TM	TH	TM	TM	ID	TH
M1693	1	2728758	ID	ID	AD	TM	TH	ID	ID	TM	TH	ID	TM	TM	ID	AD	AD	TM	TH	AD	ID	TH	TH	TM	ID	ID	TH	TM	AD	TM	TH	TH	TH	AD	TM	AD	TM	TM	TM	TH	TH	TH	TM	TM	TH	TM	TM	ID	TH
M1694	1	2728768	ID	ID	AD	TM	TH	ID	ID	TM	TH	ID	TM	TM	ID	AD	AD	TM	TH	AD	ID	TH	TH	TM	ID	ID	TH	TM	AD	TM	TH	TH	TH	AD	TM	AD	TM	TM	TM	TH	TH	TH	TM	TM	TH	TM	TM	ID	TH
M1695	1	2728796	ID	ID	AD	TM	TH	ID	ID	TM	TH	ID	TM	TM	ID	AD	AD	TM	TH	AD	ID	TH	TH	TM	ID	ID	TH	TM	AD	TM	TH	TH	TH	AD	TM	AD	TM	TM	TM	TH	TH	TH	TM	TM	TH	TM	TM	ID	TH
M1696	1	2729045	ID	ID	AD	TM	TH	ID	ID	TM	TH	ID	TM	TM	ID	AD	AD	TM	TH	AD	ID	TH	TH	TM	ID	ID	TH	TM	AD	TM	TH	TH	TH	AD	TM	AD	TM	TM	TM	TH	TH	TH	TM	TM	TH	TM	TM	ID	TH
M1697	1	2729328	ID	ID	AD	TM	TH	ID	ID	TM	TH	ID	TM	TM	ID	AD	AD	TM	TH	AD	ID	TH	TH	TM	ID	ID	TH	TM	AD	TM	TH	TH	TH	AD	TM	AD	TM	TM	TM	TH	TH	TH	TM	TM	TH	TM	TM	ID	TH
M1698	1	2729397	ID	ID	AD	TM	TH	ID	ID	TM	TH	ID	TM	TM	ID	AD	AD	TM	TH	AD	ID	TH	TH	TM	ID	ID	TH	TM	AD	TM	TH	TH	TH	AD	TM	AD	TM	TM	TM	TH	TH	TH	TM	TM	TH	TM	TM	ID	TH
M1699	1	2729603	ID	ID	AD	TM	TH	ID	ID	TM	TH	ID	TM	TM	ID	AD	AD	TM	TH	AD	ID	TH	TH	TM	ID	ID	TH	TM	AD	TM	TH	TH	TH	AD	TM	AD	TM	TM	TM	TH	TH	TH	TM	TM	TH	TM	TM	ID	TH
M1700	1	2729928	ID	ID	AD	TM	TH	ID	ID	TM	TH	ID	TM	TM	ID	AD	AD	TM	TH	AD	ID	TH	TH	TM	ID	ID	TH	TM	AD	TM	TH	TH	TH	AD	TM	AD	TM	TM	TM	TH	TH	TH	TM	TM	TH	TM	TM	ID	TH
M1701	1	2729938	ID	ID	AD	TM	TH	ID	ID	TM	TH	ID	TM	TM	ID	AD	AD	TM	TH	AD	ID	TH	TH	TM	ID	ID	TH	TM	AD	TM	TH	TH	TH	AD	TM	AD	TM	TM	TM	TH	TH	TH	TM	TM	TH	TM	TM	ID	TH
M1702	1	2730119	ID	ID	AD	TM	TH	ID	ID	TM	TH	ID	TM	TM	ID	AD	AD	TM	TH	AD	ID	TH	TH	TM	ID	ID	TH	TM	AD	TM	TH	TH	TH	AD	TM	AD	TM	TM	TM	TH	TH	TH	TM	TM	TH	TM	TM	ID	TH
M1703	1	2730155	ID	ID	AD	TM	TH	ID	ID	TM	TH	ID	TM	TM	ID	AD	AD	TM	TH	AD	ID	TH	TH	TM	ID	ID	TH	TM	AD	TM	TH	TH	TH	AD	TM	AD	TM	TM	TM	TH	TH	TH	TM	TM	TH	TM	TM	ID	TH
M1704	1	2730764	ID	ID	AD	TM	TH	ID	ID	TM	TH	ID	TM	TM	ID	AD	AD	TM	TH	AD	ID	TH	TH	TM	ID	ID	TH	TM	AD	TM	TH	TH	TH	AD	TM	AD	TM	TM	TM	TH	TH	TH	TM	TM	TH	TM	TM	ID	TH
M1705	1	2730794	ID	ID	AD	TM	TH	ID	ID	TM	TH	ID	TM	TM	ID	AD	AD	TM	TH	AD	ID	TH	TH	TM	ID	ID	TH	TM	AD	TM	TH	TH	TH	AD	TM	AD	TM	TM	TM	TH	TH	TH	TM	TM	TH	TM	TM	ID	TH
M1706	1	2740751	ID	ID	AD	TM	TH	ID	ID	TM	TH	ID	TM	TM	ID	AD	AD	TM	TH	AD	ID	TH	TH	TM	ID	ID	TH	TM	AD	TM	TH	TH	TH	AD	TM	AD	TM	TM	TM	TH	TH	TH	TM	TM	TH	TM	TM	ID	TH
M1707	1	2740752	ID	ID	AD	TM	TH	ID	ID	TM	TH	ID	TM	TM	ID	AD	AD	TM	TH	AD	ID	TH	TH	TM	ID	ID	TH	TM	AD	TM	TH	TH	TH	AD	TM	AD	TM	TM	TM	TH	TH	TH	TM	TM	TH	TM	TM	ID	TH
M1708	1	2740896	ID	ID	AD	TM	TH	ID	ID	TM	TH	ID	TM	TM	ID	AD	AD	TM	TH	AD	ID	TH	TH	TM	ID	ID	TH	TM	AD	TM	TH	TH	TH	AD	TM	AD	TM	TM	TM	TH	TH	TH	TM	TM	TH	TM	TM	ID	TH
M1709	1	2740950	ID	ID	AD	TM	TH	ID	ID	TM	TH	ID	TM	TM	ID	AD	AD	TM	TH	AD	ID	TH	TH	TM	ID	ID	TH	TM	AD	TM	TH	TH	TH	AD	TM	AD	TM	TM	TM	TH	TH	TH	TM	TM	TH	TM	TM	ID	TH
M1710	1	2740960	ID	ID	AD	TM	TH	ID	ID	TM	TH	ID	TM	TM	ID	AD	AD	TM	TH	AD	ID	TH	TH	TM	ID	ID	TH	TM	AD	TM	TH	TH	TH	AD	TM	AD	TM	TM	TM	TH	TH	TH	TM	TM	TH	TM	TM	ID	TH
M1711	1	2740964	ID	ID	AD	TM	TH	ID	ID	TM	TH	ID	TM	TM	ID	AD	AD	TM	TH	AD	ID	TH	TH	TM	ID	ID	TH	TM	AD	TM	TH	TH	TH	AD	TM	AD	TM	TM	TM	TH	TH	TH	TM	TM	TH	TM	TM	ID	TH
M1712	1	2741034	ID	ID	AD	TM	TH	ID	ID	TM	TH	ID	TM	TM	ID	AD	AD	TM	TH	AD	ID	TH	TH	TM	ID	ID	TH	TM	AD	TM	TH	TH	TH	AD	TM	AD	TM	TM	TM	TH	TH	TH	TM	TM	TH	TM	TM	ID	TH
M1713	1	2741281	ID	ID	AD	TM	TH	ID	ID	TM	TH	ID	TM	TM	ID	AD	AD	TM	TH	AD	ID	TH	TH	TM	ID	ID	TH	TM	AD	TM	TH	TH	TH	AD	TM	AD	TM	TM	TM	TH	TH	TH	TM	TM	TH	TM	TM	ID	TH
M1714	1	2741403	ID	ID	AD	TM	TH	ID	ID	TM	TH	ID	TM	TM	ID	AD	AD	TM	TH	AD	ID	TH	TH	TM	ID	ID	TH	TM	AD	TM	TH	TH	TH	AD	TM	AD	TM	TM	TM	TH	TH	TH	TM	TM	TH	TM	TM	ID	TH
M1715	1	2741462	ID	ID	AD	TM	TH	ID	ID	TM	TH	ID	TM	TM	ID	AD	AD	TM	TH	AD	ID	TH	TH	TM	ID	ID	TH	TM	AD	TM	TH	TH	TH	AD	TM	AD	TM	TM	TM	TH	TH	TH	TM	TM	TH	TM	TM	ID	TH
M1716	1	2741591	ID	ID	AD	TM	TH	ID	ID	TM	TH	ID	TM	TM	ID	AD	AD	TM	TH	AD	ID	TH	TH	TM	ID	ID	TH	TM	AD	TM	TH	TH	TH	AD	TM	AD	TM	TM	TM	TH	TH	TH	TM	TM	TH	TM	TM	ID	TH
M1717	1	2741630	ID	ID	AD	TM	TH	ID	ID	TM	TH	ID	TM	TM	ID	AD	AD	TM	TH	AD	ID	TH	TH	TM	ID	ID	TH	TM	AD	TM	TH	TH	TH	AD	TM	AD	TM	TM	TM	TH	TH	TH	TM	TM	TH	TM	TM	ID	TH
M1718	1	2741637	ID	ID	AD	TM	TH	ID	ID	TM	TH	ID	TM	TM	ID	AD	AD	TM	TH	AD	ID	TH	TH	TM	ID	ID	TH	TM	AD	TM	TH	TH	TH	AD	TM	AD	TM	TM	TM	TH	TH	TH	TM	TM	TH	TM	TM	ID	TH
M1719	1	2741754	ID	ID	AD	TM	TH	ID	ID	TM	TH	ID	TM	TM	ID	AD	AD	TM	TH	AD	ID	TH	TH	TM	ID	ID	TH	TM	AD	TM	TH	TH	TH	AD	TM	AD	TM	TM	TM	TH	TH	TH	TM	TM	TH	TM	TM	ID	TH
M1720	1	2742018	ID	ID	AD	TM	TH	ID	ID	TM	TH	ID	TM	TM	ID	AD	AD	TM	TH	AD	ID	TH	TH	TM	ID	ID	TH	TM	AD	TM	TH	TH	TH	AD	TM	AD	TM	TM	TM	TH	TH	TH	TM	TM	TH	TM	TM	ID	TH
M1721	1	2742248	ID	ID	AD	TM	TH	ID	ID	TM	TH	ID	TM	TM	ID	AD	AD	TM	TH	AD	ID	TH	TH	TM	ID	ID	TH	TM	AD	TM	TH	TH	TH	AD	TM	AD	TM	TM	TM	TH	TH	TH	TM	TM	TH	TM	TM	ID	TH
M1722	1	2742498	ID	ID	AD	TM	TH	ID	ID	TM	TH	ID	TM	TM	ID	AD	AD	TM	TH	AD	ID	TH	TH	TM	ID	ID	TH	TM	AD	TM	TH	TH	TH	AD	TM	AD	TM	TM	TM	TH	TH	TH	TM	TM	TH	TM	TM	ID	TH
M1723	1	2742602	ID	ID	AD	TM	TH	ID	ID	TM	TH	ID	TM	TM	ID	AD	AD	TM	TH	AD	ID	TH	TH	TM	ID	ID	TH	TM	AD	TM	TH	TH	TH	AD	TM	AD	TM	TM	TM	TH	TH	TH	TM	TM	TH	TM	TM	ID	TH
M1724	1	2742721	ID	ID	AD	TM	TH	ID	ID	TM	TH	ID	TM	TM	ID	AD	AD	TM	TH	AD	ID	TH	TH	TM	ID	ID	TH	TM	AD	TM	TH	TH	TH	AD	TM	AD	TM	TM	TM	TH	TH	TH	TM	TM	TH	TM	TM	ID	TH
M1725	1	2743008	ID	ID	AD	TM	TH	ID	ID	TM	TH	ID	TM	TM	ID	AD	AD	TM	TH	AD	ID	TH	TH	TM	ID	ID	TH	TM	AD	TM	TH	TH	TH	AD	TM	AD	TM	TM	TM	TH	TH	TH	TM	TM	TH	TM	TM	ID	TH
M1726	1	2743020	ID	ID	AD	TM	TH	ID	ID	TM	TH	ID	TM	TM	ID	AD	AD	TM	TH	AD	ID	TH	TH	TM	ID	ID	TH	TM	AD	TM	TH	TH	TH	AD	TM	AD	TM	TM	TM	TH	TH	TH	TM	TM	TH	TM	TM	ID	TH
M1727	1	2743081	ID	ID	AD	TM	TH	ID	ID	TM	TH	ID	TM	TM	ID	AD	AD	TM	TH	AD	ID	TH	TH	TM	ID	ID	TH	TM	AD	TM	TH	TH	TH	AD	TM	AD	TM	TM	TM	TH	TH	TH	TM	TM	TH	TM	TM	ID	TH
M1728	1	2743559	ID	ID	AD	TM	TH	ID	ID	TM	TH	ID	TM	TM	ID	AD	AD	TM	TH	AD	ID	TH	TH	TM	ID	ID	TH	TM	AD	TM	TH	TH	TH	AD	TM	AD	TM	TM	TM	TH	TH	TH	TM	TM	TH	TM	TM	ID	TH
M1729	1	2743592	ID	ID	AD	TM	TH	ID	ID	TM	TH	ID	TM	TM	ID	AD	AD	TM	TH	AD	ID	TH	TH	TM	ID	ID	TH	TM	AD	TM	TH	TH	TH	AD	TM	AD	TM	TM	TM	TH	TH	TH	TM	TM	TH	TM	TM	ID	TH
M1730	1	2743783	ID	ID	AD	TM	TH	ID	ID	TM	TH	ID	TM	TM	ID	AD	AD	TM	TH	AD	ID	TH	TH	TM	ID	ID	TH	TM	AD	TM	TH	TH	TH	AD	TM	AD	TM	TM	TM	TH	TH	TH	TM	TM	TH	TM	TM	ID	TH
M1731	1	2743808	ID	ID	AD	TM	TH	ID	ID	TM	TH	ID	TM	TM	ID	AD	AD	TM	TH	AD	ID	TH	TH	TM	ID	ID	TH	TM	AD	TM	TH	TH	TH	AD	TM	AD	TM	TM	TM	TH	TH	TH	TM	TM	TH	TM	TM	ID	TH
M1732	1	2744275	ID	ID	AD	TM	TH	ID	ID	TM	TH	ID	TM	TM	ID	AD	AD	TM	TH	AD	ID	TH	TH	TM	ID	ID	TH	TM	AD	TM	TH	TH	TH	AD	TM	AD	TM	TM	TM	TH	TH	TH	TM	TM	TH	TM	TM	ID	TH
M1733	1	2744370	ID	ID	AD	TM	TH	ID	ID	TM	TH	ID	TM	TM	ID	AD	AD	TM	TH	AD	ID	TH	TH	TM	ID	ID	TH	TM	AD	TM	TH	TH	TH	AD	TM	AD	TM	TM	TM	TH	TH	TH	TM	TM	TH	TM	TM	ID	TH
M1734	1	2744419	ID	ID	AD	TM	TH	ID	ID	TM	TH	ID	TM	TM	ID	AD	AD	TM	TH	AD	ID	TH	TH	TM	ID	ID	TH	TM	AD	TM	TH	TH	TH	AD	TM	AD	TM	TM	TM	TH	TH	TH	TM	TM	TH	TM	TM	ID	TH
M1735	1	2744428	ID	ID	AD	TM	TH	ID	ID	TM	TH	ID	TM	TM	ID	AD	AD	TM	TH	AD	ID	TH	TH	TM	ID	ID	TH	TM	AD	TM	TH	TH	TH	AD	TM	AD	TM	TM	TM	TH	TH	TH	TM	TM	TH	TM	TM	ID	TH
M1736	1	2744472	ID	ID	AD	TM	TH	ID	ID	TM	TH	ID	TM	TM	ID	AD	AD	TM	TH	AD	ID	TH	TH	TM	ID	ID	TH	TM	AD	TM	TH	TH	TH	AD	TM	AD	TM	TM	TM	TH	TH	TH	TM	TM	TH	TM	TM	ID	TH
M1737	1	2744545	ID	ID	AD	TM	TH	ID	ID	TM	TH	ID	TM	TM	ID	AD	AD	TM	TH	AD	ID	TH	TH	TM	ID	ID	TH	TM	AD	TM	TH	TH	TH	AD	TM	AD	TM	TM	TM	TH	TH	TH	TM	TM	TH	TM	TM	ID	TH
M1738	1	2744602	ID	ID	AD	TM	TH	ID	ID	TM	TH	ID	TM	TM	ID	AD	AD	TM	TH	AD	ID	TH	TH	TM	ID	ID	TH	TM	AD	TM	TH	TH	TH	AD	TM	AD	TM	TM	TM	TH	TH	TH	TM	TM	TH	TM	TM	ID	TH
M1739	1	2744632	ID	ID	AD	TM	TH	ID	ID	TM	TH	ID	TM	TM	ID	AD	AD	TM	TH	AD	ID	TH	TH	TM	ID	ID	TH	TM	AD	TM	TH	TH	TH	AD	TM	AD	TM	TM	TM	TH	TH	TH	TM	TM	TH	TM	TM	ID	TH
M1740	1	2744671	ID	ID	AD	TM	TH	ID	ID	TM	TH	ID	TM	TM	ID	AD	AD	TM	TH	AD	ID	TH	TH	TM	ID	ID	TH	TM	AD	TM	TH	TH	TH	AD	TM	AD	TM	TM	TM	TH	TH	TH	TM	TM	TH	TM	TM	ID	TH
M1741	1	2744699	ID	ID	AD	TM	TH	ID	ID	TM	TH	ID	TM	TM	ID	AD	AD	TM	TH	AD	ID	TH	TH	TM	ID	ID	TH	TM	AD	TM	TH	TH	TH	AD	TM	AD	TM	TM	TM	TH	TH	TH	TM	TM	TH	TM	TM	ID	TH
M1742	1	2744801	ID	ID	AD	TM	TH	ID	ID	TM	TH	ID	TM	TM	ID	AD	AD	TM	TH	AD	ID	TH	TH	TM	ID	ID	TH	TM	AD	TM	TH	TH	TH	AD	TM	AD	TM	TM	TM	TH	TH	TH	TM	TM	TH	TM	TM	ID	TH
M1743	1	2744809	ID	ID	AD	TM	TH	ID	ID	TM	TH	ID	TM	TM	ID	AD	AD	TM	TH	AD	ID	TH	TH	TM	ID	ID	TH	TM	AD	TM	TH	TH	TH	AD	TM	AD	TM	TM	TM	TH	TH	TH	TM	TM	TH	TM	TM	ID	TH
M1744	1	2744884	ID	ID	AD	TM	TH	ID	ID	TM	TH	ID	TM	TM	ID	AD	AD	TM	TH	AD	ID	TH	TH	TM	ID	ID	TH	TM	AD	TM	TH	TH	TH	AD	TM	AD	TM	TM	TM	TH	TH	TH	TM	TM	TH	TM	TM	ID	TH
M1745	1	2744909	ID	ID	AD	TM	TH	ID	ID	TM	TH	ID	TM	TM	ID	AD	AD	TM	TH	AD	ID	TH	TH	TM	ID	ID	TH	TM	AD	TM	TH	TH	TH	AD	TM	AD	TM	TM	TM	TH	TH	TH	TM	TM	TH	TM	TM	ID	TH
M1746	1	2744930	ID	ID	AD	TM	TH	ID	ID	TM	TH	ID	TM	TM	ID	AD	AD	TM	TH	AD	ID	TH	TH	TM	ID	ID	TH	TM	AD	TM	TH	TH	TH	AD	TM	AD	TM	TM	TM	TH	TH	TH	TM	TM	TH	TM	TM	ID	TH
M1747	1	2745024	ID	ID	AD	TM	TH	ID	ID	TM	TH	ID	TM	TM	ID	AD	AD	TM	TH	AD	ID	TH	TH	TM	ID	ID	TH	TM	AD	TM	TH	TH	TH	AD	TM	AD	TM	TM	TM	TH	TH	TH	TM	TM	TH	TM	TM	ID	TH
M1748	1	2745345	ID	ID	AD	TM	TH	ID	ID	TM	TH	ID	TM	TM	ID	AD	AD	TM	TH	AD	ID	TH	TH	TM	ID	ID	TH	TM	AD	TM	TH	TH	TH	AD	TM	AD	TM	TM	TM	TH	TH	TH	TM	TM	TH	TM	TM	ID	TH
M1749	1	2745354	ID	ID	AD	TM	TH	ID	ID	TM	TH	ID	TM	TM	ID	AD	AD	TM	TH	AD	ID	TH	TH	TM	ID	ID	TH	TM	AD	TM	TH	TH	TH	AD	TM	AD	TM	TM	TM	TH	TH	TH	TM	TM	TH	TM	TM	TH	TH
M1750	1	2745842	ID	ID	AD	TM	TH	ID	ID	TM	TH	ID	TM	TM	ID	AD	AD	TM	TH	AD	ID	TH	TH	TM	ID	ID	TH	TM	AD	TM	TH	TH	TH	AD	TM	AD	TM	TM	TM	TH	TH	TH	TM	TM	TH	TM	TM	TH	TH
M1751	1	2746117	ID	ID	AD	TM	TH	ID	ID	TM	TH	ID	TM	TM	ID	AD	AD	TM	TH	AD	ID	TH	TH	TM	ID	ID	TH	TM	AD	TM	TH	TH	TH	AD	TM	AD	TM	TM	TM	TH	TH	TH	TM	TM	TH	TM	TM	TH	TH
M1752	1	2746379	ID	ID	AD	TM	TH	ID	ID	TM	TH	ID	TM	TM	ID	AD	AD	TM	TH	AD	ID	TH	TH	TM	ID	ID	TH	TM	AD	TM	TH	TH	TH	AD	TM	AD	TM	TM	TM	TH	TH	TH	TM	TM	TH	TM	TM	TH	TH
M1753	1	2746454	ID	ID	AD	TM	TH	ID	ID	TM	TH	ID	TM	TM	ID	AD	AD	TM	TH	AD	ID	TH	TH	TM	ID	ID	TH	TM	AD	TM	TH	TH	TH	AD	TM	AD	TM	TM	TM	TH	TH	TH	TM	TM	TH	TM	TM	TH	TH
M1754	1	2747512	ID	ID	AD	TM	TH	ID	ID	TM	TH	ID	TM	TM	ID	AD	AD	TM	TH	AD	ID	TH	TH	TM	ID	ID	TH	TM	AD	TM	TH	TH	TH	AD	TM	AD	TM	TM	TM	TH	TH	TH	TM	TM	TH	TM	TM	TH	TH
M1755	1	2747916	ID	ID	AD	TM	TH	ID	ID	TM	TH	ID	TM	TM	ID	AD	AD	TM	TH	AD	ID	TH	TH	TM	ID	ID	TH	TM	AD	TM	TH	TH	TH	AD	TM	AD	TM	TM	TM	TH	TH	TH	TM	TM	TH	TM	TM	TH	TH
M1756	1	2748035	ID	ID	AD	TM	TH	ID	ID	TM	TH	ID	TM	TM	ID	AD	AD	TM	TH	AD	ID	TH	TH	TM	ID	ID	TH	TM	AD	TM	TH	TH	TH	AD	TM	AD	TM	TM	TM	TH	TH	TH	TM	TM	TH	TM	TM	TH	TH
M1757	1	2748086	ID	ID	AD	TM	TH	ID	ID	TM	TH	ID	TM	TM	ID	AD	AD	TM	TH	AD	ID	TH	TH	TM	ID	ID	TH	TM	AD	TM	TH	TH	TH	AD	TM	AD	TM	TM	TM	TH	TH	TH	TM	TM	TH	TM	TM	TH	TH
M1758	1	2748369	ID	ID	AD	TM	TH	ID	ID	TM	TH	ID	TM	TM	ID	AD	AD	TM	TH	AD	ID	TH	TH	TM	ID	ID	TH	TM	AD	TM	TH	TH	TH	AD	TM	AD	TM	TM	TM	TH	TH	TH	TM	TM	TH	TM	TM	TH	TH
M1759	1	2748418	ID	ID	AD	TM	TH	ID	ID	TM	TH	ID	TM	TM	ID	AD	AD	TM	TH	AD	ID	TH	TH	TM	ID	ID	TH	TM	AD	TM	TH	TH	TH	AD	TM	AD	TM	TM	TM	TH	TH	TH	TM	TM	TH	TM	TM	TH	TH
M1760	1	2748443	ID	ID	AD	TM	TH	ID	ID	TM	TH	ID	TM	TM	ID	AD	AD	TM	TH	AD	ID	TH	TH	TM	ID	ID	TH	TM	AD	TM	TH	TH	TH	AD	TM	AD	TM	TM	TM	TH	TH	TH	TM	TM	TH	TM	TM	TH	TH
M1761	1	2748454	ID	ID	AD	TM	TH	ID	ID	TM	TH	ID	TM	TM	ID	AD	AD	TM	TH	AD	ID	TH	TH	TM	ID	ID	TH	TM	AD	TM	TH	TH	TH	AD	TM	AD	TM	TM	TM	TH	TH	TH	TM	TM	TH	TM	TM	TH	TH
M1762	1	2748464	ID	ID	AD	TM	TH	ID	ID	TM	TH	ID	TM	TM	ID	AD	AD	TM	TH	AD	ID	TH	TH	TM	ID	ID	TH	TM	AD	TM	TH	TH	TH	AD	TM	AD	TM	TM	TM	TH	TH	TH	TM	TM	TH	TM	TM	TH	TH
M1763	1	2748491	ID	ID	AD	TM	TH	ID	ID	TM	TH	ID	TM	TM	ID	AD	AD	TM	TH	AD	ID	TH	TH	TM	ID	ID	TH	TM	AD	TM	TH	TH	TH	AD	TM	AD	TM	TM	TM	TH	TH	TH	TM	TM	TH	TM	TM	TH	TH
M1764	1	2748513	ID	ID	AD	TM	TH	ID	ID	TM	TH	ID	TM	TM	ID	AD	AD	TM	TH	AD	ID	TH	TH	TM	ID	ID	TH	TM	AD	TM	TH	TH	TH	AD	TM	AD	TM	TM	TM	TH	TH	TH	TM	TM	TH	TM	TM	TH	TH
M1765	1	2748576	ID	ID	AD	TM	TH	ID	ID	TM	TH	ID	TM	TM	ID	AD	AD	TM	TH	AD	ID	TH	TH	TM	ID	ID	TH	TM	AD	TM	TH	TH	TH	AD	TM	AD	TM	TM	TM	TH	TH	TH	TM	TM	TH	TM	TM	TH	TH
M1766	1	2748955	ID	ID	AD	TM	TH	ID	ID	TM	TH	ID	TM	TM	ID	AD	AD	TM	TH	AD	ID	TH	TH	TM	ID	ID	TH	TM	AD	TM	TH	TH	TH	AD	TM	AD	TM	TM	TM	TH	TH	TH	TM	TM	TH	TM	TM	TH	TH
M1767	1	2749038	ID	ID	AD	TM	TH	ID	ID	TM	TH	ID	TM	TM	ID	AD	AD	TM	TH	AD	ID	TH	TH	TM	ID	ID	TH	TM	AD	TM	TH	TH	TH	AD	TM	AD	TM	TM	TM	TH	TH	TH	TM	TM	TH	TM	TM	TH	TH
M1768	1	2749092	ID	ID	AD	TM	TH	ID	ID	TM	TH	ID	TM	TM	ID	AD	AD	TM	TH	AD	ID	TH	TH	TM	ID	ID	TH	TM	AD	TM	TH	TH	TH	AD	TM	AD	TM	TM	TM	TH	TH	TH	TM	TM	TH	TM	TM	TH	TH
M1769	1	2749098	ID	ID	AD	TM	TH	ID	ID	TM	TH	ID	TM	TM	ID	AD	AD	TM	TH	AD	ID	TH	TH	TM	ID	ID	TH	TM	AD	TM	TH	TH	TH	AD	TM	AD	TM	TM	TM	TH	TH	TH	TM	TM	TH	TM	TM	TH	TH
M1770	1	2749191	ID	ID	AD	TM	TH	ID	ID	TM	TH	ID	TM	TM	ID	AD	AD	TM	TH	AD	ID	TH	TH	TM	ID	ID	TH	TM	AD	TM	TH	TH	TH	AD	TM	AD	TM	TM	TM	TH	TH	TH	TM	TM	TH	TM	TM	TH	TH
M1771	1	2749242	ID	ID	AD	TM	TH	ID	ID	TM	TH	ID	TM	TM	ID	AD	AD	TM	TH	AD	ID	TH	TH	TM	ID	ID	TH	TM	AD	TM	TH	TH	TH	AD	TM	AD	TM	TM	TM	TH	TH	TH	TM	TM	TH	TM	TM	TH	TH
M1772	1	2749313	ID	ID	AD	TM	TH	ID	ID	TM	TH	ID	TM	TM	ID	AD	AD	TM	TH	AD	ID	TH	TH	TM	ID	ID	TH	TM	AD	TM	TH	TH	TH	AD	TM	AD	TM	TM	TM	TH	TH	TH	TM	TM	TH	TM	TM	TH	TH
M1773	1	2749321	ID	ID	AD	TM	TH	ID	ID	TM	TH	ID	TM	TM	ID	AD	AD	TM	TH	AD	ID	TH	TH	TM	ID	ID	TH	TM	AD	TM	TH	TH	TH	AD	TM	AD	TM	TM	TM	TH	TH	TH	TM	TM	TH	TM	TM	TH	TH
M1774	1	2749389	ID	ID	AD	TM	TH	ID	ID	TM	TH	ID	TM	TM	ID	AD	AD	TM	TH	AD	ID	TH	TH	TM	ID	ID	TH	TM	AD	TM	TH	TH	TH	AD	TM	AD	TM	TM	TM	TH	TH	TH	TM	TM	TH	TM	TM	TH	TH
M1775	1	2750395	ID	ID	AD	TM	TH	ID	ID	TM	TH	ID	TM	TM	ID	AD	AD	TM	TH	AD	ID	TH	TH	TM	ID	ID	TH	TM	AD	TM	TH	TH	TH	AD	TM	AD	TM	TM	TM	TH	TH	TH	TM	TM	TH	TM	TM	TH	TH
M1776	1	2750403	ID	ID	AD	TM	TH	ID	ID	TM	TH	ID	TM	TM	ID	AD	AD	TM	TH	AD	ID	TH	TH	TM	ID	ID	TH	TM	AD	TM	TH	TH	TH	AD	TM	AD	TM	TM	TM	TH	TH	TH	TM	TM	TH	TM	TM	TH	TH
M1777	1	2750433	ID	ID	AD	TM	TH	ID	ID	TM	TH	ID	TM	TM	ID	AD	AD	TM	TH	AD	ID	TH	TH	TM	ID	ID	TH	TM	AD	TM	TH	TH	TH	AD	TM	AD	TM	TM	TM	TH	TH	TH	TM	TM	TH	TM	TM	TH	TH
M1778	1	2750447	ID	ID	AD	TM	TH	ID	ID	TM	TH	ID	TM	TM	ID	AD	AD	TM	TH	AD	ID	TH	TH	TM	ID	ID	TH	TM	AD	TM	TH	TH	TH	AD	TM	AD	TM	TM	TM	TH	TH	TH	TM	TM	TH	TM	TM	TH	TH
M1779	1	2750470	ID	ID	AD	TM	TH	ID	ID	TM	TH	ID	TM	TM	ID	AD	AD	TM	TH	AD	ID	TH	TH	TM	ID	ID	TH	TM	AD	TM	TH	TH	TH	AD	TM	AD	TM	TM	TM	TH	TH	TH	TM	TM	TH	TM	TM	TH	TH
M1780	1	2750542	ID	ID	AD	TM	TH	ID	ID	TM	TH	ID	TM	TM	ID	AD	AD	TM	TH	AD	ID	TH	TH	TM	ID	ID	TH	TM	AD	TM	TH	TH	TH	AD	TM	AD	TM	TM	TM	TH	TH	TH	TM	TM	TH	TM	TM	TH	TH
M1781	1	2750545	ID	ID	AD	TM	TH	ID	ID	TM	TH	ID	TM	TM	ID	AD	AD	TM	TH	AD	ID	TH	TH	TM	ID	ID	TH	TM	AD	TM	TH	TH	TH	AD	TM	AD	TM	TM	TM	TH	TH	TH	TM	TM	TH	TM	TM	TH	TH
M1782	1	2750637	ID	ID	AD	TM	TH	ID	ID	TM	TH	ID	TM	TM	ID	AD	AD	TM	TH	AD	ID	TH	TH	TM	ID	ID	TH	TM	AD	TM	TH	TH	TH	AD	TM	AD	TM	TM	TM	TH	TH	TH	TM	TM	TH	TM	TM	TH	TH
M1783	1	2750640	ID	ID	AD	TM	TH	ID	ID	TM	TH	ID	TM	TM	ID	AD	AD	TM	TH	AD	ID	TH	TH	TM	ID	ID	TH	TM	AD	TM	TH	TH	TH	AD	TM	AD	TM	TM	TM	TH	TH	TH	TM	TM	TH	TM	TM	TH	TH
M1784	1	2750730	ID	ID	AD	TM	TH	ID	ID	TM	TH	ID	TM	TM	ID	AD	AD	TM	TH	AD	ID	TH	TH	TM	ID	ID	TH	TM	AD	TM	TH	TH	TH	AD	TM	AD	TM	TM	TM	TH	TH	TH	TM	TM	TH	TM	TM	TH	TH
M1785	1	2750823	ID	ID	AD	TM	TH	ID	ID	TM	TH	ID	TM	TM	ID	AD	AD	TM	TH	AD	ID	TH	TH	TM	ID	ID	TH	TM	AD	TM	TH	TH	TH	AD	TM	AD	TM	TM	TM	TH	TH	TH	TM	TM	TH	TM	TM	TH	TH
M1786	1	2750957	ID	ID	AD	TM	TH	ID	ID	TM	TH	ID	TM	TM	ID	AD	AD	TM	TH	AD	ID	TH	TH	TM	ID	ID	TH	TM	AD	TM	TH	TH	TH	AD	TM	AD	TM	TM	TM	TH	TH	TH	TM	TM	TH	TM	TM	TH	TH
M1787	1	2751041	ID	ID	AD	TM	TH	ID	ID	TM	TH	ID	TM	TM	ID	AD	AD	TM	TH	AD	ID	TH	TH	TM	ID	ID	TH	TM	AD	TM	TH	TH	TH	AD	TM	AD	TM	TM	TM	TH	TH	TH	TM	TM	TH	TM	TM	TH	TH
M1788	1	2751099	ID	ID	AD	TM	TH	ID	ID	TM	TH	ID	TM	TM	ID	AD	AD	TM	TH	AD	ID	TH	TH	TM	ID	ID	TH	TM	AD	TM	TH	TH	TH	AD	TM	AD	TM	TM	TM	TH	TH	TH	TM	TM	TH	TM	TM	TH	TH
M1789	1	2751173	ID	ID	AD	TM	TH	ID	ID	TM	TH	ID	TM	TM	ID	AD	AD	TM	TH	AD	ID	TH	TH	TM	ID	ID	TH	TM	AD	TM	TH	TH	TH	AD	TM	AD	TM	TM	TM	TH	TH	TH	TM	TM	TH	TM	TM	TH	TH
M1790	1	2751459	ID	ID	AD	TM	TH	ID	ID	TM	TH	ID	TM	TM	ID	AD	AD	TM	TH	AD	ID	TH	TH	TM	ID	ID	TH	TM	AD	TM	TH	TH	TH	AD	TM	AD	TM	TM	TM	TH	TH	TH	TM	TM	TH	TM	TM	TH	TH
M1791	1	2751544	ID	ID	AD	TM	TH	ID	ID	TM	TH	ID	TM	TM	ID	AD	AD	TM	TH	AD	ID	TH	TH	TM	ID	ID	TH	TM	AD	TM	TH	TH	TH	AD	TM	AD	TM	TM	TM	TH	TH	TH	TM	TM	TH	TM	TM	TH	TH
M1792	1	2751553	ID	ID	AD	TM	TH	ID	ID	TM	TH	ID	TM	TM	ID	AD	AD	TM	TH	AD	ID	TH	TH	TM	ID	ID	TH	TM	AD	TM	TH	TH	TH	AD	TM	AD	TM	TM	TM	TH	TH	TH	TM	TM	TH	TM	TM	TH	TH
M1793	1	2751557	ID	ID	AD	TM	TH	ID	ID	TM	TH	ID	TM	TM	ID	AD	AD	TM	TH	AD	ID	TH	TH	TM	ID	ID	TH	TM	AD	TM	TH	TH	TH	AD	TM	AD	TM	TM	TM	TH	TH	TH	TM	TM	TH	TM	TM	TH	TH
M1794	1	2751600	ID	ID	AD	TM	TH	ID	ID	TM	TH	ID	TM	TM	ID	AD	AD	TM	TH	AD	ID	TH	TH	TM	ID	ID	TH	TM	AD	TM	TH	TH	TH	AD	TM	AD	TM	TM	TM	TH	TH	TH	TM	TM	TH	TM	TM	TH	TH
M1795	1	2751629	ID	ID	AD	TM	TH	ID	ID	TM	TH	ID	TM	TM	ID	AD	AD	TM	TH	AD	ID	TH	TH	TM	ID	ID	TH	TM	AD	TM	TH	TH	TH	AD	TM	AD	TM	TM	TM	TH	TH	TH	TM	TM	TH	TM	TM	TH	TH
M1796	1	2751657	ID	ID	AD	TM	TH	ID	ID	TM	TH	ID	TM	TM	ID	AD	AD	TM	TH	AD	ID	TH	TH	TM	ID	ID	TH	TM	AD	TM	TH	TH	TH	AD	TM	AD	TM	TM	TM	TH	TH	TH	TM	TM	TH	TM	TM	TH	TH
M1797	1	2751773	ID	ID	AD	TM	TH	ID	ID	TM	TH	ID	TM	TM	ID	AD	AD	TM	TH	AD	ID	TH	TH	TM	ID	ID	TH	TM	AD	TM	TH	TH	TH	AD	TM	AD	TM	TM	TM	TH	TH	TH	TM	TM	TH	TM	TM	TH	TH
M1798	1	2751777	ID	ID	AD	TM	TH	ID	ID	TM	TH	ID	TM	TM	ID	AD	AD	TM	TH	AD	ID	TH	TH	TM	ID	ID	TH	TM	AD	TM	TH	TH	TH	AD	TM	AD	TM	TM	TM	TH	TH	TH	TM	TM	TH	TM	TM	TH	TH
M1799	1	2751788	ID	ID	AD	TH	TH	ID	ID	TM	TH	ID	TM	TM	ID	AD	AD	TM	TH	AD	ID	TH	TH	TM	ID	ID	TH	TM	AD	TH	TH	TH	TH	AD	TM	AD	TM	TM	TM	TH	TH	TH	TM	TM	TH	TM	TM	TH	TH
M1800	1	2751796	ID	ID	AD	TH	TH	ID	ID	TM	TH	ID	TM	TM	ID	AD	AD	TM	TH	AD	ID	TH	TH	TM	ID	ID	TH	TM	AD	TH	TH	TH	TH	AD	TM	AD	TM	TM	TM	TH	TH	TH	TM	TM	TH	TM	TM	TH	TH
M1801	1	2751801	ID	ID	AD	TH	TH	ID	ID	TM	TH	ID	TM	TM	ID	AD	AD	TM	TH	AD	ID	TH	TH	TM	ID	ID	TH	TM	AD	TH	TH	TH	TH	AD	TM	AD	TM	TM	TM	TH	TH	TH	TM	TM	TH	TM	TM	TH	TH
M1802	1	2751806	ID	ID	AD	TH	TH	ID	ID	TM	TH	ID	TM	TM	ID	AD	AD	TM	TH	AD	ID	TH	TH	TM	ID	ID	TH	TM	AD	TH	TH	TH	TH	AD	TM	AD	TM	TM	TM	TH	TH	TH	TM	TM	TH	TM	TM	TH	TH
M1803	1	2751838	ID	ID	AD	TH	TH	ID	ID	TM	TH	ID	TM	TM	ID	AD	AD	TM	TH	AD	ID	TH	TH	TM	ID	ID	TH	TM	AD	TH	TH	TH	TH	AD	TM	AD	TM	TM	TM	TH	TH	TH	TM	TM	TH	TM	TM	TH	TH
M1804	1	2751839	ID	ID	AD	TH	TH	ID	ID	TM	TH	ID	TM	TM	ID	AD	AD	TM	TH	AD	ID	TH	TH	TM	ID	ID	TH	TM	AD	TH	TH	TH	TH	AD	TM	AD	TM	TM	TM	TH	TH	TH	TM	TM	TH	TM	TM	TH	TH
M1805	1	2751846	ID	ID	AD	TH	TH	ID	ID	TM	TH	ID	TM	TM	ID	AD	AD	TM	TH	AD	ID	TH	TH	TM	ID	ID	TH	TM	AD	TH	TH	TH	TH	AD	TM	AD	TM	TM	TM	TH	TH	TH	TM	TM	TH	TM	TM	TH	TH
M1806	1	2751865	ID	ID	AD	TH	TH	ID	ID	TM	TH	ID	TM	TM	ID	AD	AD	TM	TH	AD	ID	TH	TH	TM	ID	ID	TH	TM	AD	TH	TH	TH	TH	AD	TM	AD	TM	TM	TM	TH	TH	TH	TM	TM	TH	TM	TM	TH	TH
M1807	1	2751872	ID	ID	AD	TH	TH	ID	ID	TM	TH	ID	TM	TM	ID	AD	AD	TM	TH	AD	ID	TH	TH	TM	ID	ID	TH	TM	AD	TH	TH	TH	TH	AD	TM	AD	TM	TM	TM	TH	TH	TH	TM	TM	TH	TM	TM	TH	TH
M1808	1	2751875	ID	ID	AD	TH	TH	ID	ID	TM	TH	ID	TM	TM	ID	AD	AD	TM	TH	AD	ID	TH	TH	TM	ID	ID	TH	TM	AD	TH	TH	TH	TH	AD	TM	AD	TM	TM	TM	TH	TH	TH	TM	TM	TH	TM	TM	TH	TH
M1809	1	2751884	ID	ID	AD	TH	TH	ID	ID	TM	TH	ID	TM	TM	ID	AD	AD	TM	TH	AD	ID	TH	TH	TM	ID	ID	TH	TM	AD	TH	TH	TH	TH	AD	TM	AD	TM	TM	TM	TH	TH	TH	TM	TM	TH	TM	TM	TH	TH
M1810	1	2751897	ID	ID	AD	TH	TH	ID	ID	TM	TH	ID	TM	TM	ID	AD	AD	TM	TH	AD	ID	TH	TH	TM	ID	ID	TH	TM	AD	TH	TH	TH	TH	AD	TM	AD	TM	TM	TM	TH	TH	TH	TM	TM	TH	TM	TM	TH	TH
M1811	1	2751910	ID	ID	AD	TH	TH	ID	ID	TM	TH	ID	TM	TM	ID	AD	AD	TM	TH	AD	ID	TH	TH	TM	ID	ID	TH	TM	AD	TH	TH	TH	TH	AD	TM	AD	TM	TM	TM	TH	TH	TH	TM	TM	TH	TM	TM	TH	TH
M1812	1	2751912	ID	ID	AD	TH	TH	ID	ID	TM	TH	ID	TM	TM	ID	AD	AD	TM	TH	AD	ID	TH	TH	TM	ID	ID	TH	TM	AD	TH	TH	TH	TH	AD	TM	AD	TM	TM	TM	TH	TH	TH	TM	TM	TH	TM	TM	TH	TH
M1813	1	2751927	ID	ID	AD	TH	TH	ID	ID	TM	TH	ID	TM	TM	ID	AD	AD	TM	TH	AD	ID	TH	TH	TM	ID	ID	TH	TM	AD	TH	TH	TH	TH	AD	TM	AD	TM	TM	TM	TH	TH	TH	TM	TM	TH	TM	TM	TH	TH
M1814	1	2751980	ID	ID	AD	TH	TH	ID	ID	TM	TH	ID	TM	TM	ID	AD	AD	TM	TH	AD	ID	TH	TH	TM	ID	ID	TH	TM	AD	TH	TH	TH	TH	AD	TM	AD	TM	TM	TM	TH	TH	TH	TM	TM	TH	TM	TM	TH	TH
M1815	1	2752023	ID	ID	AD	TH	TH	ID	ID	TM	TH	ID	TM	TM	ID	AD	AD	TM	TH	AD	ID	TH	TH	TM	ID	ID	TH	TM	AD	TH	TH	TH	TH	AD	TM	AD	TM	TM	TM	TH	TH	TH	TM	TM	TH	TM	TM	TH	TH
M1816	1	2752164	ID	ID	AD	TH	TH	ID	ID	TM	TH	ID	TM	TM	ID	AD	AD	TM	TH	AD	ID	TH	TH	TM	ID	ID	TH	TM	AD	TH	TH	TH	TH	AD	TM	AD	TM	TM	TM	TH	TH	TH	TM	TM	TH	TM	TM	TH	TH
M1817	1	2752239	ID	ID	AD	TH	TH	ID	ID	TM	TH	ID	TM	TM	ID	AD	AD	TM	TH	AD	ID	TH	TH	TM	ID	ID	TH	TM	AD	TH	TH	TH	TH	AD	TM	AD	TM	TM	TM	TH	TH	TH	TM	TM	TH	TM	TM	TH	TH
M1818	1	2752278	ID	ID	AD	TH	TH	ID	ID	TM	TH	ID	TM	TM	ID	AD	AD	TM	TH	AD	ID	TH	TH	TM	ID	ID	TH	TM	AD	TH	TH	TH	TH	AD	TM	AD	TM	TM	TM	TH	TH	TH	TM	TM	TH	TM	TM	TH	TH
M1819	1	2752310	ID	ID	AD	TH	TH	ID	ID	TM	TH	ID	TM	TM	ID	AD	AD	TM	TH	AD	ID	TH	TH	TM	ID	ID	TH	TM	AD	TH	TH	TH	TH	AD	TM	AD	TM	TM	TM	TH	TH	TH	TM	TM	TH	TM	TM	TH	TH
M1820	1	2752420	ID	ID	AD	TH	TH	ID	ID	TM	TH	ID	TM	TM	ID	AD	AD	TM	TH	AD	ID	TH	TH	TM	ID	ID	TH	TM	AD	TH	TH	TH	TH	AD	TM	AD	TM	TM	TM	TH	TH	TH	TM	TM	TH	TM	TM	TH	TH
M1821	1	2752429	ID	ID	AD	TH	TH	ID	ID	TM	TH	ID	TM	TM	ID	AD	AD	TM	TH	AD	ID	TH	TH	TM	ID	ID	TH	TM	AD	TH	TH	TH	TH	AD	TM	AD	TM	TM	TM	TH	TH	TH	TM	TM	TH	TM	TM	TH	TH
M1822	1	2752466	ID	ID	AD	TH	TH	ID	ID	TM	TH	ID	TM	TM	ID	AD	AD	TM	TH	AD	ID	TH	TH	TM	ID	ID	TH	TM	AD	TH	TH	TH	TH	AD	TM	AD	TM	TM	TM	TH	TH	TH	TM	TM	TH	TM	TM	TH	TH
M1823	1	2752487	ID	ID	AD	TH	TH	ID	ID	TM	TH	ID	TM	TM	ID	AD	AD	TM	TH	AD	ID	TH	TH	TM	ID	ID	TH	TM	AD	TH	TH	TH	TH	AD	TM	AD	TM	TM	TM	TH	TH	TH	TM	TM	TH	TM	TM	TH	TH
M1824	1	2752493	ID	ID	AD	TH	TH	ID	ID	TM	TH	ID	TM	TM	ID	AD	AD	TM	TH	AD	ID	TH	TH	TM	ID	ID	TH	TM	AD	TH	TH	TH	TH	AD	TM	AD	TM	TM	TM	TH	TH	TH	TM	TM	TH	TM	TM	TH	TH
M1825	1	2752514	ID	ID	AD	TH	TH	ID	ID	TM	TH	ID	TM	TM	ID	AD	AD	TM	TH	AD	ID	TH	TH	TM	ID	ID	TH	TM	AD	TH	TH	TH	TH	AD	TM	AD	TM	TM	TM	TH	TH	TH	TM	TM	TH	TM	TM	TH	TH
M1826	1	2752533	ID	ID	AD	TH	TH	ID	ID	TM	TH	ID	TM	TM	ID	AD	AD	TM	TH	AD	ID	TH	TH	TM	ID	ID	TH	TM	AD	TH	TH	TH	TH	AD	TM	AD	TM	TM	TM	TH	TH	TH	TM	TM	TH	TM	TM	TH	TH
M1827	1	2752538	ID	ID	AD	TH	TH	ID	ID	TM	TH	ID	TM	TM	ID	AD	AD	TM	TH	AD	ID	TH	TH	TM	ID	ID	TH	TM	AD	TH	TH	TH	TH	AD	TM	AD	TM	TM	TM	TH	TH	TH	TM	TM	TH	TM	TM	TH	TH
M1828	1	2752597	ID	ID	AD	TH	TH	ID	ID	TM	TH	ID	TM	TM	ID	AD	AD	TM	TH	AD	ID	TH	TH	TM	ID	ID	TH	TM	AD	TH	TH	TH	TH	AD	TM	AD	TM	TM	TM	TH	TH	TH	TM	TM	TH	TM	TM	TH	TH
M1829	1	2752661	ID	ID	AD	TH	TH	ID	ID	TM	TH	ID	TM	TM	ID	AD	AD	TM	TH	AD	ID	TH	TH	TM	ID	ID	TH	TM	AD	TH	TH	TH	TH	AD	TM	AD	TM	TM	TM	TH	TH	TH	TM	TM	TH	TM	TM	TH	TH
M1830	1	2753034	ID	ID	AD	TH	TH	ID	ID	TM	TH	ID	TM	TM	ID	AD	AD	TM	TH	AD	ID	TH	TH	TM	ID	ID	TH	TM	AD	TH	TH	TH	TH	AD	TM	AD	TM	TM	TM	TH	TH	TH	TM	TM	TH	TM	TM	TH	TH
M1831	1	2753191	ID	ID	AD	TH	TH	ID	ID	TM	TH	ID	TM	TM	ID	AD	AD	TM	TH	AD	ID	TH	TH	TM	ID	ID	TH	TM	AD	TH	TH	TH	TH	AD	TM	AD	TM	TM	TM	TH	TH	TH	TM	TM	TH	TM	TM	TH	TH
M1832	1	2753201	ID	ID	AD	TH	TH	ID	ID	TM	TH	ID	TM	TM	ID	AD	AD	TM	TH	AD	ID	TH	TH	TM	ID	ID	TH	TM	AD	TH	TH	TH	TH	AD	TM	AD	TM	TM	TM	TH	TH	TH	TM	TM	TH	TM	TM	TH	TH
M1833	1	2753207	ID	ID	AD	TH	TH	ID	ID	TM	TH	ID	TM	TM	ID	AD	AD	TM	TH	AD	ID	TH	TH	TM	ID	ID	TH	TM	AD	TH	TH	TH	TH	AD	TM	AD	TM	TM	TM	TH	TH	TH	TM	TM	TH	TM	TM	TH	TH
M1834	1	2753219	ID	ID	AD	TH	TH	ID	ID	TM	TH	ID	TM	TM	ID	AD	AD	TM	TH	AD	ID	TH	TH	TM	ID	ID	TH	TM	AD	TH	TH	TH	TH	AD	TM	AD	TM	TM	TM	TH	TH	TH	TM	TM	TH	TM	TM	TH	TH
M1835	1	2753295	ID	ID	AD	TH	TH	ID	ID	TM	TH	ID	TM	TM	ID	AD	AD	TM	TH	AD	ID	TH	TH	TM	ID	ID	TH	TM	AD	TH	TH	TH	TH	AD	TM	AD	TM	TM	TM	TH	TH	TH	TM	TM	TH	TM	TM	TH	TH
M1836	1	2753303	ID	ID	AD	TH	TH	ID	ID	TM	TH	ID	TM	TM	ID	AD	AD	TM	TH	AD	ID	TH	TH	TM	ID	ID	TH	TM	AD	TH	TH	TH	TH	AD	TM	AD	TM	TM	TM	TH	TH	TH	TM	TM	TH	TM	TM	TH	TH
M1837	1	2753332	ID	ID	AD	TH	TH	ID	ID	TM	TH	ID	TM	TM	ID	AD	AD	TM	TH	AD	ID	TH	TH	TM	ID	ID	TH	TM	AD	TH	TH	TH	TH	AD	TM	AD	TM	TM	TM	TH	TH	TH	TM	TM	TH	TM	TM	TH	TH
M1838	1	2753413	ID	ID	AD	TH	TH	ID	ID	TM	TH	ID	TM	TM	ID	AD	AD	TM	TH	AD	ID	TH	TH	TM	ID	ID	TH	TM	AD	TH	TH	TH	TH	AD	TM	AD	TM	TM	TM	TH	TH	TH	TM	TM	TH	TM	TM	TH	TH
M1839	1	2755371	ID	ID	AD	TH	TH	ID	ID	TM	TH	ID	TM	TM	ID	AD	AD	TM	TH	AD	ID	TH	TH	TM	ID	ID	TH	TM	AD	TH	TH	TH	TH	AD	TM	AD	TM	TM	TM	TH	TH	TH	TM	TM	TH	TM	TM	TH	TH
M1840	1	2755739	ID	ID	AD	TH	TH	ID	ID	TM	TH	ID	TM	TM	ID	AD	AD	TM	TH	AD	ID	TH	TH	TM	ID	ID	TH	TM	AD	TH	TH	TH	TH	AD	TM	AD	TM	TM	TM	TH	TH	TH	TM	TM	TH	TM	TM	TH	TH
M1841	1	2755765	ID	ID	AD	TH	TH	ID	ID	TM	TH	ID	TM	TM	ID	AD	AD	TM	TH	AD	ID	TH	TH	TM	ID	ID	TH	TM	AD	TH	TH	TH	TH	AD	TM	AD	TM	TM	TM	TH	TH	TH	TM	TM	TH	TM	TM	TH	TH
M1842	1	2755800	ID	ID	AD	TH	TH	ID	ID	TM	TH	ID	TM	TM	ID	AD	AD	TM	TH	AD	ID	TH	TH	TM	ID	ID	TH	TM	AD	TH	TH	TH	TH	AD	TM	AD	TM	TM	TM	TH	TH	TH	TM	TM	TH	TM	TM	TH	TH
M1843	1	2755804	ID	ID	AD	TH	TH	ID	ID	TM	TH	ID	TM	TM	ID	AD	AD	TM	TH	AD	ID	TH	TH	TM	ID	ID	TH	TM	AD	TH	TH	TH	TH	AD	TM	AD	TM	TM	TM	TH	TH	TH	TM	TM	TH	TM	TM	TH	TH
M1844	1	2755867	ID	ID	AD	TH	TH	ID	ID	TM	TH	ID	TM	TM	ID	AD	AD	TM	TH	AD	ID	TH	TH	TM	ID	ID	TH	TM	AD	TH	TH	TH	TH	AD	TM	AD	TM	TM	TM	TH	TH	TH	TM	TM	TH	TM	TM	TH	TH
M1845	1	2755988	ID	ID	AD	TH	TH	ID	ID	TM	TH	ID	TM	TM	ID	AD	AD	TM	TH	AD	ID	TH	TH	TM	ID	ID	TH	TM	AD	TH	TH	TH	TH	AD	TM	AD	TM	TM	TM	TH	TH	TH	TM	TM	TH	TM	TM	TH	TH
M1846	1	2756000	ID	ID	AD	TH	TH	ID	ID	TM	TH	ID	TM	TM	ID	AD	AD	TM	TH	AD	ID	TH	TH	TM	ID	ID	TH	TM	AD	TH	TH	TH	TH	AD	TM	AD	TM	TM	TM	TH	TH	TH	TM	TM	TH	TM	TM	TH	TH
M1847	1	2756153	ID	ID	AD	TH	TH	ID	ID	TM	TH	ID	TM	TM	ID	AD	AD	TM	TH	AD	ID	TH	TH	TM	ID	ID	TH	TM	AD	TH	TH	TH	TH	AD	TM	AD	TM	TM	TM	TH	TH	TH	TM	TM	TH	TM	TM	TH	TH
M1848	1	2756812	ID	ID	AD	TH	TH	ID	ID	TM	TH	ID	TM	TM	ID	AD	AD	TM	TH	AD	ID	TH	TH	TM	ID	ID	TH	TM	AD	TH	TH	TH	TH	AD	TM	AD	TM	TM	TM	TH	TH	TH	TM	TM	TH	TM	TM	TH	TH
M1849	1	2756827	ID	ID	AD	TH	TH	ID	ID	TM	TH	ID	TM	TM	ID	AD	AD	TM	TH	AD	ID	TH	TH	TM	ID	ID	TH	TM	AD	TH	TH	TH	TH	AD	TM	AD	TM	TM	TM	TH	TH	TH	TM	TM	TH	TM	TM	TH	TH
M1850	1	2756846	ID	ID	AD	TH	TH	ID	ID	TM	TH	ID	TM	TM	ID	AD	AD	TM	TH	AD	ID	TH	TH	TM	ID	ID	TH	TM	AD	TH	TH	TH	TH	AD	TM	AD	TM	TM	TM	TH	TH	TH	TM	TM	TH	TM	TM	TH	TH
M1851	1	2756853	ID	ID	AD	TH	TH	ID	ID	TM	TH	ID	TM	TM	ID	AD	AD	TM	TH	AD	ID	TH	TH	TM	ID	ID	TH	TM	AD	TH	TH	TH	TH	AD	TM	AD	TM	TM	TM	TH	TH	TH	TM	TM	TH	TM	TM	TH	TH
M1852	1	2756857	ID	ID	AD	TH	TH	ID	ID	TM	TH	ID	TM	TM	ID	AD	AD	TM	TH	AD	ID	TH	TH	TM	ID	ID	TH	TM	AD	TH	TH	TH	TH	AD	TM	AD	TM	TM	TM	TH	TH	TH	TM	TM	TH	TM	TM	TH	TH
M1853	1	2756925	ID	ID	AD	TH	TH	ID	ID	TM	TH	ID	TM	TM	ID	AD	AD	TM	TH	AD	ID	TH	TH	TM	ID	ID	TH	TM	AD	TH	TH	TH	TH	AD	TM	AD	TM	TM	TM	TH	TH	TH	TM	TM	TH	TM	TM	TH	TH
M1854	1	2756943	ID	ID	AD	TH	TH	ID	ID	TM	TH	ID	TM	TM	ID	AD	AD	TM	TH	AD	ID	TH	TH	TM	ID	ID	TH	TM	AD	TH	TH	TH	TH	AD	TM	AD	TM	TM	TM	TH	TH	TH	TM	TM	TH	TM	TM	TH	TH
M1855	1	2756991	ID	ID	AD	TH	TH	ID	ID	TM	TH	ID	TM	TM	ID	AD	AD	TM	TH	AD	ID	TH	TH	TM	ID	ID	TH	TM	AD	TH	TH	TH	TH	AD	TM	AD	TM	TM	TM	TH	TH	TH	TM	TM	TH	TM	TM	TH	TH
M1856	1	2758104	ID	ID	AD	TH	TH	ID	ID	TM	TH	ID	TM	TM	ID	AD	AD	TM	TH	AD	ID	TH	TH	TM	ID	ID	TH	TM	AD	TH	TH	TH	TH	AD	TM	AD	TM	TM	TM	TH	TH	TH	TM	TM	TH	TM	TM	AD	TH
M1857	1	2758135	ID	ID	AD	TH	TH	ID	ID	TM	TH	ID	TM	TM	ID	AD	AD	TM	TH	AD	ID	TH	TH	TM	ID	ID	TH	TM	AD	TH	TH	TH	TH	AD	TM	AD	TM	TM	TM	TH	TH	TH	TM	TM	TH	TM	TM	AD	TH
M1858	1	2758612	ID	ID	AD	TH	TH	ID	ID	TM	TH	ID	TM	TM	ID	AD	AD	TM	TH	AD	ID	TH	TH	TM	ID	ID	TH	TM	AD	TH	TH	TH	TH	AD	TM	AD	TM	TM	TM	TH	TH	TH	TM	TM	TH	TM	TM	AD	TH
M1859	1	2758633	ID	ID	AD	TH	TH	ID	ID	TM	TH	ID	TM	TM	ID	AD	AD	TM	TH	AD	ID	TH	TH	TM	ID	ID	TH	TM	AD	TH	TH	TH	TH	AD	TM	AD	TM	TM	TM	TH	TH	TH	TM	TM	TH	TM	TM	AD	TH
M1860	1	2760380	ID	ID	AD	TH	TH	ID	ID	TM	TH	ID	TM	TM	ID	AD	AD	TM	TH	AD	ID	TH	TH	TM	ID	ID	TH	TM	AD	TH	TH	TH	TH	AD	TM	AD	TM	TM	TM	TH	TH	TH	TM	TM	TH	TM	TM	AD	TH
M1861	1	2760490	ID	ID	AD	TH	TH	ID	ID	TM	TH	ID	TM	TM	ID	AD	AD	TM	TH	AD	ID	TH	TH	TM	ID	ID	TH	TM	AD	TH	TH	TH	TH	AD	TM	AD	TM	TM	TM	TH	TH	TH	TM	TM	TH	TM	TM	AD	TH
M1862	1	2760935	ID	ID	AD	TH	TH	ID	ID	TM	TH	ID	TM	TM	ID	AD	AD	TM	TH	AD	ID	TH	TH	TM	ID	ID	TH	TM	AD	TH	TH	TH	TH	AD	TM	AD	TM	TM	TM	TH	TH	TH	TM	TM	TH	TM	TM	AD	TH
M1863	1	2761002	ID	ID	AD	TH	TH	ID	ID	TM	TH	ID	TM	TM	ID	AD	AD	TM	TH	AD	ID	TH	TH	TM	ID	ID	TH	TM	AD	TH	TH	TH	TH	AD	TM	AD	TM	TM	TM	TH	TH	TH	TM	TM	TH	TM	TM	AD	TH
M1864	1	2761131	ID	ID	AD	TH	TH	ID	ID	TM	TH	ID	TM	TM	ID	AD	AD	TM	TH	AD	ID	TH	TH	TM	ID	ID	TH	TM	AD	TH	TH	TH	TH	AD	TM	AD	TM	TM	TM	TH	TH	TH	TM	TM	TH	TM	TM	AD	TH
M1865	1	2761207	ID	ID	AD	TH	TH	ID	ID	TM	TH	ID	TM	TM	ID	AD	AD	TM	TH	AD	ID	TH	TH	TM	ID	ID	TH	TM	AD	TH	TH	TH	TH	AD	TM	AD	TM	TM	TM	TH	TH	TH	TM	TM	TH	TM	TM	AD	TH
M1866	1	2761360	ID	ID	AD	TH	TH	ID	ID	TM	TH	ID	TM	TM	ID	AD	AD	TM	TH	AD	ID	TH	TH	TM	ID	ID	TH	TM	AD	TH	TH	TH	TH	AD	TM	AD	TM	TM	TM	TH	TH	TH	TM	TM	TH	TM	TM	AD	TH
M1867	1	2761544	ID	ID	AD	TH	TH	ID	ID	TM	TH	ID	TM	TM	ID	AD	AD	TM	TH	AD	ID	TH	TH	TM	ID	ID	TH	TM	AD	TH	TH	TH	TH	AD	TM	AD	TM	TM	TM	TH	TH	TH	TM	TM	TH	TM	TM	AD	TH
M1868	1	2761597	ID	ID	AD	TH	TH	ID	ID	TM	TH	ID	TM	TM	ID	AD	AD	TM	TH	AD	ID	TH	TH	TM	ID	ID	TH	TM	AD	TH	TH	TH	TH	AD	TM	AD	TM	TM	TM	TH	TH	TH	TM	TM	TH	TM	TM	AD	TH
M1869	1	2761676	ID	ID	AD	TH	TH	ID	ID	TM	TH	ID	TM	TM	ID	AD	AD	TM	TH	AD	ID	TH	TH	TM	ID	ID	TH	TM	AD	TH	TH	TH	TH	AD	TM	AD	TM	TM	TM	TH	TH	TH	TM	TM	TH	TM	TM	AD	TH
M1870	1	2761724	ID	ID	AD	TH	TH	ID	ID	TM	TH	ID	TM	TM	ID	AD	AD	TM	TH	AD	ID	TH	TH	TM	ID	ID	TH	TM	AD	TH	TH	TH	TH	AD	TM	AD	TM	TM	TM	TH	TH	TH	TM	TM	TH	TM	TM	AD	TH
M1871	1	2761753	ID	ID	AD	TH	TH	ID	ID	TM	TH	ID	TM	TM	ID	AD	AD	TM	TH	AD	ID	TH	TH	TM	ID	ID	TH	TM	AD	TH	TH	TH	TH	AD	TM	AD	TM	TM	TM	TH	TH	TH	TM	TM	TH	TM	TM	AD	TH
M1872	1	2762044	ID	ID	AD	TH	TH	ID	ID	TM	TH	ID	TM	TM	ID	AD	AD	TM	TH	AD	ID	TH	TH	TM	ID	ID	TH	TM	AD	TH	TH	TH	TH	AD	TM	AD	TM	TM	TM	TH	TH	TH	TM	TM	TH	TM	TM	AD	TH
M1873	1	2762241	ID	ID	AD	TH	TH	ID	ID	TM	TH	ID	TM	TM	ID	AD	AD	TM	TH	AD	ID	TH	TH	TM	ID	ID	TH	TM	AD	TH	TH	TH	TH	AD	TM	AD	TM	TM	TM	TH	TH	TH	TM	TM	TH	TM	TM	AD	TH
M1874	1	2762454	ID	ID	AD	TH	TH	ID	ID	TM	TH	ID	TM	TM	ID	AD	AD	TM	TH	AD	ID	TH	TH	TM	ID	ID	TH	TM	AD	TH	TH	TH	TH	AD	TM	AD	TM	TM	TM	TH	TH	TH	TM	TM	TH	TM	TM	AD	TH
M1875	1	2762696	ID	ID	AD	TH	TH	ID	ID	TM	TH	ID	TM	TM	ID	AD	AD	TM	TH	AD	ID	TH	TH	TM	ID	ID	TH	TM	AD	TH	TH	TH	TH	AD	TM	AD	TM	TM	TM	TH	TH	TH	TM	TM	TH	TM	TM	AD	TH
M1876	1	2763146	ID	ID	AD	TH	TH	ID	ID	TM	TH	ID	TM	TM	ID	AD	AD	TM	TH	AD	ID	TH	TH	TM	ID	ID	TH	TM	AD	TH	TH	TH	TH	AD	TM	AD	TM	TM	TM	TH	TH	TH	TM	TM	TH	TM	TM	AD	TH
M1877	1	2763270	ID	ID	AD	TH	TH	ID	ID	TM	TH	ID	TM	TM	ID	AD	AD	TM	TH	AD	ID	TH	TH	TM	ID	ID	TH	TM	AD	TH	TH	TH	TH	AD	TM	AD	TM	TM	TM	TH	TH	TH	TM	TM	TH	TM	TM	AD	TH
M1878	1	2763308	ID	ID	AD	TH	TH	ID	ID	TM	TH	ID	TM	TM	ID	AD	AD	TM	TH	AD	ID	TH	TH	TM	ID	ID	TH	TM	AD	TH	TH	TH	TH	AD	TM	AD	TM	TM	TM	TH	TH	TH	TM	TM	TH	TM	TM	AD	TH
M1879	1	2763315	ID	ID	AD	TH	TH	ID	ID	TM	TH	ID	TM	TM	ID	AD	AD	TM	TH	AD	ID	TH	TH	TM	ID	ID	TH	TM	AD	TH	TH	TH	TH	AD	TM	AD	TM	TM	TM	TH	TH	TH	TM	TM	TH	TM	TM	AD	TH
M1880	1	2763349	ID	ID	AD	TH	TH	ID	ID	TM	TH	ID	TM	TM	ID	AD	AD	TM	TH	AD	ID	TH	TH	TM	ID	ID	TH	TM	AD	TH	TH	TH	TH	AD	TM	AD	TM	TM	TM	TH	TH	TH	TM	TM	TH	TM	TM	AD	TH
M1881	1	2763366	ID	ID	AD	TH	TH	ID	ID	TM	TH	ID	TM	TM	ID	AD	AD	TM	TH	AD	ID	TH	TH	TM	ID	ID	TH	TM	AD	TH	TH	TH	TH	AD	TM	AD	TM	TM	TM	TH	TH	TH	TM	TM	TH	TM	TM	AD	TH
M1882	1	2763418	ID	ID	AD	TH	TH	ID	ID	TM	TH	ID	TM	TM	ID	AD	AD	TM	TH	AD	ID	TH	TH	TM	ID	ID	TH	TM	AD	TH	TH	TH	TH	AD	TM	AD	TM	TM	TM	TH	TH	TH	TM	TM	TH	TM	TM	AD	TH
M1883	1	2763429	ID	ID	AD	TH	TH	ID	ID	TM	TH	ID	TM	TM	ID	AD	AD	TM	TH	AD	ID	TH	TH	TM	ID	ID	TH	TM	AD	TH	TH	TH	TH	AD	TM	AD	TM	TM	TM	TH	TH	TH	TM	TM	TH	TM	TM	AD	TH
M1884	1	2763436	ID	ID	AD	TH	TH	ID	ID	TM	TH	ID	TM	TM	ID	AD	AD	TM	TH	AD	ID	TH	TH	TM	ID	ID	TH	TM	AD	TH	TH	TH	TH	AD	TM	AD	TM	TM	TM	TH	TH	TH	TM	TM	TH	TM	TM	AD	TH
M1885	1	2763465	ID	ID	AD	TH	TH	ID	ID	TM	TH	ID	TM	TM	ID	AD	AD	TM	TH	AD	ID	TH	TH	TM	ID	ID	TH	TM	AD	TH	TH	TH	TH	AD	TM	AD	TM	TM	TM	TH	TH	TH	TM	TM	TH	TM	TM	AD	TH
M1886	1	2763722	ID	ID	AD	TH	TH	ID	ID	TM	TH	ID	TM	TM	ID	AD	AD	TM	TH	AD	ID	TH	TH	TM	ID	ID	TH	TM	AD	TH	TH	TH	TH	AD	TM	AD	TM	TM	TM	TH	TH	TH	TM	TM	TH	TM	TM	AD	TH
M1887	1	2763748	ID	ID	AD	TH	TH	ID	ID	TM	TH	ID	TM	TM	ID	AD	AD	TM	TH	AD	ID	TH	TH	TM	ID	ID	TH	TM	AD	TH	TH	TH	TH	AD	TM	AD	TM	TM	TM	TH	TH	TH	TM	TM	TH	TM	TM	AD	TH
M1888	1	2763767	ID	ID	AD	TH	TH	ID	ID	TM	TH	ID	TM	TM	ID	AD	AD	TM	TH	AD	ID	TH	TH	TM	ID	ID	TH	TM	AD	TH	TH	TH	TH	AD	TM	AD	TM	TM	TM	TH	TH	TH	TM	TM	TH	TM	TM	AD	TH
M1889	1	2763789	ID	ID	AD	TH	TH	ID	ID	TM	TH	ID	TM	TM	ID	AD	AD	TM	TH	AD	ID	TH	TH	TM	ID	ID	TH	TM	AD	TH	TH	TH	TH	AD	TM	AD	TM	TM	TM	TH	TH	TH	TM	TM	TH	TM	TM	AD	TH
M1890	1	2764281	ID	ID	AD	TH	TH	ID	ID	TM	TH	ID	TM	TM	ID	AD	AD	TM	TH	AD	ID	TH	TH	TM	ID	ID	TH	TM	AD	TH	TH	TH	TH	AD	TM	AD	TM	TM	TM	TH	TH	TH	TM	TM	TH	TM	TM	AD	TH
M1891	1	2764408	ID	ID	AD	TH	TH	ID	ID	TM	TH	ID	TM	TM	ID	AD	AD	TM	TH	AD	ID	TH	TH	TM	ID	ID	TH	TM	AD	TH	TH	TH	TH	AD	TM	AD	TM	TM	TM	TH	TH	TH	TM	TM	TH	TM	TM	AD	TH
M1892	1	2764582	ID	ID	AD	TH	TH	ID	ID	TM	TH	ID	TM	TM	ID	AD	AD	TM	TH	AD	ID	TH	TH	TM	ID	ID	TH	TM	AD	TH	TH	TH	TH	AD	TM	AD	TM	TM	TM	TH	TH	TH	TM	TM	TH	TM	TM	AD	TH
M1893	1	2764615	ID	ID	AD	TH	TH	ID	ID	TM	TH	ID	TM	TM	ID	AD	AD	TM	TH	AD	ID	TH	TH	TM	ID	ID	TH	TM	AD	TH	TH	TH	TH	AD	TM	AD	TM	TM	TM	TH	TH	TH	TM	TM	TH	TM	TM	AD	TH
M1894	1	2764651	ID	ID	AD	TH	TH	ID	ID	TM	TH	ID	TM	TM	ID	AD	AD	TM	TH	AD	ID	TH	TH	TM	ID	ID	TH	TM	AD	TH	TH	TH	TH	AD	TM	AD	TM	TM	TM	TH	TH	TH	TM	TM	TH	TM	TM	AD	TH
M1895	1	2764748	ID	ID	AD	TH	TH	ID	ID	TM	TH	ID	TM	TM	ID	AD	AD	TM	TH	AD	ID	TH	TH	TM	ID	ID	TH	TM	AD	TH	TH	TH	TH	AD	TM	AD	TM	TM	TM	TH	TH	TH	TM	TM	TH	TM	TM	AD	TH
M1896	1	2764799	ID	ID	AD	TH	TH	ID	ID	TM	TH	ID	TM	TM	ID	AD	AD	TM	TH	AD	ID	TH	TH	TM	ID	ID	TH	TM	AD	TH	TH	TH	TH	AD	TM	AD	TM	TM	TM	TH	TH	TH	TM	TM	TH	TM	TM	AD	TH
M1897	1	2764819	ID	ID	AD	TH	TH	ID	ID	TM	TH	ID	TM	TM	ID	AD	AD	TM	TH	AD	ID	TH	TH	TM	ID	ID	TH	TM	AD	TH	TH	TH	TH	AD	TM	AD	TM	TM	TM	TH	TH	TH	TM	TM	TH	TM	TM	AD	TH
M1898	1	2764845	ID	ID	AD	TH	TH	ID	ID	TM	TH	ID	TM	TM	ID	AD	AD	TM	TH	AD	ID	TH	TH	TM	ID	ID	TH	TM	AD	TH	TH	TH	TH	AD	TM	AD	TM	TM	TM	TH	TH	TH	TM	TM	TH	TM	TM	AD	TH
M1899	1	2764903	ID	ID	AD	TH	TH	ID	ID	TM	TH	ID	TM	TM	ID	AD	AD	TM	TH	AD	ID	TH	TH	TM	ID	ID	TH	TM	AD	TH	TH	TH	TH	AD	TM	AD	TM	TM	TM	TH	TH	TH	TM	TM	TH	TM	TM	AD	TH
M1900	1	2764950	ID	ID	AD	TH	TH	ID	ID	TM	TH	ID	TM	TM	ID	AD	AD	TM	TH	AD	ID	TH	TH	TM	ID	ID	TH	TM	AD	TH	TH	TH	TH	AD	TM	AD	TM	TM	TM	TH	TH	TH	TM	TM	TH	TM	TM	AD	TH
M1901	1	2764959	ID	ID	AD	TH	TH	ID	ID	TM	TH	ID	TM	TM	ID	AD	AD	TM	TH	AD	ID	TH	TH	TM	ID	ID	TH	TM	AD	TH	TH	TH	TH	AD	TM	AD	TM	TM	TM	TH	TH	TH	TM	TM	TH	TM	TM	AD	TH
M1902	1	2765024	ID	ID	AD	TH	TH	ID	ID	TM	TH	ID	TM	TM	ID	AD	AD	TM	TH	AD	ID	TH	TH	TM	ID	ID	TH	TM	AD	TH	TH	TH	TH	AD	TM	AD	TM	TM	TM	TH	TH	TH	TM	TM	TH	TM	TM	AD	TH
M1903	1	2765056	ID	ID	AD	TH	TH	ID	ID	TM	TH	ID	TM	TM	ID	AD	AD	TM	TH	AD	ID	TH	TH	TM	ID	ID	TH	TM	AD	TH	TH	TH	TH	AD	TM	AD	TM	TM	TM	TH	TH	TH	TM	TM	TH	TM	TM	AD	TH
M1904	1	2765101	ID	ID	AD	TH	TH	ID	ID	TM	TH	ID	TM	TM	ID	AD	AD	TM	TH	AD	ID	TH	TH	TM	ID	ID	TH	TM	AD	TH	TH	TH	TH	AD	TM	AD	TM	TM	TM	TH	TH	TH	TM	TM	TH	TM	TM	AD	TH
M1905	1	2765105	ID	ID	AD	TH	TH	ID	ID	TM	TH	ID	TM	TM	ID	AD	AD	TM	TH	AD	ID	TH	TH	TM	ID	ID	TH	TM	AD	TH	TH	TH	TH	AD	TM	AD	TM	TM	TM	TH	TH	TH	TM	TM	TH	TM	TM	AD	TH
M1906	1	2765219	ID	ID	AD	TH	TH	ID	ID	TM	TH	ID	TM	TM	ID	AD	AD	TM	TH	AD	ID	TH	TH	TM	ID	ID	TH	TM	AD	TH	TH	TH	TH	AD	TM	AD	TM	TM	TM	TH	TH	TH	TM	TM	TH	TM	TM	AD	TH
M1907	1	2765221	ID	ID	AD	TH	TH	ID	ID	TM	TH	ID	TM	TM	ID	AD	AD	TM	TH	AD	ID	TH	TH	TM	ID	ID	TH	TM	AD	TH	TH	TH	TH	AD	TM	AD	TM	TM	TM	TH	TH	TH	TM	TM	TH	TM	TM	AD	TH
M1908	1	2765261	ID	ID	AD	TH	TH	ID	ID	TM	TH	ID	TM	TM	ID	AD	AD	TM	TH	AD	ID	TH	TH	TM	ID	ID	TH	TM	AD	TH	TH	TH	TH	AD	TM	AD	TM	TM	TM	TH	TH	TH	TM	TM	TH	TM	TM	AD	TH
M1909	1	2765325	ID	ID	AD	TH	TH	ID	ID	TM	TH	ID	TM	TM	ID	AD	AD	TM	TH	AD	ID	TH	TH	TM	ID	ID	TH	TM	AD	TH	TH	TH	TH	AD	TM	AD	TM	TM	TM	TH	TH	TH	TM	TM	TH	TM	TM	AD	TH
M1910	1	2765357	ID	ID	AD	TH	TH	ID	ID	TM	TH	ID	TM	TM	ID	AD	AD	TM	TH	AD	ID	TH	TH	TM	ID	ID	TH	TM	AD	TH	TH	TH	TH	AD	TM	AD	TM	TM	TM	TH	TH	TH	TM	TM	TH	TM	TM	AD	TH
M1911	1	2765362	ID	ID	AD	TH	TH	ID	ID	TM	TH	ID	TM	TM	ID	AD	AD	TM	TH	AD	ID	TH	TH	TM	ID	ID	TH	TM	AD	TH	TH	TH	TH	AD	TM	AD	TM	TM	TM	TH	TH	TH	TM	TM	TH	TM	TM	AD	TH
M1912	1	2766149	ID	ID	AD	TH	TH	ID	ID	TM	TH	ID	TM	TM	ID	AD	AD	TM	TH	AD	ID	TH	TH	TM	ID	ID	TH	TM	AD	TH	TH	TH	TH	AD	TM	AD	TM	TM	TM	TH	TH	TH	TM	TM	TH	TM	TM	AD	TH
M1913	1	2766405	ID	ID	AD	TH	TH	ID	ID	TM	TH	ID	TM	TM	ID	AD	AD	TM	TH	AD	ID	TH	TH	TM	ID	ID	TH	TM	AD	TH	TH	TH	TH	AD	TM	AD	TM	TM	TM	TH	TH	TH	TM	TM	TH	TM	TM	AD	TH
M1914	1	2766460	ID	ID	AD	TH	TH	ID	ID	TM	TH	ID	TM	TM	ID	AD	AD	TM	TH	AD	ID	TH	TH	TM	ID	ID	TH	TM	AD	TH	TH	TH	TH	AD	TM	AD	TM	TM	TM	TH	TH	TH	TM	TM	TH	TM	TM	AD	TH
M1915	1	2766846	ID	ID	AD	TH	TH	ID	ID	TM	TH	ID	TM	TM	ID	AD	AD	TM	TH	AD	ID	TH	TH	TM	ID	ID	TH	TM	AD	TH	TH	TH	TH	AD	TM	AD	TM	TM	TM	TH	TH	TH	TM	TM	TH	TM	TM	AD	TH
M1916	1	2767475	ID	ID	AD	TH	TH	ID	ID	TM	TH	ID	TM	TM	ID	AD	AD	TM	TH	AD	ID	TH	TH	TM	ID	ID	TH	TM	AD	TH	TH	TH	TH	AD	TM	AD	TM	TM	TM	TH	TH	TH	TM	TM	TH	TM	TM	AD	TH
M1917	1	2767592	ID	ID	AD	TH	TH	ID	ID	TM	TH	ID	TM	TM	ID	AD	AD	TM	TH	AD	ID	TH	TH	TM	ID	ID	TH	TM	AD	TH	TH	TH	TH	AD	TM	AD	TM	TM	TM	TH	TH	TH	TM	TM	TH	TM	TM	AD	TH
M1918	1	2769117	ID	ID	AD	TH	TH	ID	ID	TM	TH	ID	TM	TM	ID	AD	AD	TM	TH	AD	ID	TH	TH	TM	ID	ID	TH	TM	AD	TH	TH	TH	TH	AD	TM	AD	TM	TM	TM	TH	TH	TH	TM	TM	TH	TM	TM	AD	TH
M1919	1	2769385	ID	ID	AD	TH	TH	ID	ID	TM	TH	ID	TM	TM	ID	AD	AD	TM	TH	AD	ID	TH	TH	TM	ID	ID	TH	TM	AD	TH	TH	TH	TH	AD	TM	AD	TM	TM	TM	TH	TH	TH	TM	TM	TH	TM	TM	AD	TH
M1920	1	2769423	ID	ID	AD	TH	TH	ID	ID	TM	TH	ID	TM	TM	ID	AD	AD	TM	TH	AD	ID	TH	TH	TM	ID	ID	TH	TM	AD	TH	TH	TH	TH	AD	TM	AD	TM	TM	TM	TH	TH	TH	TM	TM	TH	TM	TM	AD	TH
M1921	1	2769712	ID	ID	AD	TH	TH	ID	ID	TM	TH	ID	TM	TM	ID	AD	AD	TM	TH	AD	ID	TH	TH	TM	ID	ID	TH	TM	AD	TH	TH	TH	TH	AD	TM	AD	TM	TM	TM	TH	TH	TH	TM	TM	TH	TM	TM	AD	TH
M1922	1	2769759	ID	ID	AD	TH	TH	ID	ID	TM	TH	ID	TM	TM	ID	AD	AD	TM	TH	AD	ID	TH	TH	TM	ID	ID	TH	TM	AD	TH	TH	TH	TH	AD	TM	AD	TM	TM	TM	TH	TH	TH	TM	TM	TH	TM	TM	AD	TH
M1923	1	2769785	ID	ID	AD	TH	TH	ID	ID	TM	TH	ID	TM	TM	ID	AD	AD	TM	TH	AD	ID	TH	TH	TM	ID	ID	TH	TM	AD	TH	TH	TH	TH	AD	TM	AD	TM	TM	TM	TH	TH	TH	TM	TM	TH	TM	TM	AD	TH
M1924	1	2769854	ID	ID	AD	TH	TH	ID	ID	TM	TH	ID	TM	TM	ID	AD	AD	TM	TH	AD	ID	TH	TH	TM	ID	ID	TH	TM	AD	TH	TH	TH	TH	AD	TM	AD	TM	TM	TM	TH	TH	TH	TM	TM	TH	TM	TM	AD	TH
M1925	1	2769869	ID	ID	AD	TH	TH	ID	ID	TM	TH	ID	TM	TM	ID	AD	AD	TM	TH	AD	ID	TH	TH	TM	ID	ID	TH	TM	AD	TH	TH	TH	TH	AD	TM	AD	TM	TM	TM	TH	TH	TH	TM	TM	TH	TM	TM	AD	TH
M1926	1	2769876	ID	ID	AD	TH	TH	ID	ID	TM	TH	ID	TM	TM	ID	AD	AD	TM	TH	AD	ID	TH	TH	TM	ID	ID	TH	TM	AD	TH	TH	TH	TH	AD	TM	AD	TM	TM	TM	TH	TH	TH	TM	TM	TH	TM	TM	AD	TH
M1927	1	2769886	ID	ID	AD	TH	TH	ID	ID	TM	TH	ID	TM	TM	ID	AD	AD	TM	TH	AD	ID	TH	TH	TM	ID	ID	TH	TM	AD	TH	TH	TH	TH	AD	TM	AD	TM	TM	TM	TH	TH	TH	TM	TM	TH	TM	TM	AD	TH
M1928	1	2769887	ID	ID	AD	TH	TH	ID	ID	TM	TH	ID	TM	TM	ID	AD	AD	TM	TH	AD	ID	TH	TH	TM	ID	ID	TH	TM	AD	TH	TH	TH	TH	AD	TM	AD	TM	TM	TM	TH	TH	TH	TM	TM	TH	TM	TM	AD	TH
M1929	1	2769893	ID	ID	AD	TH	TH	ID	ID	TM	TH	ID	TM	TM	ID	AD	AD	TM	TH	AD	ID	TH	TH	TM	ID	ID	TH	TM	AD	TH	TH	TH	TH	AD	TM	AD	TM	TM	TM	TH	TH	TH	TM	TM	TH	TM	TM	AD	TH
M1930	1	2769897	ID	ID	AD	TH	TH	ID	ID	TM	TH	ID	TM	TM	ID	AD	AD	TM	TH	AD	ID	TH	TH	TM	ID	ID	TH	TM	AD	TH	TH	TH	TH	AD	TM	AD	TM	TM	TM	TH	TH	TH	TM	TM	TH	TM	TM	AD	TH
M1931	1	2769913	ID	ID	AD	TH	TH	ID	ID	TM	TH	ID	TM	TM	ID	AD	AD	TM	TH	AD	ID	TH	TH	TM	ID	ID	TH	TM	AD	TH	TH	TH	TH	AD	TM	AD	TM	TM	TM	TH	TH	TH	TM	TM	TH	TM	TM	AD	TH
M1932	1	2769937	ID	ID	AD	TH	TH	ID	ID	TM	TH	ID	TM	TM	ID	AD	AD	TM	TH	AD	ID	TH	TH	TM	ID	ID	TH	TM	AD	TH	TH	TH	TH	AD	TM	AD	TM	TM	TM	TH	TH	TH	TM	TM	TH	TM	TM	AD	TH
M1933	1	2770047	ID	ID	AD	TH	TH	ID	ID	TM	TH	ID	TM	TM	ID	AD	AD	TM	TH	AD	ID	TH	TH	TM	ID	ID	TH	TM	AD	TH	TH	TH	TH	AD	TM	AD	TM	TM	TM	TH	TH	TH	TM	TM	TH	TM	TM	AD	TH
M1934	1	2770573	ID	ID	AD	TH	TH	ID	ID	TM	TH	ID	TM	TM	ID	AD	AD	TM	TH	AD	ID	TH	TH	TM	ID	ID	TH	TM	AD	TH	TH	TH	TH	AD	TM	AD	TM	TM	TM	TH	TH	TH	TM	TM	TH	TM	TM	AD	TH
M1935	1	2770595	ID	ID	AD	TH	TH	ID	ID	TM	TH	ID	TM	TM	ID	AD	AD	TM	TH	AD	ID	TH	TH	TM	ID	ID	TH	TM	AD	TH	TH	TH	TH	AD	TM	AD	TM	TM	TM	TH	TH	TH	TM	TM	TH	TM	TM	AD	TH
M1936	1	2770842	ID	ID	AD	TH	TH	ID	ID	TM	TH	ID	TM	TM	ID	AD	AD	TM	TH	AD	ID	TH	TH	TM	ID	ID	TH	TM	AD	TH	TH	TH	TH	AD	TM	AD	TM	TM	TM	TH	TH	TH	TM	TM	TH	TM	TM	AD	TH
M1937	1	2770923	ID	ID	AD	TH	TH	ID	ID	TM	TH	ID	TM	TM	ID	AD	AD	TM	TH	AD	ID	TH	TH	TM	ID	ID	TH	TM	AD	TH	TH	TH	TH	AD	TM	AD	TM	TM	TM	TH	TH	TH	TM	TM	TH	TM	TM	AD	TH
M1938	1	2770929	ID	ID	AD	TH	TH	ID	ID	TM	TH	ID	TM	TM	ID	AD	AD	TM	TH	AD	ID	TH	TH	TM	ID	ID	TH	TM	AD	TH	TH	TH	TH	AD	TM	AD	TM	TM	TM	TH	TH	TH	TM	TM	TH	TM	TM	AD	TH
M1939	1	2770940	ID	ID	AD	TH	TH	ID	ID	TM	TH	ID	TM	TM	ID	AD	AD	TM	TH	AD	ID	TH	TH	TM	ID	ID	TH	TM	AD	TH	TH	TH	TH	AD	TM	AD	TM	TM	TM	TH	TH	TH	TM	TM	TH	TM	TM	AD	TH
M1940	1	2771189	ID	ID	AD	TH	TH	ID	ID	TM	TH	ID	TM	TM	ID	AD	AD	TM	TH	AD	ID	TH	TH	TM	ID	ID	TH	TM	AD	TH	TH	TH	TH	AD	TM	AD	TM	TM	TM	TH	TH	TH	TM	TM	TH	TM	TM	AD	TH
M1941	1	2771242	ID	ID	AD	TH	TH	ID	ID	TM	TH	ID	TM	TM	ID	AD	AD	TM	TH	AD	ID	TH	TH	TM	ID	ID	TH	TM	AD	TH	TH	TH	TH	AD	TM	AD	TM	TM	TM	TH	TH	TH	TM	TM	TH	TM	TM	AD	TH
M1942	1	2771704	ID	ID	AD	TH	TH	ID	ID	TM	TH	ID	TM	TM	ID	AD	AD	TM	TH	AD	ID	TH	TH	TM	ID	ID	TH	TM	AD	TH	TH	TH	TH	AD	TM	AD	TM	TM	TM	TH	TH	TH	TM	TM	TH	TM	TM	AD	TH
M1943	1	2771723	ID	ID	AD	TH	TH	ID	ID	TM	TH	ID	TM	TM	ID	AD	AD	TM	TH	AD	ID	TH	TH	TM	ID	ID	TH	TM	AD	TH	TH	TH	TH	AD	TM	AD	TM	TM	TM	TH	TH	TH	TM	TM	TH	TM	TM	AD	TH
M1944	1	2771884	ID	ID	AD	TH	TH	ID	ID	TM	TH	ID	TM	TM	ID	AD	AD	TM	TH	AD	ID	TH	TH	TM	ID	ID	TH	TM	AD	TH	TH	TH	TH	AD	TM	AD	TM	TM	TM	TH	TH	TH	TM	TM	TH	TM	TM	AD	TH
M1945	1	2771938	ID	ID	AD	TH	TH	ID	ID	TM	TH	ID	TM	TM	ID	AD	AD	TM	TH	AD	ID	TH	TH	TM	ID	ID	TH	TM	AD	TH	TH	TH	TH	AD	TM	AD	TM	TM	TM	TH	TH	TH	TM	TM	TH	TM	TM	AD	TH
M1946	1	2772596	ID	ID	AD	TH	TH	ID	ID	TM	TH	ID	TM	TM	ID	AD	AD	TM	TH	AD	ID	TH	TH	TM	ID	ID	TH	TM	AD	TH	TH	TH	TH	AD	TM	AD	TM	TM	TM	TH	TH	TH	TM	TM	TH	TM	TM	AD	TH
M1947	1	2772615	ID	ID	AD	TH	TH	ID	ID	TM	TH	ID	TM	TM	ID	AD	AD	TM	TH	AD	ID	TH	TH	TM	ID	ID	TH	TM	AD	TH	TH	TH	TH	AD	TM	AD	TM	TM	TM	TH	TH	TH	TM	TM	TH	TM	TM	AD	TH
M1948	1	2772625	ID	ID	AD	TH	TH	ID	ID	TM	TH	ID	TM	TM	ID	AD	AD	TM	TH	AD	ID	TH	TH	TM	ID	ID	TH	TM	AD	TH	TH	TH	TH	AD	TM	AD	TM	TM	TM	TH	TH	TH	TM	TM	TH	TM	TM	AD	TH
M1949	1	2772838	ID	ID	AD	TH	TH	ID	ID	TM	TH	ID	TM	TM	ID	AD	AD	TM	TH	AD	ID	TH	TH	TM	ID	ID	TH	TM	AD	TH	TH	TH	TH	AD	TM	AD	TM	TM	TM	TH	TH	TH	TM	TM	TH	TM	TM	AD	TH
M1950	1	2773276	ID	ID	AD	TH	TH	ID	ID	TM	TH	ID	TM	TM	ID	AD	AD	TM	TH	AD	ID	TH	TH	TM	ID	ID	TH	TM	AD	TH	TH	TH	TH	AD	TM	AD	TM	TM	TM	TH	TH	TH	TM	TM	TH	TM	TM	AD	TH
M1951	1	2773300	ID	ID	AD	TH	TH	ID	ID	TM	TH	ID	TM	TM	ID	AD	AD	TM	TH	AD	ID	TH	TH	TM	ID	ID	TH	TM	AD	TH	TH	TH	TH	AD	TM	AD	TM	TM	TM	TH	TH	TH	TM	TM	TH	TM	TM	AD	TH
M1952	1	2773360	ID	ID	AD	TH	TH	ID	ID	TM	TH	ID	TM	TM	ID	AD	AD	TM	TH	AD	ID	TH	TH	TM	ID	ID	TH	TM	AD	TH	TH	TH	TH	AD	TM	AD	TM	TM	TM	TH	TH	TH	TM	TM	TH	TM	TM	AD	TH
M1953	1	2773393	ID	ID	AD	TH	TH	ID	ID	TM	TH	ID	TM	TM	ID	AD	AD	TM	TH	AD	ID	TH	TH	TM	ID	ID	TH	TM	AD	TH	TH	TH	TH	AD	TM	AD	TM	TM	TM	TH	TH	TH	TM	TM	TH	TM	TM	AD	TH
M1954	1	2773724	ID	ID	AD	TH	TH	ID	ID	TM	TH	ID	TM	TM	ID	AD	AD	TM	TH	AD	ID	TH	TH	TM	ID	ID	TH	TM	AD	TH	TH	TH	TH	AD	TM	AD	TM	TM	TM	TH	TH	TH	TM	TM	TH	TM	TM	AD	TH
M1955	1	2773883	ID	ID	AD	TH	TH	ID	ID	TM	TH	ID	TM	TM	ID	AD	AD	TM	TH	AD	ID	TH	TH	TM	ID	ID	TH	TM	AD	TH	TH	TH	TH	AD	TM	AD	TM	TM	TM	TH	TH	TH	TM	TM	TH	TM	TM	AD	TH
M1956	1	2773934	ID	ID	AD	TH	TH	ID	ID	TM	TH	ID	TM	TM	ID	AD	AD	TM	TH	AD	ID	TH	TH	TM	ID	ID	TH	TM	AD	TH	TH	TH	TH	AD	TM	AD	TM	TM	TM	TH	TH	TH	TM	TM	TH	TM	TM	AD	TH
M1957	1	2773963	ID	ID	AD	TH	TH	ID	ID	TM	TH	ID	TM	TM	ID	AD	AD	TM	TH	AD	ID	TH	TH	TM	ID	ID	TH	TM	AD	TH	TH	TH	TH	AD	TM	AD	TM	TM	TM	TH	TH	TH	TM	TM	TH	TM	TM	AD	TH
M1958	1	2774090	ID	ID	AD	TH	TH	ID	ID	TM	TH	ID	TM	TM	ID	AD	AD	TM	TH	AD	ID	TH	TH	TM	ID	ID	TH	TM	AD	TH	TH	TH	TH	AD	TM	AD	TM	TM	TM	TH	TH	TH	TM	TM	TH	TM	TM	AD	TH
M1959	1	2774120	ID	ID	AD	TH	TH	ID	ID	TM	TH	ID	TM	TM	ID	AD	AD	TM	TH	AD	ID	TH	TH	TM	ID	ID	TH	TM	AD	TH	TH	TH	TH	AD	TM	AD	TM	TM	TM	TH	TH	TH	TM	TM	TH	TM	TM	AD	TH
M1960	1	2774269	ID	ID	AD	TH	TH	ID	ID	TM	TH	ID	TM	TM	ID	AD	AD	TM	TH	AD	ID	TH	TH	TM	ID	ID	TH	TM	AD	TH	TH	TH	TH	AD	TM	AD	TM	TM	TM	TH	TH	TH	TM	TM	TH	TM	TM	AD	TH
M1961	1	2774418	ID	ID	AD	TH	TH	ID	ID	TM	TH	ID	TM	TM	ID	AD	AD	TM	TH	AD	ID	TH	TH	TM	ID	ID	TH	TM	AD	TH	TH	TH	TH	AD	TM	AD	TM	TM	TM	TH	TH	TH	TM	TM	TH	TM	TM	AD	TH
M1962	1	2774419	ID	ID	AD	TH	TH	ID	ID	TM	TH	ID	TM	TM	ID	AD	AD	TM	TH	AD	ID	TH	TH	TM	ID	ID	TH	TM	AD	TH	TH	TH	TH	AD	TM	AD	TM	TM	TM	TH	TH	TH	TM	TM	TH	TM	TM	AD	TH
M1963	1	2774482	ID	ID	AD	TH	TH	ID	ID	TM	TH	ID	TM	TH	ID	AD	AD	TM	TH	AD	ID	TH	TH	TH	ID	ID	TH	TM	AD	TH	TH	TH	TH	AD	TM	AD	TH	TM	TH	TH	TH	TH	TM	TM	TH	TH	TH	AD	TH
M1964	1	2774601	ID	ID	AD	TH	TH	ID	ID	TM	TH	ID	TM	TH	ID	AD	AD	TM	TH	AD	ID	TH	TH	TH	ID	ID	TH	TM	AD	TH	TH	TH	TH	AD	TM	AD	TH	TM	TH	TH	TH	TH	TM	TM	TH	TH	TH	AD	TH
M1965	1	2775972	ID	ID	AD	TH	TH	ID	ID	TM	TH	ID	TM	TH	ID	AD	AD	TM	TH	AD	ID	TH	TH	TH	ID	ID	TH	TM	AD	TH	TH	TH	TH	AD	TM	AD	TH	TM	TH	TH	TH	TH	TM	TM	TH	TH	TH	AD	TH
M1966	1	2776069	ID	ID	AD	TH	TH	ID	ID	TM	TH	ID	TM	TH	ID	AD	AD	TM	TH	AD	ID	TH	TH	TH	ID	ID	TH	TM	AD	TH	TH	TH	TH	AD	TM	AD	TH	TM	TH	TH	TH	TH	TM	TM	TH	TH	TH	AD	TH
M1967	1	2776133	ID	ID	AD	TH	TH	ID	ID	TM	TH	ID	TM	TH	ID	AD	AD	TM	TH	AD	ID	TH	TH	TH	ID	ID	TH	TM	AD	TH	TH	TH	TH	AD	TM	AD	TH	TM	TH	TH	TH	TH	TM	TM	TH	TH	TH	AD	TH
M1968	1	2776140	ID	ID	AD	TH	TH	ID	ID	TM	TH	ID	TM	TH	ID	AD	AD	TM	TH	AD	ID	TH	TH	TH	ID	ID	TH	TM	AD	TH	TH	TH	TH	AD	TM	AD	TH	TM	TH	TH	TH	TH	TM	TM	TH	TH	TH	AD	TH
M1969	1	2776454	ID	ID	AD	TH	TH	ID	ID	TM	TH	ID	TM	TH	ID	AD	AD	TM	TH	AD	ID	TH	TH	TH	ID	ID	TH	TM	AD	TH	TH	TH	TH	AD	TM	AD	TH	TM	TH	TH	TH	TH	TM	TM	TH	TH	TH	AD	TH
M1970	1	2776459	ID	ID	AD	TH	TH	ID	ID	TM	TH	ID	TM	TH	ID	AD	AD	TM	TH	AD	ID	TH	TH	TH	ID	ID	TH	TM	AD	TH	TH	TH	TH	AD	TM	AD	TH	TM	TH	TH	TH	TH	TM	TM	TH	TH	TH	AD	TH
M1971	1	2776511	ID	ID	AD	TH	TH	ID	ID	TM	TH	ID	TM	TH	ID	AD	AD	TM	TH	AD	ID	TH	TH	TH	ID	ID	TH	TM	AD	TH	TH	TH	TH	AD	TM	AD	TH	TM	TH	TH	TH	TH	TM	TM	TH	TH	TH	AD	TH
M1972	1	2776600	ID	ID	AD	TH	TH	ID	ID	TM	TH	ID	TM	TH	ID	AD	AD	TM	TH	AD	ID	TH	TH	TH	ID	ID	TH	TM	AD	TH	TH	TH	TH	AD	TM	AD	TH	TM	TH	TH	TH	TH	TM	TM	TH	TH	TH	AD	TH
M1973	1	2776831	ID	ID	AD	TH	TH	ID	ID	TM	TH	ID	TM	TH	ID	AD	AD	TM	TH	AD	ID	TH	TH	TH	ID	ID	TH	TM	AD	TH	TH	TH	TH	AD	TM	AD	TH	TM	TH	TH	TH	TH	TM	TM	TH	TH	TH	AD	TH
M1974	1	2776849	ID	ID	AD	TH	TH	ID	ID	TM	TH	ID	TM	TH	ID	AD	AD	TM	TH	AD	ID	TH	TH	TH	ID	ID	TH	TM	AD	TH	TH	TH	TH	AD	TM	AD	TH	TM	TH	TH	TH	TH	TM	TM	TH	TH	TH	AD	TH
M1975	1	2776930	ID	ID	AD	TH	TH	ID	ID	TM	TH	ID	TM	TH	ID	AD	AD	TM	TH	AD	ID	TH	TH	TH	ID	ID	TH	TM	AD	TH	TH	TH	TH	AD	TM	AD	TH	TM	TH	TH	TH	TH	TH	TM	TH	TH	TH	AD	TH
M1976	1	2777011	ID	ID	AD	TH	TH	ID	ID	TM	TH	ID	TM	TH	ID	AD	AD	TM	TH	AD	ID	TH	TH	TH	ID	ID	TH	TM	AD	TH	TH	TH	TH	AD	TM	AD	TH	TM	TH	TH	TH	TH	TH	TM	TH	TH	TH	AD	TH
M1977	1	2777060	ID	ID	AD	TH	TH	ID	ID	TM	TH	ID	TM	TH	ID	AD	AD	TM	TH	AD	ID	TH	TH	TH	ID	ID	TH	TM	AD	TH	TH	TH	TH	AD	TM	AD	TH	TM	TH	TH	TH	TH	TH	TM	TH	TH	TH	AD	TH
M1978	1	2777173	ID	ID	AD	TH	TH	ID	ID	TM	TH	ID	TM	TH	ID	AD	AD	TM	TH	AD	ID	TH	TH	TH	ID	ID	TH	TM	AD	TH	TH	TH	TH	AD	TM	AD	TH	TM	TH	TH	TH	TH	TH	TM	TH	TH	TH	AD	TH
M1979	1	2777196	ID	ID	AD	TH	TH	ID	ID	TM	TH	ID	TM	TH	ID	AD	AD	TM	TH	AD	ID	TH	TH	TH	ID	ID	TH	TM	AD	TH	TH	TH	TH	AD	TM	AD	TH	TM	TH	TH	TH	TH	TH	TM	TH	TH	TH	AD	TH
M1980	1	2777206	ID	ID	AD	TH	TH	ID	ID	TM	TH	ID	TM	TH	ID	AD	AD	TM	TH	AD	ID	TH	TH	TH	ID	ID	TH	TM	AD	TH	TH	TH	TH	AD	TM	AD	TH	TM	TH	TH	TH	TH	TH	TM	TH	TH	TH	AD	TH
M1981	1	2777253	ID	ID	AD	TH	TH	ID	ID	TM	TH	ID	TM	TH	ID	AD	AD	TM	TH	AD	ID	TH	TH	TH	ID	ID	TH	TM	AD	TH	TH	TH	TH	AD	TM	AD	TH	TM	TH	TH	TH	TH	TH	TM	TH	TH	TH	AD	TH
M1982	1	2777495	ID	ID	AD	TH	TH	ID	ID	TM	TH	ID	TM	TH	ID	AD	AD	TM	TH	AD	ID	TH	TH	TH	ID	ID	TH	TM	AD	TH	TH	TH	TH	AD	TM	AD	TH	TM	TH	TH	TH	TH	TH	TM	TH	TH	TH	AD	TH
M1983	1	2777733	ID	ID	AD	TH	TH	ID	ID	TM	TH	ID	TM	TH	ID	AD	AD	TM	TH	AD	ID	TH	TH	TH	ID	ID	TH	TM	AD	TH	TH	TH	TH	AD	TM	AD	TH	TM	TH	TH	TH	TH	TH	TM	TH	TH	TH	AD	TH
M1984	1	2778077	ID	ID	AD	TH	TH	ID	ID	TM	TH	ID	TM	TH	ID	AD	AD	TM	TH	AD	ID	TH	TH	TH	ID	ID	TH	TM	AD	TH	TH	TH	TH	AD	TM	AD	TH	TM	TH	TH	TH	TH	TH	TM	TH	TH	TH	AD	TH
M1985	1	2778096	ID	ID	AD	TH	TH	ID	ID	TM	TH	ID	TM	TH	ID	AD	AD	TM	TH	AD	ID	TH	TH	TH	ID	ID	TH	TM	AD	TH	TH	TH	TH	AD	TM	AD	TH	TM	TH	TH	TH	TH	TH	TM	TH	TH	TH	AD	TH
M1986	1	2778362	ID	ID	AD	TH	TH	ID	ID	TM	TH	ID	TM	TH	ID	AD	AD	TM	TH	AD	ID	TH	TH	TH	ID	ID	TH	TM	AD	TH	TH	TH	TH	AD	TM	AD	TH	TM	TH	TH	TH	TH	TH	TM	TH	TH	TH	AD	TH
M1987	1	2778382	ID	ID	AD	TH	TH	ID	ID	TM	TH	ID	TM	TH	ID	AD	AD	TM	TH	AD	ID	TH	TH	TH	ID	ID	TH	TM	AD	TH	TH	TH	TH	AD	TM	AD	TH	TM	TH	TH	TH	TH	TH	TM	TH	TH	TH	AD	TH
M1988	1	2778448	ID	ID	AD	TH	TH	ID	ID	TM	TH	ID	TM	TH	ID	AD	AD	TM	TH	AD	ID	TH	TH	TH	ID	ID	TH	TM	AD	TH	TH	TH	TH	AD	TM	AD	TH	TM	TH	TH	TH	TH	TH	TM	TH	TH	TH	AD	TH
M1989	1	2778464	ID	ID	AD	TH	TH	ID	ID	TM	TH	ID	TM	TH	ID	AD	AD	TM	TH	AD	ID	TH	TH	TH	ID	ID	TH	TM	AD	TH	TH	TH	TH	AD	TM	AD	TH	TM	TH	TH	TH	TH	TH	TM	TH	TH	TH	AD	TH
M1990	1	2778497	ID	ID	AD	TH	TH	ID	ID	TM	TH	ID	TM	TH	ID	AD	AD	TM	TH	AD	ID	TH	TH	TH	ID	ID	TH	TM	AD	TH	TH	TH	TH	AD	TM	AD	TH	TM	TH	TH	TH	TH	TH	TM	TH	TH	TH	AD	TH
M1991	1	2778512	ID	ID	AD	TH	TH	ID	ID	TM	TH	ID	TM	TH	ID	AD	AD	TM	TH	AD	ID	TH	TH	TH	ID	ID	TH	TM	AD	TH	TH	TH	TH	AD	TM	AD	TH	TM	TH	TH	TH	TH	TH	TM	TH	TH	TH	AD	TH
M1992	1	2778526	ID	ID	AD	TH	TH	ID	ID	TM	TH	ID	TM	TH	ID	AD	AD	TM	TH	AD	ID	TH	TH	TH	ID	ID	TH	TM	AD	TH	TH	TH	TH	AD	TM	AD	TH	TM	TH	TH	TH	TH	TH	TM	TH	TH	TH	AD	TH
M1993	1	2778540	ID	ID	AD	TH	TH	ID	ID	TM	TH	ID	TM	TH	ID	AD	AD	TM	TH	AD	ID	TH	TH	TH	ID	ID	TH	TM	AD	TH	TH	TH	TH	AD	TM	AD	TH	TM	TH	TH	TH	TH	TH	TM	TH	TH	TH	AD	TH
M1994	1	2778551	ID	ID	AD	TH	TH	ID	ID	TM	TH	ID	TM	TH	ID	AD	AD	TM	TH	AD	ID	TH	TH	TH	ID	ID	TH	TM	AD	TH	TH	TH	TH	AD	TM	AD	TH	TM	TH	TH	TH	TH	TH	TM	TH	TH	TH	AD	TH
M1995	1	2778562	ID	ID	AD	TH	TH	ID	ID	TM	TH	ID	TM	TH	ID	AD	AD	TM	TH	AD	ID	TH	TH	TH	ID	ID	TH	TM	AD	TH	TH	TH	TH	AD	TM	AD	TH	TM	TH	TH	TH	TH	TH	TM	TH	TH	TH	AD	TH
M1996	1	2781610	ID	ID	AD	TH	TH	ID	ID	TM	TH	ID	TM	TH	ID	AD	AD	TM	TH	AD	ID	TH	TH	TH	ID	ID	TH	TM	AD	TH	TH	TH	TH	AD	TM	AD	TH	TM	TH	TH	TH	TH	TH	TM	TH	TH	TH	AD	TH
M1997	1	2781656	ID	ID	AD	TH	TH	ID	ID	TM	TH	ID	TM	TH	ID	AD	AD	TM	TH	AD	ID	TH	TH	TH	ID	ID	TH	TM	AD	TH	TH	TH	TH	AD	TM	AD	TH	TM	TH	TH	TH	TH	TH	TM	TH	TH	TH	AD	TH
M1998	1	2781790	ID	ID	AD	TH	TH	ID	ID	TM	TH	ID	TM	TH	ID	AD	AD	TM	TH	AD	ID	TH	TH	TH	ID	ID	TH	TM	AD	TH	TH	TH	TH	AD	TM	AD	TH	TM	TH	TH	TH	TH	TH	TM	TH	TH	TH	AD	TH
[truncated: 129,539 more rows]
[truncated: 53 more columns]

## Sheet: Table S2
Table S2. Primers used in this study
Primer name	Primer sequence	Target locus	Description
Gn1a-IW_F	TCGGTGATCTCTCTGCAAAGA	LOC_Os01g10110/Os01g0197700	For PCR to detect insertion-type mutation allele of Gn1a
Gn1a-IW_R	TCCAGGAACCCGGCGTAC
GNP1_2b	GTAACGAAGGGGCAAGGGAA	LOC_Os03g63970/Os03g0856700	For PCR to detect tandem repeat including GA20ox1 locus
GNP1_3b	CCGTGTGCGAAAACCTGTTT
GA20ox2-InDel-F	CAACACAGCGCTCACTTCTC	LOC_Os01g66100/Os01g0883800	For PCR to detect deletion-type mutation allele of GA20ox2
GA20ox2-InDel-R	AGCGACAGCTCCTTCATCTC
Hd1_InDel_F1	GCCGAGCGTGGTGTACTG	LOC_Os06g16370/Os06g0275000	For PCR to detect insertion-type mutation allele of Hd1
Hd1_InDel_R1	CTCAGCGAGGACGGAGGT

## Sheet: Table S3
Table S3. Ratio of average depth between GA20ox1 locus and the whole genome (GA20ox1/genome) in 220 varieties
ID	Name	Variety	Sub variety	Genome	GA20ox1 locus	Ratio of each average depth
RAC-154	Hakamuri (Yokoyama)	JP	TRJ	23.2689	71.1525	3.06
RAC-068	Khao Nam Jen	JP	TRJ	47.9708	132.308	2.76
RAC-091	Lemont	JP	TRJ	21.7463	58.6475	2.7
RAC-120	Hinode	JP	TRJ	21.3415	52.8364	2.48
RAC-115	Rexmont	JP	TRJ	24.7696	59.2741	2.39
RAC-125	Okka Modoshi	JP	TRJ	31.9465	62.4969	1.96
RAC-127	Oiran	JP	TRJ	27.5753	53.8173	1.95
RAC-126	Hirayama	JP	TRJ	27.0851	51.8086	1.91
RAC-123	Kaneko B	JP	TRJ	22.4172	42.2117	1.88
RAC-122	Yamada Bake	JP	TRJ	31.8209	59.5204	1.87
RAC-105	Padi Perak	JP	TRJ	53.2943	95.1716	1.79
RAC-100	Kahei	JP	TRJ	34.1116	51.4704	1.51
RAC-067	Khau Mac Kho	JP	TRJ	57.617	68.7537	1.19
RAC-129	Meguro Mochi	JP	TRJ	27.8091	31.8759	1.15
RAC-108	Tima	JP	TRJ	56.0812	63.5642	1.13
RAC-119	Gaisen Mochi	JP	TRJ	29.4368	29.3512	1
RAC-124	Iruma Nishiki	JP	TRJ	28.9666	27.8883	0.96
RAC-128	Bouzu Mochi	JP	TRJ	36.4528	34.5377	0.95
RAC-062	LAC 23	JP	TRJ	41.7488	39.2852	0.94
RAC-130	Hassokuho	JP	TRJ	28.5998	25.737	0.9
RAC-153	Okabo	JP	TRJ	25.3465	22.2117	0.88
RAC-070	Basilanon	JP	TRJ	42.7785	28.7272	0.67
RAC-121	Senshou	JP	TRJ	26.4478	17.166	0.65
RAC-063	Owarihatamochi	JP	TRJ	27.1459	15.9296	0.59
RAC-102	Ma Sho	JP	TRJ	54.5858	30.3883	0.56
RAC-147	Nagoya Shiro	JP	TEJ	27.7052	173.264	6.25
RAC-092	Reiho	JP	TEJ	23.9359	132.82	5.55
RAC-030	Koinoyokan	JP	TEJ	27.8993	129.543	4.64
RAC-045	RAC-045	JP	TEJ	34.0146	156.904	4.61
RAC-035	Tsukiakari	JP	TEJ	25.9441	115.062	4.43
RAC-139	Shichimenchou Mochi	JP	TEJ	35.7585	158.267	4.43
RAC-029	Eminokizuna	JP	TEJ	25.3782	110.677	4.36
RAC-042	Natsuhonoka	JP	TEJ	25.5325	107.478	4.21
RAC-010	Dontokoi	JP	TEJ	25.1672	105.302	4.18
RAC-079	Toyonishiki	JP	TEJ	40.3099	150.92	3.74
RAC-038	RAC-038	JP	TEJ	24.7436	92.0537	3.72
RAC-046	RAC-046	JP	TEJ	27.9347	103.418	3.7
RAC-155	Rikutou Rikuu 2	JP	TEJ	33.1312	121.66	3.67
RAC-156	Akiakane	JP	TEJ	26.5508	97.363	3.67
RAC-168	Ajianokaori	JP	TEJ	23.6652	86.5704	3.66
RAC-165	Inahokkori	JP	TEJ	24.0016	87.308	3.64
RAC-024	Satojiman	JP	TEJ	28.075	101.183	3.6
RAC-039	Mizuhonokagayaki	JP	TEJ	24.8895	87.9086	3.53
RAC-053	Setonokagayaki	JP	TEJ	31.0184	103.728	3.34
RAC-031	Kinumusume	JP	TEJ	30.0492	100.214	3.33
RAC-032	Nikomaru	JP	TEJ	27.3262	90.9568	3.33
RAC-049	Koisomeshi	JP	TEJ	25.4185	83.7914	3.3
RAC-006	Ikuhikari	JP	TEJ	24.5551	79.4494	3.24
RAC-162	RAC-162	JP	TEJ	32.4279	99.5778	3.07
RAC-140	Kameji	JP	TEJ	17.2267	52.5741	3.05
RAC-152	Fukoku	JP	TEJ	22.7494	68.5926	3.02
RAC-001	Koshihikari	JP	TEJ	143.879	418.926	2.91
RAC-021	Itadaki	JP	TEJ	21.5032	62.4352	2.9
RAC-041	Nijinokirameki	JP	TEJ	27.7171	80.1142	2.89
RAC-036	Hoshijirushi	JP	TEJ	24.3987	69.6327	2.85
RAC-048	Kankinokaze	JP	TEJ	34.127	91.9685	2.69
RAC-227	Akidawara	JP	TEJ	33.9859	91.4636	2.69
RAC-148	Shiroine (Kemomi)	JP	TEJ	40.0813	106.769	2.66
RAC-146	Shinyamadaho 2	JP	TEJ	27.8082	70.8877	2.55
RAC-090	Akisakari	JP	TEJ	28.9878	73.1549	2.52
RAC-034	Yumiazusa	JP	TEJ	29.426	74.1247	2.52
RAC-089	Yumehikari	JP	TEJ	34.9083	85.5722	2.45
RAC-159	Raiden	JP	TEJ	28.2656	61.1691	2.16
RAC-170	Tokudawara	JP	TEJ	32.0792	67.1111	2.09
RAC-169	Chihominori	JP	TEJ	27.8287	57.0926	2.05
RAC-158	Aichiasahi	JP	TEJ	30.2477	59.4753	1.97
RAC-149	Akamai (Nagasaki)	JP	TEJ	21.2417	40.9352	1.93
RAC-040	Momiroman	JP	TEJ	24.5062	46.0142	1.88
RAC-160	Houmanshinden Ine	JP	TEJ	35.5911	66.2864	1.86
RAC-052	Minachikara	JP	TEJ	37.7775	69.1648	1.83
RAC-141	Omachi	JP	TEJ	25.2532	44.9401	1.78
RAC-017	Akihikari	JP	TEJ	33.2745	58.3043	1.75
RAC-143	Kyoutoasahi	JP	TEJ	36.4148	63.2852	1.74
RAC-050	RAC-050	JP	TEJ	31.0465	53.1562	1.71
RAC-009	Kinuhikari	JP	TEJ	25.7899	41.7154	1.62
RAC-131	Wataribune	JP	TEJ	28.8687	45.329	1.57
RAC-134	Ishijiro	JP	TEJ	30.0597	45.7309	1.52
RAC-103	Morita Wase	JP	TEJ	33.6268	49.034	1.46
RAC-223	Cody	JP	TEJ	34.7804	50.0858	1.44
RAC-214	Honoka 224	JP	TEJ	37.6357	51.9833	1.38
RAC-137	Aikoku	JP	TEJ	28.2654	37.9877	1.34
RAC-216	Kyouwa	JP	TEJ	37.2832	47.1549	1.26
RAC-221	Wasefukoku	JP	TEJ	44.9909	55.4611	1.23
RAC-136	Dango	JP	TEJ	23.1221	26.5241	1.15
RAC-177	Himenomochi	JP	TEJ	25.2561	27.0679	1.07
RAC-144	Kabashiko	JP	TEJ	23.0563	24.3759	1.06
RAC-020	Fukuhibiki	JP	TEJ	25.1092	26.4302	1.05
RAC-044	RAC-044	JP	TEJ	27.4018	28.5043	1.04
RAC-138	Ginbouzu	JP	TEJ	31.3532	32.5809	1.04
RAC-157	Shinshuu	JP	TEJ	24.8257	25.7302	1.04
RAC-106	Phulba	JP	TEJ	35.0479	36.2895	1.04
RAC-011	Toyomeki	JP	TEJ	29.7325	30.75	1.03
RAC-142	Shinriki	JP	TEJ	28.8624	29.5099	1.02
RAC-133	Mansaku	JP	TEJ	25.5294	25.2265	0.99
RAC-004	Akenohoshi	JP	TEJ	25.3098	25.0074	0.99
RAC-016	RAC-016	JP	TEJ	27.0302	26.6438	0.99
RAC-163	RAC-163	JP	TEJ	33.4411	32.8951	0.98
RAC-012	RAC-012	JP	TEJ	30.5529	29.7309	0.97
RAC-081	Todorokiwase	JP	TEJ	65.3643	63.0469	0.96
RAC-054	Tainou 67	JP	TEJ	28.2981	27.1957	0.96
RAC-151	Hiyadachitou	JP	TEJ	26.1143	24.9327	0.95
RAC-026	Sasanishiki	JP	TEJ	28.2393	26.9235	0.95
RAC-013	RAC-013	JP	TEJ	24.4426	23.1321	0.95
RAC-023	Matsuribare	JP	TEJ	35.4701	33.566	0.95
RAC-008	Yamahikari	JP	TEJ	23.9852	22.6772	0.95
RAC-228	Bekogonomi	JP	TEJ	23.437	21.9605	0.94
RAC-145	Sekiyama	JP	TEJ	32.1964	30.134	0.94
RAC-027	Moeminori	JP	TEJ	25.8399	23.7636	0.92
RAC-047	RAC-047	JP	TEJ	27.6762	25.2259	0.91
RAC-082	Hanaechizen	JP	TEJ	23.7077	21.321	0.9
RAC-085	Nakateshinsenbon	JP	TEJ	20.2096	18.1728	0.9
RAC-037	Tachiharuka	JP	TEJ	26.7493	24.0049	0.9
RAC-230	Iwaidawara	JP	TEJ	28.7792	25.7284	0.89
RAC-086	Kinmaze	JP	TEJ	41.3903	36.9568	0.89
RAC-043	Emidawara	JP	TEJ	27.5207	24.5673	0.89
RAC-083	Asanohikari	JP	TEJ	25.2275	21.4877	0.85
RAC-069	Silewah	JP	TEJ	46.9584	39.9167	0.85
RAC-007	Koganebare	JP	TEJ	28.237	23.9586	0.85
RAC-002	Hinohikari	JP	TEJ	54.2305	45.0142	0.83
RAC-080	Okiniiri	JP	TEJ	34.26	28.384	0.83
RAC-028	Yamadawara	JP	TEJ	24.5957	20.3593	0.83
RAC-003	Mirenishiki	JP	TEJ	27.623	22.8006	0.83
RAC-135	Joushuu	JP	TEJ	29.019	23.9512	0.83
RAC-088	Koganemasari	JP	TEJ	29.7318	24.221	0.81
RAC-084	Akebono	JP	TEJ	22.0023	17.8772	0.81
RAC-167	Sansanmaru	JP	TEJ	28.9259	23.4383	0.81
RAC-107	Shinriki Mochi	JP	TEJ	35.2672	27.763	0.79
RAC-015	RAC-015	JP	TEJ	32.2545	24.9525	0.77
RAC-132	Hosogara	JP	TEJ	30.8369	22.7525	0.74
RAC-087	Yamadanishiki	JP	TEJ	38.3752	27.9599	0.73
RAC-018	Hitomebore	JP	TEJ	56.768	40.5444	0.71
RAC-005	Tsukinohikari	JP	TEJ	40.5631	28.3654	0.7
RAC-226	Kitaake	JP	TEJ	33.2334	23.0827	0.69
RAC-219	Shinei	JP	TEJ	40.2006	27.8938	0.69
RAC-166	Oborozuki	JP	TEJ	28.9195	19.9191	0.69
RAC-025	Nipponbare	JP	TEJ	68.3671	46.0364	0.67
RAC-225	Gohyakumangoku	JP	TEJ	50.4663	33.7099	0.67
RAC-022	Hatsushimo	JP	TEJ	34.1574	22.7309	0.67
RAC-224	Tachiaoba	JP	TEJ	39.4668	24.6543	0.62
RAC-019	Akitakomachi	JP	TEJ	21.5241	13.2179	0.61
RAC-094	Akage	JP	TEJ	65.7083	34.4753	0.52
RAC-212	Hayayuki	JP	TEJ	34.6943	15.321	0.44
RAC-097	Dianyu 1	JP	TEJ	56.8586	24.7432	0.44
RAC-215	Kirara 397	JP	TEJ	41.2719	17.6846	0.43
RAC-211	Hakutyoumochi	JP	TEJ	33.5096	14.2142	0.42
RAC-220	Sorachi	JP	TEJ	37.473	15.8191	0.42
RAC-058	Hayamasari	JP	TEJ	51.8418	19.8704	0.38
RAC-222	Yukara	JP	TEJ	43.9059	16.5438	0.38
RAC-218	Shimahikari	JP	TEJ	47.5568	16.9074	0.36
RAC-217	Norin 15	JP	TEJ	47.7009	15.4772	0.32
RAC-213	Hokkai Wase	JP	TEJ	42.6487	12.0519	0.28
RAC-078	Kele	IND	IND	25.8861	48.6883	1.88
RAC-208	Chin Galay	IND	IND	33.2798	38.2235	1.15
RAC-150	Akamai (Tokushima)	IND	IND	22.8285	25.8327	1.13
RAC-203	Neang Menh	IND	IND	35.1683	38.6852	1.1
RAC-204	Radin Goi Sesat	IND	IND	34.3157	36.3988	1.06
RAC-060	Takanari	IND	IND	132.823	139.149	1.05
RAC-205	Padi Kuning	IND	IND	32.568	33.6512	1.03
RAC-175	Akamai (Kantou Touzan)	IND	IND	28.2585	28.6389	1.01
RAC-187	Qingyu (Seiyu)	IND	IND	37.2581	36.6809	0.98
RAC-176	Karahoushi	IND	IND	34.696	33.7722	0.97
RAC-164	RAC-164	IND	IND	26.1238	25.2309	0.97
RAC-207	Bingala	IND	IND	34.7425	33.171	0.95
RAC-206	Rambhog	IND	IND	33.3085	31.3204	0.94
RAC-174	Akamai (Kouchi)	IND	IND	27.1616	25.3086	0.93
RAC-051	RAC-051	IND	IND	25.0408	23.316	0.93
RAC-202	Milyang 23	IND	IND	29.3471	27.0105	0.92
RAC-171	Tachisugata	IND	IND	23.7865	21.8272	0.92
RAC-173	Mochidawara	IND	IND	21.461	19.5691	0.91
RAC-185	Vary Futsi	IND	IND	32.859	29.8599	0.91
RAC-182	Asu	IND	IND	25.2374	22.8821	0.91
RAC-172	Kuranonushi	IND	IND	23.219	20.7784	0.89
RAC-180	Jinguoyin	IND	IND	28.3751	25.1438	0.89
RAC-183	IR 58	IND	IND	19.5659	17.0123	0.87
RAC-184	Co 13	IND	IND	48.4737	41.3648	0.85
RAC-179	Ryou Suisan Koumai	IND	IND	33.3798	28.4537	0.85
RAC-178	Puluik Arang	IND	IND	29.205	24.4531	0.84
RAC-061	IR 64	IND	IND	46.1447	38.2648	0.83
RAC-099	Jena 035	IND	IND	23.0184	18.7432	0.81
RAC-209	Deejiaohualuo	IND	IND	30.1006	23.8716	0.79
RAC-055	Suweon 258	IND	IND	35.6552	27.563	0.77
RAC-093	IR 24	IND	IND	46.0123	35.4593	0.77
RAC-186	Keiboba	IND	IND	23.9185	18.3198	0.77
RAC-181	Da Hong Gu	IND	IND	29.3882	22.4815	0.76
RAC-161	Tadukan	IND	IND	27.5453	20.8315	0.76
RAC-229	Ruriaoba	IND	IND	36.7453	27.066	0.74
RAC-057	Habataki	IND	IND	25.6571	18.3278	0.71
RAC-210	Hong Cheuh Zai	IND	IND	25.6974	17.7185	0.69
RAC-033	Hokuriku 193	IND	IND	36.5437	24.7722	0.68
RAC-071	Deng Pao Zhai	IND	IND	38.1452	23.5358	0.62
RAC-098	Hakphaynhay	IND	IND	25.9364	15.7685	0.61
RAC-077	Nona Bokra	IND	IND	35.7258	21.4074	0.6
RAC-064	Bei Khe	IND	IND	40.124	23.9895	0.6
RAC-095	Anjana Dhan	IND	IND	29.944	17.7988	0.59
RAC-101	Kemasin	IND	IND	52.9421	31.2765	0.59
RAC-096	Badari Dhan	IND	IND	58.4488	33.4438	0.57
RAC-104	Neang Phtong	IND	IND	31.3706	17.9043	0.57
RAC-109	Vandaran	IND	IND	61.1362	34.4846	0.56
RAC-074	Qiu Zhao Zong (Shuusoushu)	IND	IND	37.6271	19.0031	0.51
RAC-065	Tupa 121-3	IND	IND	37.8414	18.863	0.5
RAC-076	Davao 1	IND	IND	48.7816	23.784	0.49
RAC-073	Bleiyo	IND	IND	35.7579	16.771	0.47
RAC-072	Naba	IND	IND	50.09	21.2938	0.43
RAC-075	Touboshi	IND	IND	19.405	7.25802	0.37
RAC-196	ARC 5955	AUS	AUS	31.3046	35.2951	1.13
RAC-191	Nepal 8	AUS	AUS	34.069	35.7883	1.05
RAC-195	ARC 7291	AUS	AUS	33.1762	34.8259	1.05
RAC-110	Local Basmati	AUS	AUS	34.5893	36.1932	1.05
RAC-200	Nepal 555	AUS	AUS	32.8911	33.4099	1.02
RAC-198	ARC 7047	AUS	AUS	32.9044	33.0599	1
RAC-199	ARC 11094	AUS	AUS	34.0759	33.5222	0.98
RAC-190	Jhona 2	AUS	AUS	31.9844	28.9432	0.9
RAC-056	Kasalath	AUS	AUS	55.6065	50.2506	0.9
RAC-192	Kalo Dhan	AUS	AUS	27.585	24.5938	0.89
RAC-194	Surjamukhi	AUS	AUS	25.3253	21.634	0.85
RAC-193	Shoni	AUS	AUS	27.8421	23.5568	0.85
RAC-201	Kaluheenati	AUS	AUS	24.2443	19.4253	0.8
RAC-197	Ratul	AUS	AUS	22.9661	16.9259	0.74
RAC-059	Jarjan	AUS	AUS	26.1325	19.0802	0.73
RAC-066	Muha	AUS	AUS	37.6115	19.95	0.53

## Sheet: Table S4
Table S4. ga20ox2 natural variants determined by more than 380 bp deletion in the first exon in 220 varieties
Name	ID	Variety	Sub variety	Genotype
Koshihikari	RAC-001	JP	TEJ
Hinohikari	RAC-002	JP	TEJ
Mirenishiki	RAC-003	JP	TEJ
Akenohoshi	RAC-004	JP	TEJ
Tsukinohikari	RAC-005	JP	TEJ
Ikuhikari	RAC-006	JP	TEJ	deletion-type mutation
Koganebare	RAC-007	JP	TEJ
Yamahikari	RAC-008	JP	TEJ
Kinuhikari	RAC-009	JP	TEJ	deletion-type mutation
Dontokoi	RAC-010	JP	TEJ	deletion-type mutation
Toyomeki	RAC-011	JP	TEJ
RAC-012	RAC-012	JP	TEJ
RAC-013	RAC-013	JP	TEJ
RAC-015	RAC-015	JP	TEJ
RAC-016	RAC-016	JP	TEJ
Akihikari	RAC-017	JP	TEJ
Hitomebore	RAC-018	JP	TEJ
Akitakomachi	RAC-019	JP	TEJ
Fukuhibiki	RAC-020	JP	TEJ
Itadaki	RAC-021	JP	TEJ	deletion-type mutation
Hatsushimo	RAC-022	JP	TEJ
Matsuribare	RAC-023	JP	TEJ
Satojiman	RAC-024	JP	TEJ
Nipponbare	RAC-025	JP	TEJ
Sasanishiki	RAC-026	JP	TEJ
Moeminori	RAC-027	JP	TEJ
Yamadawara	RAC-028	JP	TEJ
Eminokizuna	RAC-029	JP	TEJ	deletion-type mutation
Koinoyokan	RAC-030	JP	TEJ	deletion-type mutation
Kinumusume	RAC-031	JP	TEJ	deletion-type mutation
Nikomaru	RAC-032	JP	TEJ	deletion-type mutation
Hokuriku 193	RAC-033	IND	IND	deletion-type mutation
Yumiazusa	RAC-034	JP	TEJ
Tsukiakari	RAC-035	JP	TEJ	deletion-type mutation
Hoshijirushi	RAC-036	JP	TEJ	deletion-type mutation
Tachiharuka	RAC-037	JP	TEJ
RAC-038	RAC-038	JP	TEJ	deletion-type mutation
Mizuhonokagayaki	RAC-039	JP	TEJ	deletion-type mutation
Momiroman	RAC-040	JP	TEJ
Nijinokirameki	RAC-041	JP	TEJ	deletion-type mutation
Natsuhonoka	RAC-042	JP	TEJ	deletion-type mutation
Emidawara	RAC-043	JP	TEJ
RAC-044	RAC-044	JP	TEJ
RAC-045	RAC-045	JP	TEJ	deletion-type mutation
RAC-046	RAC-046	JP	TEJ	deletion-type mutation
RAC-047	RAC-047	JP	TEJ
Kankinokaze	RAC-048	JP	TEJ
Koisomeshi	RAC-049	JP	TEJ	deletion-type mutation
RAC-050	RAC-050	JP	TEJ
RAC-051	RAC-051	IND	IND	deletion-type mutation
Minachikara	RAC-052	JP	TEJ
Setonokagayaki	RAC-053	JP	TEJ
Tainou 67	RAC-054	JP	TEJ
Suweon 258	RAC-055	IND	IND	deletion-type mutation
Kasalath	RAC-056	AUS	AUS
Habataki	RAC-057	IND	IND	deletion-type mutation
Hayamasari	RAC-058	JP	TEJ
Jarjan	RAC-059	AUS	AUS
Takanari	RAC-060	IND	IND	deletion-type mutation
IR 64	RAC-061	IND	IND	deletion-type mutation
LAC 23	RAC-062	JP	TRJ
Owarihatamochi	RAC-063	JP	TRJ
Bei Khe	RAC-064	IND	IND
Tupa 121-3	RAC-065	IND	IND
Muha	RAC-066	AUS	AUS
Khau Mac Kho	RAC-067	JP	TRJ
Khao Nam Jen	RAC-068	JP	TRJ
Silewah	RAC-069	JP	TEJ
Basilanon	RAC-070	JP	TRJ
Deng Pao Zhai	RAC-071	IND	IND
Naba	RAC-072	IND	IND
Bleiyo	RAC-073	IND	IND
Qiu Zhao Zong (Shuusoushu)	RAC-074	IND	IND
Touboshi	RAC-075	IND	IND
Davao 1	RAC-076	IND	IND
Nona Bokra	RAC-077	IND	IND
Kele	RAC-078	IND	IND
Toyonishiki	RAC-079	JP	TEJ
Okiniiri	RAC-080	JP	TEJ
Todorokiwase	RAC-081	JP	TEJ
Hanaechizen	RAC-082	JP	TEJ
Asanohikari	RAC-083	JP	TEJ
Akebono	RAC-084	JP	TEJ
Nakateshinsenbon	RAC-085	JP	TEJ
Kinmaze	RAC-086	JP	TEJ
Yamadanishiki	RAC-087	JP	TEJ
Koganemasari	RAC-088	JP	TEJ
Yumehikari	RAC-089	JP	TEJ	deletion-type mutation
Akisakari	RAC-090	JP	TEJ	deletion-type mutation
Lemont	RAC-091	JP	TRJ	deletion-type mutation
Reiho	RAC-092	JP	TEJ
IR 24	RAC-093	IND	IND	deletion-type mutation
Akage	RAC-094	JP	TEJ
Anjana Dhan	RAC-095	IND	IND
Badari Dhan	RAC-096	IND	IND
Dianyu 1	RAC-097	JP	TEJ
Hakphaynhay	RAC-098	IND	IND
Jena 035	RAC-099	IND	IND
Kahei	RAC-100	JP	TRJ
Kemasin	RAC-101	IND	IND
Ma Sho	RAC-102	JP	TRJ
Morita Wase	RAC-103	JP	TEJ
Neang Phtong	RAC-104	IND	IND
Padi Perak	RAC-105	JP	TRJ
Phulba	RAC-106	JP	TEJ
Shinriki Mochi	RAC-107	JP	TEJ
Tima	RAC-108	JP	TRJ
Vandaran	RAC-109	IND	IND
Local Basmati	RAC-110	AUS	AUS
Rexmont	RAC-115	JP	TRJ	deletion-type mutation
Gaisen Mochi	RAC-119	JP	TRJ
Hinode	RAC-120	JP	TRJ
Senshou	RAC-121	JP	TRJ
Yamada Bake	RAC-122	JP	TRJ
Kaneko B	RAC-123	JP	TRJ
Iruma Nishiki	RAC-124	JP	TRJ
Okka Modoshi	RAC-125	JP	TRJ
Hirayama	RAC-126	JP	TRJ
Oiran	RAC-127	JP	TRJ
Bouzu Mochi	RAC-128	JP	TRJ
Meguro Mochi	RAC-129	JP	TRJ
Hassokuho	RAC-130	JP	TRJ
Wataribune	RAC-131	JP	TEJ
Hosogara	RAC-132	JP	TEJ
Mansaku	RAC-133	JP	TEJ
Ishijiro	RAC-134	JP	TEJ
Joushuu	RAC-135	JP	TEJ
Dango	RAC-136	JP	TEJ
Aikoku	RAC-137	JP	TEJ
Ginbouzu	RAC-138	JP	TEJ
Shichimenchou Mochi	RAC-139	JP	TEJ
Kameji	RAC-140	JP	TEJ
Omachi	RAC-141	JP	TEJ
Shinriki	RAC-142	JP	TEJ
Kyoutoasahi	RAC-143	JP	TEJ
Kabashiko	RAC-144	JP	TEJ
Sekiyama	RAC-145	JP	TEJ
Shinyamadaho 2	RAC-146	JP	TEJ
Nagoya Shiro	RAC-147	JP	TEJ
Shiroine (Kemomi)	RAC-148	JP	TEJ
Akamai (Nagasaki)	RAC-149	JP	TEJ
Akamai (Tokushima)	RAC-150	IND	IND
Hiyadachitou	RAC-151	JP	TEJ
Fukoku	RAC-152	JP	TEJ
Okabo	RAC-153	JP	TRJ
Hakamuri (Yokoyama)	RAC-154	JP	TRJ
Rikutou Rikuu 2	RAC-155	JP	TEJ
Akiakane	RAC-156	JP	TEJ	deletion-type mutation
Shinshuu	RAC-157	JP	TEJ
Aichiasahi	RAC-158	JP	TEJ
Raiden	RAC-159	JP	TEJ
Houmanshinden Ine	RAC-160	JP	TEJ
Tadukan	RAC-161	IND	IND
RAC-162	RAC-162	JP	TEJ
RAC-163	RAC-163	JP	TEJ
RAC-164	RAC-164	IND	IND	deletion-type mutation
Inahokkori	RAC-165	JP	TEJ	deletion-type mutation
Oborozuki	RAC-166	JP	TEJ
Sansanmaru	RAC-167	JP	TEJ
Ajianokaori	RAC-168	JP	TEJ	deletion-type mutation
Chihominori	RAC-169	JP	TEJ
Tokudawara	RAC-170	JP	TEJ	deletion-type mutation
Tachisugata	RAC-171	IND	IND
Kuranonushi	RAC-172	IND	IND	deletion-type mutation
Mochidawara	RAC-173	IND	IND	deletion-type mutation
Akamai (Kouchi)	RAC-174	IND	IND
Akamai (Kantou Touzan)	RAC-175	IND	IND
Karahoushi	RAC-176	IND	IND
Himenomochi	RAC-177	JP	TEJ
Puluik Arang	RAC-178	IND	IND
Ryou Suisan Koumai	RAC-179	IND	IND
Jinguoyin	RAC-180	IND	IND
Da Hong Gu	RAC-181	IND	IND
Asu	RAC-182	IND	IND
IR 58	RAC-183	IND	IND	deletion-type mutation
Co 13	RAC-184	IND	IND
Vary Futsi	RAC-185	IND	IND
Keiboba	RAC-186	IND	IND
Qingyu (Seiyu)	RAC-187	IND	IND
Jhona 2	RAC-190	AUS	AUS
Nepal 8	RAC-191	AUS	AUS
Kalo Dhan	RAC-192	AUS	AUS
Shoni	RAC-193	AUS	AUS
Surjamukhi	RAC-194	AUS	AUS
ARC 7291	RAC-195	AUS	AUS
ARC 5955	RAC-196	AUS	AUS
Ratul	RAC-197	AUS	AUS
ARC 7047	RAC-198	AUS	AUS
ARC 11094	RAC-199	AUS	AUS
Nepal 555	RAC-200	AUS	AUS
Kaluheenati	RAC-201	AUS	AUS
Milyang 23	RAC-202	IND	IND	deletion-type mutation
Neang Menh	RAC-203	IND	IND
Radin Goi Sesat	RAC-204	IND	IND
Padi Kuning	RAC-205	IND	IND
Rambhog	RAC-206	IND	IND
Bingala	RAC-207	IND	IND
Chin Galay	RAC-208	IND	IND
Deejiaohualuo	RAC-209	IND	IND
Hong Cheuh Zai	RAC-210	IND	IND
Hakutyoumochi	RAC-211	JP	TEJ
Hayayuki	RAC-212	JP	TEJ
Hokkai Wase	RAC-213	JP	TEJ
Honoka 224	RAC-214	JP	TEJ
Kirara 397	RAC-215	JP	TEJ
Kyouwa	RAC-216	JP	TEJ
Norin 15	RAC-217	JP	TEJ
Shimahikari	RAC-218	JP	TEJ
Shinei	RAC-219	JP	TEJ
Sorachi	RAC-220	JP	TEJ
Wasefukoku	RAC-221	JP	TEJ
Yukara	RAC-222	JP	TEJ
Cody	RAC-223	JP	TEJ
Tachiaoba	RAC-224	JP	TEJ
Gohyakumangoku	RAC-225	JP	TEJ
Kitaake	RAC-226	JP	TEJ
Akidawara	RAC-227	JP	TEJ	deletion-type mutation
Bekogonomi	RAC-228	JP	TEJ
Ruriaoba	RAC-229	IND	IND
Iwaidawara	RAC-230	JP	TEJ

## Sheet: Table S5
Table S5. hd1 natural variants determined by a 36 bp insertion in the first exon in 220 varieties
Name	ID	Variety	Sub variety	Genotype
Koshihikari	RAC-001	JP	TEJ
Hinohikari	RAC-002	JP	TEJ
Mirenishiki	RAC-003	JP	TEJ
Akenohoshi	RAC-004	JP	TEJ
Tsukinohikari	RAC-005	JP	TEJ
Ikuhikari	RAC-006	JP	TEJ
Koganebare	RAC-007	JP	TEJ
Yamahikari	RAC-008	JP	TEJ
Kinuhikari	RAC-009	JP	TEJ
Dontokoi	RAC-010	JP	TEJ
Toyomeki	RAC-011	JP	TEJ	insertion-type mutation
RAC-012	RAC-012	JP	TEJ	insertion-type mutation
RAC-013	RAC-013	JP	TEJ	insertion-type mutation
RAC-015	RAC-015	JP	TEJ	insertion-type mutation
RAC-016	RAC-016	JP	TEJ	insertion-type mutation
Akihikari	RAC-017	JP	TEJ	insertion-type mutation
Hitomebore	RAC-018	JP	TEJ	insertion-type mutation
Akitakomachi	RAC-019	JP	TEJ	insertion-type mutation
Fukuhibiki	RAC-020	JP	TEJ	insertion-type mutation
Itadaki	RAC-021	JP	TEJ
Hatsushimo	RAC-022	JP	TEJ	insertion-type mutation
Matsuribare	RAC-023	JP	TEJ
Satojiman	RAC-024	JP	TEJ
Nipponbare	RAC-025	JP	TEJ
Sasanishiki	RAC-026	JP	TEJ
Moeminori	RAC-027	JP	TEJ	insertion-type mutation
Yamadawara	RAC-028	JP	TEJ	insertion-type mutation
Eminokizuna	RAC-029	JP	TEJ
Koinoyokan	RAC-030	JP	TEJ
Kinumusume	RAC-031	JP	TEJ
Nikomaru	RAC-032	JP	TEJ
Hokuriku 193	RAC-033	IND	IND	insertion-type mutation
Yumiazusa	RAC-034	JP	TEJ	insertion-type mutation
Tsukiakari	RAC-035	JP	TEJ	insertion-type mutation
Hoshijirushi	RAC-036	JP	TEJ
Tachiharuka	RAC-037	JP	TEJ
RAC-038	RAC-038	JP	TEJ
Mizuhonokagayaki	RAC-039	JP	TEJ
Momiroman	RAC-040	JP	TEJ	insertion-type mutation
Nijinokirameki	RAC-041	JP	TEJ
Natsuhonoka	RAC-042	JP	TEJ
Emidawara	RAC-043	JP	TEJ	insertion-type mutation
RAC-044	RAC-044	JP	TEJ
RAC-045	RAC-045	JP	TEJ
RAC-046	RAC-046	JP	TEJ
RAC-047	RAC-047	JP	TEJ	insertion-type mutation
Kankinokaze	RAC-048	JP	TEJ
Koisomeshi	RAC-049	JP	TEJ
RAC-050	RAC-050	JP	TEJ
RAC-051	RAC-051	IND	IND	insertion-type mutation
Minachikara	RAC-052	JP	TEJ	insertion-type mutation
Setonokagayaki	RAC-053	JP	TEJ
Tainou 67	RAC-054	JP	TEJ	insertion-type mutation
Suweon 258	RAC-055	IND	IND	insertion-type mutation
Kasalath	RAC-056	AUS	AUS	insertion-type mutation
Habataki	RAC-057	IND	IND	insertion-type mutation
Hayamasari	RAC-058	JP	TEJ
Jarjan	RAC-059	AUS	AUS	insertion-type mutation
Takanari	RAC-060	IND	IND	insertion-type mutation
IR 64	RAC-061	IND	IND	insertion-type mutation
LAC 23	RAC-062	JP	TRJ
Owarihatamochi	RAC-063	JP	TRJ	insertion-type mutation
Bei Khe	RAC-064	IND	IND	insertion-type mutation
Tupa 121-3	RAC-065	IND	IND	insertion-type mutation
Muha	RAC-066	AUS	AUS	insertion-type mutation
Khau Mac Kho	RAC-067	JP	TRJ	insertion-type mutation
Khao Nam Jen	RAC-068	JP	TRJ	insertion-type mutation
Silewah	RAC-069	JP	TEJ	insertion-type mutation
Basilanon	RAC-070	JP	TRJ	insertion-type mutation
Deng Pao Zhai	RAC-071	IND	IND	insertion-type mutation
Naba	RAC-072	IND	IND
Bleiyo	RAC-073	IND	IND	insertion-type mutation
Qiu Zhao Zong (Shuusoushu)	RAC-074	IND	IND	insertion-type mutation
Touboshi	RAC-075	IND	IND	insertion-type mutation
Davao 1	RAC-076	IND	IND	insertion-type mutation
Nona Bokra	RAC-077	IND	IND
Kele	RAC-078	IND	IND	insertion-type mutation
Toyonishiki	RAC-079	JP	TEJ	insertion-type mutation
Okiniiri	RAC-080	JP	TEJ	insertion-type mutation
Todorokiwase	RAC-081	JP	TEJ	insertion-type mutation
Hanaechizen	RAC-082	JP	TEJ	insertion-type mutation
Asanohikari	RAC-083	JP	TEJ
Akebono	RAC-084	JP	TEJ	insertion-type mutation
Nakateshinsenbon	RAC-085	JP	TEJ	insertion-type mutation
Kinmaze	RAC-086	JP	TEJ	insertion-type mutation
Yamadanishiki	RAC-087	JP	TEJ	insertion-type mutation
Koganemasari	RAC-088	JP	TEJ
Yumehikari	RAC-089	JP	TEJ
Akisakari	RAC-090	JP	TEJ
Lemont	RAC-091	JP	TRJ	insertion-type mutation
Reiho	RAC-092	JP	TEJ	insertion-type mutation
IR 24	RAC-093	IND	IND	insertion-type mutation
Akage	RAC-094	JP	TEJ	insertion-type mutation
Anjana Dhan	RAC-095	IND	IND	insertion-type mutation
Badari Dhan	RAC-096	IND	IND	insertion-type mutation
Dianyu 1	RAC-097	JP	TEJ	insertion-type mutation
Hakphaynhay	RAC-098	IND	IND
Jena 035	RAC-099	IND	IND	insertion-type mutation
Kahei	RAC-100	JP	TRJ	insertion-type mutation
Kemasin	RAC-101	IND	IND	insertion-type mutation
Ma Sho	RAC-102	JP	TRJ	insertion-type mutation
Morita Wase	RAC-103	JP	TEJ
Neang Phtong	RAC-104	IND	IND	insertion-type mutation
Padi Perak	RAC-105	JP	TRJ	insertion-type mutation
Phulba	RAC-106	JP	TEJ	insertion-type mutation
Shinriki Mochi	RAC-107	JP	TEJ	insertion-type mutation
Tima	RAC-108	JP	TRJ	insertion-type mutation
Vandaran	RAC-109	IND	IND	insertion-type mutation
Local Basmati	RAC-110	AUS	AUS	insertion-type mutation
Rexmont	RAC-115	JP	TRJ	insertion-type mutation
Gaisen Mochi	RAC-119	JP	TRJ
Hinode	RAC-120	JP	TRJ	insertion-type mutation
Senshou	RAC-121	JP	TRJ	insertion-type mutation
Yamada Bake	RAC-122	JP	TRJ	insertion-type mutation
Kaneko B	RAC-123	JP	TRJ	insertion-type mutation
Iruma Nishiki	RAC-124	JP	TRJ	insertion-type mutation
Okka Modoshi	RAC-125	JP	TRJ	insertion-type mutation
Hirayama	RAC-126	JP	TRJ	insertion-type mutation
Oiran	RAC-127	JP	TRJ	insertion-type mutation
Bouzu Mochi	RAC-128	JP	TRJ	insertion-type mutation
Meguro Mochi	RAC-129	JP	TRJ
Hassokuho	RAC-130	JP	TRJ	insertion-type mutation
Wataribune	RAC-131	JP	TEJ	insertion-type mutation
Hosogara	RAC-132	JP	TEJ	insertion-type mutation
Mansaku	RAC-133	JP	TEJ	insertion-type mutation
Ishijiro	RAC-134	JP	TEJ	insertion-type mutation
Joushuu	RAC-135	JP	TEJ
Dango	RAC-136	JP	TEJ	insertion-type mutation
Aikoku	RAC-137	JP	TEJ	insertion-type mutation
Ginbouzu	RAC-138	JP	TEJ	insertion-type mutation
Shichimenchou Mochi	RAC-139	JP	TEJ	insertion-type mutation
Kameji	RAC-140	JP	TEJ
Omachi	RAC-141	JP	TEJ	insertion-type mutation
Shinriki	RAC-142	JP	TEJ	insertion-type mutation
Kyoutoasahi	RAC-143	JP	TEJ	insertion-type mutation
Kabashiko	RAC-144	JP	TEJ	insertion-type mutation
Sekiyama	RAC-145	JP	TEJ	insertion-type mutation
Shinyamadaho 2	RAC-146	JP	TEJ	insertion-type mutation
Nagoya Shiro	RAC-147	JP	TEJ
Shiroine (Kemomi)	RAC-148	JP	TEJ
Akamai (Nagasaki)	RAC-149	JP	TEJ	insertion-type mutation
Akamai (Tokushima)	RAC-150	IND	IND	insertion-type mutation
Hiyadachitou	RAC-151	JP	TEJ	insertion-type mutation
Fukoku	RAC-152	JP	TEJ	insertion-type mutation
Okabo	RAC-153	JP	TRJ
Hakamuri (Yokoyama)	RAC-154	JP	TRJ	insertion-type mutation
Rikutou Rikuu 2	RAC-155	JP	TEJ	insertion-type mutation
Akiakane	RAC-156	JP	TEJ
Shinshuu	RAC-157	JP	TEJ	insertion-type mutation
Aichiasahi	RAC-158	JP	TEJ	insertion-type mutation
Raiden	RAC-159	JP	TEJ	insertion-type mutation
Houmanshinden Ine	RAC-160	JP	TEJ	insertion-type mutation
Tadukan	RAC-161	IND	IND	insertion-type mutation
RAC-162	RAC-162	JP	TEJ	insertion-type mutation
RAC-163	RAC-163	JP	TEJ
RAC-164	RAC-164	IND	IND	insertion-type mutation
Inahokkori	RAC-165	JP	TEJ
Oborozuki	RAC-166	JP	TEJ
Sansanmaru	RAC-167	JP	TEJ	insertion-type mutation
Ajianokaori	RAC-168	JP	TEJ
Chihominori	RAC-169	JP	TEJ
Tokudawara	RAC-170	JP	TEJ
Tachisugata	RAC-171	IND	IND
Kuranonushi	RAC-172	IND	IND	insertion-type mutation
Mochidawara	RAC-173	IND	IND	insertion-type mutation
Akamai (Kouchi)	RAC-174	IND	IND	insertion-type mutation
Akamai (Kantou Touzan)	RAC-175	IND	IND	insertion-type mutation
Karahoushi	RAC-176	IND	IND
Himenomochi	RAC-177	JP	TEJ	insertion-type mutation
Puluik Arang	RAC-178	IND	IND	insertion-type mutation
Ryou Suisan Koumai	RAC-179	IND	IND	insertion-type mutation
Jinguoyin	RAC-180	IND	IND	insertion-type mutation
Da Hong Gu	RAC-181	IND	IND	insertion-type mutation
Asu	RAC-182	IND	IND	insertion-type mutation
IR 58	RAC-183	IND	IND	insertion-type mutation
Co 13	RAC-184	IND	IND	insertion-type mutation
Vary Futsi	RAC-185	IND	IND	insertion-type mutation
Keiboba	RAC-186	IND	IND	insertion-type mutation
Qingyu (Seiyu)	RAC-187	IND	IND	insertion-type mutation
Jhona 2	RAC-190	AUS	AUS	insertion-type mutation
Nepal 8	RAC-191	AUS	AUS	insertion-type mutation
Kalo Dhan	RAC-192	AUS	AUS	insertion-type mutation
Shoni	RAC-193	AUS	AUS	insertion-type mutation
Surjamukhi	RAC-194	AUS	AUS	insertion-type mutation
ARC 7291	RAC-195	AUS	AUS	insertion-type mutation
ARC 5955	RAC-196	AUS	AUS	insertion-type mutation
Ratul	RAC-197	AUS	AUS	insertion-type mutation
ARC 7047	RAC-198	AUS	AUS	insertion-type mutation
ARC 11094	RAC-199	AUS	AUS	insertion-type mutation
Nepal 555	RAC-200	AUS	AUS	insertion-type mutation
Kaluheenati	RAC-201	AUS	AUS	insertion-type mutation
Milyang 23	RAC-202	IND	IND	insertion-type mutation
Neang Menh	RAC-203	IND	IND	insertion-type mutation
Radin Goi Sesat	RAC-204	IND	IND	insertion-type mutation
Padi Kuning	RAC-205	IND	IND	insertion-type mutation
Rambhog	RAC-206	IND	IND	insertion-type mutation
Bingala	RAC-207	IND	IND	insertion-type mutation
Chin Galay	RAC-208	IND	IND	insertion-type mutation
Deejiaohualuo	RAC-209	IND	IND	insertion-type mutation
Hong Cheuh Zai	RAC-210	IND	IND	insertion-type mutation
Hakutyoumochi	RAC-211	JP	TEJ
Hayayuki	RAC-212	JP	TEJ
Hokkai Wase	RAC-213	JP	TEJ
Honoka 224	RAC-214	JP	TEJ
Kirara 397	RAC-215	JP	TEJ
Kyouwa	RAC-216	JP	TEJ
Norin 15	RAC-217	JP	TEJ
Shimahikari	RAC-218	JP	TEJ
Shinei	RAC-219	JP	TEJ
Sorachi	RAC-220	JP	TEJ
Wasefukoku	RAC-221	JP	TEJ
Yukara	RAC-222	JP	TEJ
Cody	RAC-223	JP	TEJ	insertion-type mutation
Tachiaoba	RAC-224	JP	TEJ
Gohyakumangoku	RAC-225	JP	TEJ	insertion-type mutation
Kitaake	RAC-226	JP	TEJ	insertion-type mutation
Akidawara	RAC-227	JP	TEJ
Bekogonomi	RAC-228	JP	TEJ	insertion-type mutation
Ruriaoba	RAC-229	IND	IND	insertion-type mutation
Iwaidawara	RAC-230	JP	TEJ	insertion-type mutation

## Sheet: Table S6
Table S6. GA20ox1 and GA20ox2 combinational genotypes, year of name release and breeding regions in 58 Japanese varieties
Name	Variety	Sub variety	ORIGIN1	ORIGIN2	TYPE	Other.accession	Year of Name release	Period	Period group	Breeding region	ID	Genome	GA20ox1 locus	CNV_ratio	Putative GA20ox1 genotype	GA20ox2-neighboring SNP at chr01:38380261	GA20ox2 genotype	Putative combinational genotype
Ajianokaori	JP	TEJ	Japan	-	Elite	-	2018	2010s	2010-2020	Chubu	RAC-168	23.6652	86.5704	3.66	multiple copy	g	ga20ox2_deletion-type	multiple-copy GA20ox1_deletion-type ga20ox2
Akebono	JP	TEJ	Japan	DIT	Elite	-	1953	before1960s	before 1980s	Kinki	RAC-084	22.0023	17.8772	0.81	single copy	a	GA20ox2_non-deletion-type	single-copy GA20ox1_non-deletion-type GA20ox2
Akenohoshi	JP	TEJ	Japan	BAC	Elite	OS0005	1984	1980s	1980s	Chugoku	RAC-004	25.3098	25.0074	0.99	single copy	a	GA20ox2_non-deletion-type	single-copy GA20ox1_non-deletion-type GA20ox2
Akiakane	JP	TEJ	Japan	DIT	Elite	-	2017	2010s	2010-2020	Chubu	RAC-156	26.5508	97.363	3.67	multiple copy	g	ga20ox2_deletion-type	multiple-copy GA20ox1_deletion-type ga20ox2
Akidawara	JP	TEJ	Japan	BAC	Elite	OS0006	2009	2000s	2000s	Kanto	RAC-227	33.9859	91.4636	2.69	multiple copy	g	ga20ox2_deletion-type	multiple-copy GA20ox1_deletion-type ga20ox2
Akisakari	JP	TEJ	Japan	DIT	Elite	-	2008	2000s	2000s	Kinki	RAC-090	28.9878	73.1549	2.52	multiple copy	g	ga20ox2_deletion-type	multiple-copy GA20ox1_deletion-type ga20ox2
Akitakomachi	JP	TEJ	Japan	BAC	Elite	OS0009	1984	1980s	1980s	Tohoku	RAC-019	21.5241	13.2179	0.61	single copy	a	GA20ox2_non-deletion-type	single-copy GA20ox1_non-deletion-type GA20ox2
Asanohikari	JP	TEJ	Japan	DIT	Elite	-	1987	1980s	1980s	Chubu	RAC-083	25.2275	21.4877	0.85	single copy	a	GA20ox2_non-deletion-type	single-copy GA20ox1_non-deletion-type GA20ox2
Dontokoi	JP	TEJ	Japan	BAC	Elite	OS0019	1995	1990s	1990s	Chubu	RAC-010	25.1672	105.302	4.18	multiple copy	g	ga20ox2_deletion-type	multiple-copy GA20ox1_deletion-type ga20ox2
Emidawara	JP	TEJ	Japan	BAC	Elite	OS0059	2018	2010s	2010-2020	Kanto	RAC-043	27.5207	24.5673	0.89	single copy	a	GA20ox2_non-deletion-type	single-copy GA20ox1_non-deletion-type GA20ox2
Eminokizuna	JP	TEJ	Japan	BAC	Elite	OS0020	2011	2010s	2010-2020	Chubu	RAC-029	25.3782	110.677	4.36	multiple copy	g	ga20ox2_deletion-type	multiple-copy GA20ox1_deletion-type ga20ox2
Fukuhibiki	JP	TEJ	Japan	BAC	Elite	OS0023	1993	1990s	1990s	Tohoku	RAC-020	25.1092	26.4302	1.05	single copy	a	GA20ox2_non-deletion-type	single-copy GA20ox1_non-deletion-type GA20ox2
Hanaechizen	JP	TEJ	Japan	BAC	Elite	OS0032	1991	1990s	1990s	Kinki	RAC-082	23.7077	21.321	0.9	single copy	a	GA20ox2_non-deletion-type	single-copy GA20ox1_non-deletion-type GA20ox2
Hatsushimo	JP	TEJ	Japan	BAC	Elite	OS0034	1950	before1960s	before 1980s	Chubu	RAC-022	34.1574	22.7309	0.67	single copy	a	GA20ox2_non-deletion-type	single-copy GA20ox1_non-deletion-type GA20ox2
Hayamasari	JP	TEJ	Japan	SAMD00078858	Elite	-	1988	1980s	1980s	Hokkaido	RAC-058	51.8418	19.8704	0.38	single copy	a	GA20ox2_non-deletion-type	single-copy GA20ox1_non-deletion-type GA20ox2
Himenomochi	JP	TEJ	Japan	SAMD00237902	Elite	JRC50	1972	1970s	before 1980s	Tohoku	RAC-177	25.2561	27.0679	1.07	single copy	a	GA20ox2_non-deletion-type	single-copy GA20ox1_non-deletion-type GA20ox2
Hinohikari	JP	TEJ	Japan	SAMD00077984	Elite	-	1989	1980s	1980s	Kyusyu	RAC-002	54.2305	45.0142	0.83	single copy	a	GA20ox2_non-deletion-type	single-copy GA20ox1_non-deletion-type GA20ox2
Hitomebore	JP	TEJ	Japan	SAMD00077981	Elite	-	1991	1990s	1990s	Tohoku	RAC-018	56.768	40.5444	0.71	single copy	a	GA20ox2_non-deletion-type	single-copy GA20ox1_non-deletion-type GA20ox2
Hoshijirushi	JP	TEJ	Japan	BAC	Elite	OS0046	2011	2010s	2010-2020	Kanto	RAC-036	24.3987	69.6327	2.85	multiple copy	g	ga20ox2_deletion-type	multiple-copy GA20ox1_deletion-type ga20ox2
Ikuhikari	JP	TEJ	Japan	BAC	Elite	OS0052	2004	2000s	2000s	Kinki	RAC-006	24.5551	79.4494	3.24	multiple copy	g	ga20ox2_deletion-type	multiple-copy GA20ox1_deletion-type ga20ox2
Inahokkori	JP	TEJ	Japan	-	Elite	-	2017	2010s	2010-2020	Chugoku	RAC-165	24.0016	87.308	3.64	multiple copy	g	ga20ox2_deletion-type	multiple-copy GA20ox1_deletion-type ga20ox2
Itadaki	JP	TEJ	Japan	BAC	Elite	OS0054	2000	2000s	2000s	Chubu	RAC-021	21.5032	62.4352	2.9	multiple copy	g	ga20ox2_deletion-type	multiple-copy GA20ox1_deletion-type ga20ox2
Iwaidawara	JP	TEJ	Japan	-	Elite	-	2013	2010s	2010-2020	Tohoku	RAC-230	28.7792	25.7284	0.89	single copy	a	GA20ox2_non-deletion-type	single-copy GA20ox1_non-deletion-type GA20ox2
Kankinokaze	JP	TEJ	Japan	DIT	Elite	-	2017	2010s	2010-2020	Kyusyu	RAC-048	34.127	91.9685	2.69	multiple copy	a	GA20ox2_non-deletion-type	multiple-copy GA20ox1_non-deletion-type GA20ox2
Kinmaze	JP	TEJ	Japan	BAC	Elite	OS0074	1948	before1960s	before 1980s	Chubu	RAC-086	41.3903	36.9568	0.89	single copy	a	GA20ox2_non-deletion-type	single-copy GA20ox1_non-deletion-type GA20ox2
Kinuhikari	JP	TEJ	Japan	BAC	Elite	OS0075	1988	1980s	1980s	Chubu	RAC-009	25.7899	41.7154	1.62	multiple copy (PCR-based genotyping)	g	ga20ox2_deletion-type	multiple-copy GA20ox1_deletion-type ga20ox2
Kinumusume	JP	TEJ	Japan	BAC	Elite	OS0076	2005	2000s	2000s	Kyusyu	RAC-031	30.0492	100.214	3.33	multiple copy	g	ga20ox2_deletion-type	multiple-copy GA20ox1_deletion-type ga20ox2
Koganebare	JP	TEJ	Japan	BAC	Elite	OS0079	1980	1980s	1980s	Chubu	RAC-007	28.237	23.9586	0.85	single copy	a	GA20ox2_non-deletion-type	single-copy GA20ox1_non-deletion-type GA20ox2
Koganemasari	JP	TEJ	Japan	DIT	Elite	-	1976	1970s	before 1980s	Kyusyu	RAC-088	29.7318	24.221	0.81	single copy	a	GA20ox2_non-deletion-type	single-copy GA20ox1_non-deletion-type GA20ox2
Koinoyokan	JP	TEJ	Japan	BAC	Elite	OS0063	2014	2010s	2010-2020	Chugoku	RAC-030	27.8993	129.543	4.64	multiple copy	g	ga20ox2_deletion-type	multiple-copy GA20ox1_deletion-type ga20ox2
Koisomeshi	JP	TEJ	Japan	DIT	Elite	-	2018	2010s	2010-2020	Chugoku	RAC-049	25.4185	83.7914	3.3	multiple copy	g	ga20ox2_deletion-type	multiple-copy GA20ox1_deletion-type ga20ox2
Koshihikari	JP	TEJ	Japan	DIT	Elite	-	1956	before1960s	before 1980s	Kinki	RAC-001	143.879	418.926	2.91	multiple copy	a	GA20ox2_non-deletion-type	multiple-copy GA20ox1_non-deletion-type GA20ox2
Matsuribare	JP	TEJ	Japan	DIT	Elite	-	1994	1990s	1990s	Chubu	RAC-023	35.4701	33.566	0.95	single copy	a	GA20ox2_non-deletion-type	single-copy GA20ox1_non-deletion-type GA20ox2
Mirenishiki	JP	TEJ	Japan	BAC	Elite	OS0093	2000	2000s	2000s	Kanto	RAC-003	27.623	22.8006	0.83	single copy	a	GA20ox2_non-deletion-type	single-copy GA20ox1_non-deletion-type GA20ox2
Mizuhonokagayaki	JP	TEJ	Japan	BAC	Elite	OS0094	2008	2000s	2000s	Chubu	RAC-039	24.8895	87.9086	3.53	multiple copy	g	ga20ox2_deletion-type	multiple-copy GA20ox1_deletion-type ga20ox2
Nakateshinsenbon	JP	TEJ	Japan	DIT	Elite	-	1950	before1960s	before 1980s	Chubu	RAC-085	20.2096	18.1728	0.9	single copy	a	GA20ox2_non-deletion-type	single-copy GA20ox1_non-deletion-type GA20ox2
Natsuhonoka	JP	TEJ	Japan	BAC	Elite	OS0099	2015	2010s	2010-2020	Kyusyu	RAC-042	25.5325	107.478	4.21	multiple copy	g	ga20ox2_deletion-type	multiple-copy GA20ox1_deletion-type ga20ox2
Nijinokirameki	JP	TEJ	Japan	BAC	Elite	OS0100	2018	2010s	2010-2020	Chubu	RAC-041	27.7171	80.1142	2.89	multiple copy	g	ga20ox2_deletion-type	multiple-copy GA20ox1_deletion-type ga20ox2
Nikomaru	JP	TEJ	Japan	BAC	Elite	OS0104	2005	2000s	2000s	Kyusyu	RAC-032	27.3262	90.9568	3.33	multiple copy	g	ga20ox2_deletion-type	multiple-copy GA20ox1_deletion-type ga20ox2
Nipponbare	JP	TEJ	Japan	SAMD00080368	Elite	WRC01	1963	1960s	before 1980s	Chubu	RAC-025	68.3671	46.0364	0.67	single copy	a	GA20ox2_non-deletion-type	single-copy GA20ox1_non-deletion-type GA20ox2
Oborozuki	JP	TEJ	Japan	-	Elite	-	2003	2000s	2000s	Hokkaido	RAC-166	28.9195	19.9191	0.69	single copy	a	GA20ox2_non-deletion-type	single-copy GA20ox1_non-deletion-type GA20ox2
Okiniiri	JP	TEJ	Japan	DIT	Elite	-	1996	1990s	1990s	Tohoku	RAC-080	34.26	28.384	0.83	single copy	a	GA20ox2_non-deletion-type	single-copy GA20ox1_non-deletion-type GA20ox2
Owarihatamochi	JP	TRJ	Japan	BAC	Landrace	OS0109	1951	before1960s	before 1980s	Kinki	RAC-063	27.1459	15.9296	0.59	single copy	a	GA20ox2_non-deletion-type	single-copy GA20ox1_non-deletion-type GA20ox2
Reiho	JP	TEJ	Japan	DIT	Elite	-	1969	1960s	before 1980s	Kyusyu	RAC-092	23.9359	132.82	5.55	multiple copy	a	GA20ox2_non-deletion-type	multiple-copy GA20ox1_non-deletion-type GA20ox2
Sansanmaru	JP	TEJ	Japan	-	Elite	-	2018	2010s	2010-2020	Hokkaido	RAC-167	28.9259	23.4383	0.81	single copy	a	GA20ox2_non-deletion-type	single-copy GA20ox1_non-deletion-type GA20ox2
Sasanishiki	JP	TEJ	Japan	BAC	Elite	OS0111	1963	1960s	before 1980s	Kyusyu	RAC-026	28.2393	26.9235	0.95	single copy	a	GA20ox2_non-deletion-type	single-copy GA20ox1_non-deletion-type GA20ox2
Setonokagayaki	JP	TEJ	Japan	DIT	Elite	-	2013	2010s	2010-2020	Chugoku	RAC-053	31.0184	103.728	3.34	multiple copy	a	GA20ox2_non-deletion-type	multiple-copy GA20ox1_non-deletion-type GA20ox2
Tachiharuka	JP	TEJ	Japan	BAC	Elite	OS0128	2012	2010s	2010-2020	Kyusyu	RAC-037	26.7493	24.0049	0.9	single copy	a	GA20ox2_non-deletion-type	single-copy GA20ox1_non-deletion-type GA20ox2
Todorokiwase	JP	TEJ	Japan	DIT	Elite	-	1968	1960s	before 1980s	Chubu	RAC-081	65.3643	63.0469	0.96	single copy	a	GA20ox2_non-deletion-type	single-copy GA20ox1_non-deletion-type GA20ox2
Tokudawara	JP	TEJ	Japan	-	Elite	-	2020	2020	2010-2020	Kyusyu	RAC-170	32.0792	67.1111	2.09	multiple copy	g	ga20ox2_deletion-type	multiple-copy GA20ox1_deletion-type ga20ox2
Toyomeki	JP	TEJ	Japan	BAC	Elite	OS0068	2015	2010s	2010-2020	Kanto	RAC-011	29.7325	30.75	1.03	single copy	a	GA20ox2_non-deletion-type	single-copy GA20ox1_non-deletion-type GA20ox2
Toyonishiki	JP	TEJ	Japan	DIT	Elite	-	1969	1960s	before 1980s	Tohoku	RAC-079	40.3099	150.92	3.74	multiple copy	a	GA20ox2_non-deletion-type	multiple-copy GA20ox1_non-deletion-type GA20ox2
Tsukiakari	JP	TEJ	Japan	BAC	Elite	OS0127	2016	2010s	2010-2020	Chubu	RAC-035	25.9441	115.062	4.43	multiple copy	g	ga20ox2_deletion-type	multiple-copy GA20ox1_deletion-type ga20ox2
Tsukinohikari	JP	TEJ	Japan	BAC	Elite	OS0139	1985	1980s	1980s	Chubu	RAC-005	40.5631	28.3654	0.7	single copy	a	GA20ox2_non-deletion-type	single-copy GA20ox1_non-deletion-type GA20ox2
Yamadanishiki	JP	TEJ	Japan	-	Elite	-	1936	before1960s	before 1980s	Chugoku	RAC-087	38.3752	27.9599	0.73	single copy	a	GA20ox2_non-deletion-type	single-copy GA20ox1_non-deletion-type GA20ox2
Yamadawara	JP	TEJ	Japan	BAC	Elite	OS0145	2011	2010s	2010-2020	Kanto	RAC-028	24.5957	20.3593	0.83	single copy	a	GA20ox2_non-deletion-type	single-copy GA20ox1_non-deletion-type GA20ox2
Yamahikari	JP	TEJ	Japan	DIT	Elite	-	1977	1970s	before 1980s	Chubu	RAC-008	23.9852	22.6772	0.95	single copy	a	GA20ox2_non-deletion-type	single-copy GA20ox1_non-deletion-type GA20ox2
Yumehikari	JP	TEJ	Japan	DIT	Elite	-	1990	1990s	1990s	Kyusyu	RAC-089	34.9083	85.5722	2.45	multiple copy	g	ga20ox2_deletion-type	multiple-copy GA20ox1_deletion-type ga20ox2

## Sheet: Table S7
Table S7. Hd1 and GA20ox2 combinational genotypes, year of name release and breeding regions in 58 Japanese varieties
Name	VARIETY	SUB.VARIETY	ORIGIN1	ORIGIN2	TYPE	Other.acceHd1_GA20ox2ion	Year of Name release	Period	Period group	Breeding region	Hd1-neighboring SNP at chr06:9333525	Hd1 genotype	GA20ox2-neighboring SNP at chr01:38380261	GA20ox2 genotype	Combinational genotype
Ajianokaori	JP	TEJ	Japan	-	Elite	-	2018	2010s	2010-2020	Chubu	a	Hd1_non-insertion-type	g	ga20ox2_deletion-type	Hd1_ga20ox2
Akebono	JP	TEJ	Japan	DIT	Elite	-	1953	before1960s	before 1980s	Kinki	g	hd1_insertion-type	a	GA20ox2_non-deletion-type	hd1_GA20ox2
Akenohoshi	JP	TEJ	Japan	BAC	Elite	OS0005	1984	1980s	1980s	Chugoku	a	Hd1_non-insertion-type	a	GA20ox2_non-deletion-type	Hd1_GA20ox2
Akiakane	JP	TEJ	Japan	DIT	Elite	-	2017	2010s	2010-2020	Chubu	a	Hd1_non-insertion-type	g	ga20ox2_deletion-type	Hd1_ga20ox2
Akidawara	JP	TEJ	Japan	BAC	Elite	OS0006	2009	2000s	2000s	Kanto	a	Hd1_non-insertion-type	g	ga20ox2_deletion-type	Hd1_ga20ox2
Akisakari	JP	TEJ	Japan	DIT	Elite	-	2008	2000s	2000s	Chubu	a	Hd1_non-insertion-type	g	ga20ox2_deletion-type	Hd1_ga20ox2
Akitakomachi	JP	TEJ	Japan	BAC	Elite	OS0009	1984	1980s	1980s	Tohoku	g	hd1_insertion-type	a	GA20ox2_non-deletion-type	hd1_GA20ox2
Asanohikari	JP	TEJ	Japan	DIT	Elite	-	1987	1980s	1980s	Chubu	a	Hd1_non-insertion-type	a	GA20ox2_non-deletion-type	Hd1_GA20ox2
Dontokoi	JP	TEJ	Japan	BAC	Elite	OS0019	1995	1990s	1990s	Chubu	a	Hd1_non-insertion-type	g	ga20ox2_deletion-type	Hd1_ga20ox2
Emidawara	JP	TEJ	Japan	BAC	Elite	OS0059	2018	2010s	2010-2020	Kanto	g	hd1_insertion-type	a	GA20ox2_non-deletion-type	hd1_GA20ox2
Eminokizuna	JP	TEJ	Japan	BAC	Elite	OS0020	2011	2010s	2010-2020	Chubu	a	Hd1_non-insertion-type	g	ga20ox2_deletion-type	Hd1_ga20ox2
Fukuhibiki	JP	TEJ	Japan	BAC	Elite	OS0023	1993	1990s	1990s	Tohoku	g	hd1_insertion-type	a	GA20ox2_non-deletion-type	hd1_GA20ox2
Hanaechizen	JP	TEJ	Japan	BAC	Elite	OS0032	1991	1990s	1990s	Chubu	g	hd1_insertion-type	a	GA20ox2_non-deletion-type	hd1_GA20ox2
Hatsushimo	JP	TEJ	Japan	BAC	Elite	OS0034	1950	before1960s	before 1980s	Chubu	g	hd1_insertion-type	a	GA20ox2_non-deletion-type	hd1_GA20ox2
Hayamasari	JP	TEJ	Japan	SAMD00078858	Elite	-	1988	1980s	1980s	Hokkaido	g	Hd1_non-insertion-type	a	GA20ox2_non-deletion-type	Hd1_GA20ox2
Himenomochi	JP	TEJ	Japan	SAMD00237902	Elite	JRC50	1972	1970s	before 1980s	Tohoku	g	hd1_insertion-type	a	GA20ox2_non-deletion-type	hd1_GA20ox2
Hinohikari	JP	TEJ	Japan	SAMD00077984	Elite	-	1989	1980s	1980s	Kyusyu	a	Hd1_non-insertion-type	a	GA20ox2_non-deletion-type	Hd1_GA20ox2
Hitomebore	JP	TEJ	Japan	SAMD00077981	Elite	-	1991	1990s	1990s	Tohoku	g	hd1_insertion-type	a	GA20ox2_non-deletion-type	hd1_GA20ox2
Hoshijirushi	JP	TEJ	Japan	BAC	Elite	OS0046	2011	2010s	2010-2020	Kanto	a	Hd1_non-insertion-type	g	ga20ox2_deletion-type	Hd1_ga20ox2
Ikuhikari	JP	TEJ	Japan	BAC	Elite	OS0052	2004	2000s	2000s	Chubu	a	Hd1_non-insertion-type	g	ga20ox2_deletion-type	Hd1_ga20ox2
Inahokkori	JP	TEJ	Japan	-	Elite	-	2017	2010s	2010-2020	Chugoku	a	Hd1_non-insertion-type	g	ga20ox2_deletion-type	Hd1_ga20ox2
Itadaki	JP	TEJ	Japan	BAC	Elite	OS0054	2000	2000s	2000s	Chubu	a	Hd1_non-insertion-type	g	ga20ox2_deletion-type	Hd1_ga20ox2
Iwaidawara	JP	TEJ	Japan	-	Elite	-	2013	2010s	2010-2020	Tohoku	g	hd1_insertion-type	a	GA20ox2_non-deletion-type	hd1_GA20ox2
Kankinokaze	JP	TEJ	Japan	DIT	Elite	-	2017	2010s	2010-2020	Kyusyu	a	Hd1_non-insertion-type	a	GA20ox2_non-deletion-type	Hd1_GA20ox2
Kinmaze	JP	TEJ	Japan	BAC	Elite	OS0074	1948	before1960s	before 1980s	Chubu	g	hd1_insertion-type	a	GA20ox2_non-deletion-type	hd1_GA20ox2
Kinuhikari	JP	TEJ	Japan	BAC	Elite	OS0075	1988	1980s	1980s	Chubu	a	Hd1_non-insertion-type	g	ga20ox2_deletion-type	Hd1_ga20ox2
Kinumusume	JP	TEJ	Japan	BAC	Elite	OS0076	2005	2000s	2000s	Kyusyu	a	Hd1_non-insertion-type	g	ga20ox2_deletion-type	Hd1_ga20ox2
Koganebare	JP	TEJ	Japan	BAC	Elite	OS0079	1980	1980s	1980s	Chubu	a	Hd1_non-insertion-type	a	GA20ox2_non-deletion-type	Hd1_GA20ox2
Koganemasari	JP	TEJ	Japan	DIT	Elite	-	1976	1970s	before 1980s	Kyusyu	a	Hd1_non-insertion-type	a	GA20ox2_non-deletion-type	Hd1_GA20ox2
Koinoyokan	JP	TEJ	Japan	BAC	Elite	OS0063	2014	2010s	2010-2020	Chugoku	a	Hd1_non-insertion-type	g	ga20ox2_deletion-type	Hd1_ga20ox2
Koisomeshi	JP	TEJ	Japan	DIT	Elite	-	2018	2010s	2010-2020	Chugoku	a	Hd1_non-insertion-type	g	ga20ox2_deletion-type	Hd1_ga20ox2
Koshihikari	JP	TEJ	Japan	DIT	Elite	-	1956	before1960s	before 1980s	Chubu	a	Hd1_non-insertion-type	a	GA20ox2_non-deletion-type	Hd1_GA20ox2
Matsuribare	JP	TEJ	Japan	DIT	Elite	-	1994	1990s	1990s	Chubu	a	Hd1_non-insertion-type	a	GA20ox2_non-deletion-type	Hd1_GA20ox2
Mirenishiki	JP	TEJ	Japan	BAC	Elite	OS0093	2000	2000s	2000s	Kanto	a	Hd1_non-insertion-type	a	GA20ox2_non-deletion-type	Hd1_GA20ox2
Mizuhonokagayaki	JP	TEJ	Japan	BAC	Elite	OS0094	2008	2000s	2000s	Chubu	a	Hd1_non-insertion-type	g	ga20ox2_deletion-type	Hd1_ga20ox2
Nakateshinsenbon	JP	TEJ	Japan	DIT	Elite	-	1950	before1960s	before 1980s	Chubu	g	hd1_insertion-type	a	GA20ox2_non-deletion-type	hd1_GA20ox2
Natsuhonoka	JP	TEJ	Japan	BAC	Elite	OS0099	2015	2010s	2010-2020	Kyusyu	a	Hd1_non-insertion-type	g	ga20ox2_deletion-type	Hd1_ga20ox2
Nijinokirameki	JP	TEJ	Japan	BAC	Elite	OS0100	2018	2010s	2010-2020	Chubu	a	Hd1_non-insertion-type	g	ga20ox2_deletion-type	Hd1_ga20ox2
Nikomaru	JP	TEJ	Japan	BAC	Elite	OS0104	2005	2000s	2000s	Kyusyu	a	Hd1_non-insertion-type	g	ga20ox2_deletion-type	Hd1_ga20ox2
Nipponbare	JP	TEJ	Japan	SAMD00080368	Elite	WRC01	1963	1960s	before 1980s	Chubu	a	Hd1_non-insertion-type	a	GA20ox2_non-deletion-type	Hd1_GA20ox2
Oborozuki	JP	TEJ	Japan	-	Elite	-	2003	2000s	2000s	Hokkaido	g	Hd1_non-insertion-type	a	GA20ox2_non-deletion-type	Hd1_GA20ox2
Okiniiri	JP	TEJ	Japan	DIT	Elite	-	1996	1990s	1990s	Tohoku	g	hd1_insertion-type	a	GA20ox2_non-deletion-type	hd1_GA20ox2
Owarihatamochi	JP	TRJ	Japan	BAC	Landrace	OS0109	1951	before1960s	before 1980s	Kinki	g	hd1_insertion-type	a	GA20ox2_non-deletion-type	hd1_GA20ox2
Reiho	JP	TEJ	Japan	DIT	Elite	-	1969	1960s	before 1980s	Kyusyu	g	hd1_insertion-type	a	GA20ox2_non-deletion-type	hd1_GA20ox2
Sansanmaru	JP	TEJ	Japan	-	Elite	-	2018	2010s	2010-2020	Hokkaido	g	hd1_insertion-type	a	GA20ox2_non-deletion-type	hd1_GA20ox2
Sasanishiki	JP	TEJ	Japan	BAC	Elite	OS0111	1963	1960s	before 1980s	Kyusyu	g	Hd1_non-insertion-type	a	GA20ox2_non-deletion-type	Hd1_GA20ox2
Setonokagayaki	JP	TEJ	Japan	DIT	Elite	-	2013	2010s	2010-2020	Chugoku	a	Hd1_non-insertion-type	a	GA20ox2_non-deletion-type	Hd1_GA20ox2
Tachiharuka	JP	TEJ	Japan	BAC	Elite	OS0128	2012	2010s	2010-2020	Kyusyu	a	Hd1_non-insertion-type	a	GA20ox2_non-deletion-type	Hd1_GA20ox2
Todorokiwase	JP	TEJ	Japan	DIT	Elite	-	1968	1960s	before 1980s	Chubu	g	hd1_insertion-type	a	GA20ox2_non-deletion-type	hd1_GA20ox2
Tokudawara	JP	TEJ	Japan	-	Elite	-	2020	2020	2010-2020	Kyusyu	a	Hd1_non-insertion-type	g	ga20ox2_deletion-type	Hd1_ga20ox2
Toyomeki	JP	TEJ	Japan	BAC	Elite	OS0068	2015	2010s	2010-2020	Kanto	g	hd1_insertion-type	a	GA20ox2_non-deletion-type	hd1_GA20ox2
Toyonishiki	JP	TEJ	Japan	DIT	Elite	-	1969	1960s	before 1980s	Tohoku	g	hd1_insertion-type	a	GA20ox2_non-deletion-type	hd1_GA20ox2
Tsukiakari	JP	TEJ	Japan	BAC	Elite	OS0127	2016	2010s	2010-2020	Chubu	g	hd1_insertion-type	g	ga20ox2_deletion-type	hd1_ga20ox2
Tsukinohikari	JP	TEJ	Japan	BAC	Elite	OS0139	1985	1980s	1980s	Chubu	a	Hd1_non-insertion-type	a	GA20ox2_non-deletion-type	Hd1_GA20ox2
Yamadanishiki	JP	TEJ	Japan	-	Elite	-	1936	before1960s	before 1980s	Chugoku	g	hd1_insertion-type	a	GA20ox2_non-deletion-type	hd1_GA20ox2
Yamadawara	JP	TEJ	Japan	BAC	Elite	OS0145	2011	2010s	2010-2020	Kanto	g	hd1_insertion-type	a	GA20ox2_non-deletion-type	hd1_GA20ox2
Yamahikari	JP	TEJ	Japan	DIT	Elite	-	1977	1970s	before 1980s	Chubu	a	Hd1_non-insertion-type	a	GA20ox2_non-deletion-type	Hd1_GA20ox2
Yumehikari	JP	TEJ	Japan	DIT	Elite	-	1990	1990s	1990s	Kyusyu	a	Hd1_non-insertion-type	g	ga20ox2_deletion-type	Hd1_ga20ox2
